# Supplementary material for: Surface chemical heterogeneous distribution in over-lithiated Li1+xCoO2 electrodes
Source: Nat Commun. 2022 Oct 29;13:6464. doi: 10.1038/s41467-022-34161-4 (PMC9617898; doi:10.1038/s41467-022-34161-4)
Supplement: Supplementary file 3 — Source Data [file 41467_2022_34161_MOESM3_ESM.zip]

Archive with 5 entries (4 files):
- origin data/Dataset Figure 1.xls
- origin data/Dataset Figure 2.xls
- origin data/Dataset Figure 3.xls
- origin data/Dataset Figure 4.xls
- origin data/
