# Supplementary material for: Surface chemical heterogeneous distribution in over-lithiated Li1+xCoO2 electrodes
Source: Nat Commun. 2022 Oct 29;13:6464. doi: 10.1038/s41467-022-34161-4 (PMC9617898; doi:10.1038/s41467-022-34161-4)
Supplement: Supplementary file 3 — Source Data [file 41467_2022_34161_MOESM3_ESM.zip › origin data/Dataset Figure 1.xls]

## Sheet: 1a
Charge		Discharge
Capacity	Voltage	Capacity	Voltage
0	4.2376	0	3.2142
0.0007818	4.2342	0.0007818	3.2338
0.00156	4.2314	0.00156	3.248
0.00235	4.2289	0.00235	3.2617
0.00313	4.2274	0.00313	3.2731
0.00391	4.2258	0.00391	3.2834
0.00469	4.2246	0.00469	3.2933
0.00547	4.2234	0.00547	3.3026
0.00626	4.2224	0.00626	3.3116
0.00704	4.2215	0.00704	3.3196
0.00782	4.2206	0.00782	3.3274
0.0086	4.2196	0.0086	3.3355
0.00938	4.2187	0.00938	3.3423
0.01016	4.2181	0.01017	3.3491
0.01095	4.2171	0.01095	3.3559
0.01173	4.2165	0.01173	3.3627
0.01251	4.2156	0.01251	3.3689
0.01329	4.215	0.01329	3.3745
0.01407	4.2144	0.01407	3.381
0.01486	4.2134	0.01486	3.3869
0.01564	4.2128	0.01564	3.3922
0.01642	4.2122	0.01642	3.3971
0.0172	4.2119	0.0172	3.4027
0.01798	4.2113	0.01798	3.408
0.01876	4.2103	0.01877	3.4133
0.01955	4.21	0.01955	3.4182
0.02033	4.2094	0.02033	3.4232
0.02111	4.2088	0.02111	3.4275
0.02189	4.2082	0.02189	3.4322
0.02267	4.2075	0.02268	3.4368
0.02346	4.2072	0.02346	3.4409
0.02424	4.2066	0.02424	3.4455
0.02502	4.206	0.02502	3.4495
0.0258	4.2057	0.0258	3.4536
0.02658	4.2051	0.02659	3.4576
0.02737	4.2044	0.02737	3.4619
0.02815	4.2038	0.02815	3.466
0.02893	4.2035	0.02893	3.4694
0.02971	4.2029	0.02971	3.4734
0.03049	4.2026	0.0305	3.4768
0.03127	4.202	0.03128	3.4805
0.03206	4.2016	0.03206	3.484
0.03284	4.201	0.03284	3.4877
0.03362	4.2004	0.03362	3.4911
0.0344	4.2001	0.0344	3.4945
0.03518	4.1995	0.03519	3.4979
0.03597	4.1992	0.03597	3.501
0.03675	4.1985	0.03675	3.5041
0.03753	4.1982	0.03753	3.5075
0.03831	4.1979	0.03831	3.5103
0.03909	4.1973	0.0391	3.5137
0.03988	4.197	0.03988	3.5168
0.04066	4.1967	0.04066	3.5199
0.04144	4.1961	0.04144	3.5227
0.04222	4.1958	0.04222	3.5258
0.043	4.1951	0.04301	3.5283
0.04378	4.1948	0.04379	3.5314
0.04457	4.1942	0.04457	3.5342
0.04535	4.1939	0.04535	3.5367
0.04613	4.1936	0.04613	3.5398
0.04691	4.193	0.04692	3.5425
0.04769	4.1927	0.0477	3.5453
0.04848	4.1923	0.04848	3.5478
0.04926	4.1917	0.04926	3.5506
0.05004	4.1914	0.05004	3.5531
0.05082	4.1911	0.05083	3.5556
0.0516	4.1905	0.05161	3.558
0.05238	4.1902	0.05239	3.5602
0.05317	4.1899	0.05317	3.5627
0.05395	4.1896	0.05395	3.5655
0.05473	4.1889	0.05473	3.568
0.05551	4.1886	0.05552	3.5701
0.05629	4.1883	0.0563	3.5723
0.05708	4.1874	0.05708	3.5748
0.05786	4.1871	0.05786	3.577
0.05864	4.1868	0.05864	3.5791
0.05942	4.1861	0.05943	3.5813
0.0602	4.1858	0.06021	3.5838
0.06098	4.1855	0.06099	3.5859
0.06247	4.1849	0.06177	3.5878
0.06255	4.1849	0.06255	3.5903
0.06333	4.1843	0.06334	3.5921
0.06411	4.184	0.06412	3.5946
0.06489	4.1837	0.0649	3.5965
0.06568	4.1834	0.06568	3.5987
0.06646	4.183	0.06646	3.6005
0.06724	4.1824	0.06725	3.6027
0.06802	4.1821	0.06803	3.6046
0.0688	4.1818	0.06881	3.6064
0.06958	4.1815	0.06959	3.6083
0.07037	4.1809	0.07037	3.6104
0.07115	4.1806	0.07116	3.6123
0.07193	4.1803	0.07194	3.6142
0.07271	4.1799	0.07272	3.616
0.07349	4.1793	0.0735	3.6182
0.07428	4.179	0.07428	3.6197
0.07506	4.1787	0.07507	3.6216
0.07584	4.1784	0.07585	3.6235
0.07662	4.1781	0.07663	3.625
0.0774	4.1778	0.07741	3.6272
0.07819	4.1772	0.07819	3.6287
0.07897	4.1768	0.07897	3.6303
0.07975	4.1765	0.07976	3.6321
0.08053	4.1762	0.08054	3.634
0.08131	4.1759	0.08132	3.6352
0.08209	4.1756	0.0821	3.6374
0.08288	4.1753	0.08288	3.639
0.08366	4.175	0.08367	3.6408
0.08444	4.1744	0.08445	3.6424
0.08522	4.1741	0.08523	3.6439
0.086	4.1737	0.08601	3.6455
0.08679	4.1734	0.08679	3.6473
0.08757	4.1731	0.08758	3.6486
0.08835	4.1728	0.08836	3.6501
0.08913	4.1725	0.08914	3.652
0.08991	4.1722	0.08992	3.6535
0.09069	4.1719	0.0907	3.6548
0.09148	4.1713	0.09149	3.6563
0.09226	4.171	0.09227	3.6579
0.09304	4.1706	0.09305	3.6594
0.09382	4.1703	0.09383	3.661
0.0946	4.17	0.09461	3.6622
0.09539	4.1697	0.0954	3.6638
0.09617	4.1694	0.09618	3.6653
0.09695	4.1688	0.09696	3.6669
0.09773	4.1685	0.09774	3.6684
0.09851	4.1682	0.09852	3.6697
0.0993	4.1679	0.09931	3.6709
0.10008	4.1675	0.10009	3.6724
0.10086	4.1672	0.10087	3.6737
0.10164	4.1669	0.10165	3.6752
0.10242	4.1663	0.10243	3.6765
0.1032	4.166	0.10321	3.6777
0.10399	4.1657	0.104	3.6793
0.10477	4.1654	0.10478	3.6805
0.10555	4.1651	0.10556	3.6817
0.10633	4.1648	0.10634	3.683
0.10711	4.1644	0.10712	3.6845
0.10789	4.1641	0.10791	3.6855
0.10876	4.1638	0.10869	3.6867
0.10946	4.1635	0.10947	3.6883
0.11024	4.1632	0.11049	3.6892
0.11102	4.1626	0.11127	3.6892
0.1118	4.1626	0.11182	3.6923
0.11259	4.162	0.1126	3.6935
0.11337	4.1617	0.11338	3.6945
0.11415	4.1613	0.11416	3.6957
0.11493	4.1613	0.11494	3.6969
0.11571	4.1607	0.11573	3.6982
0.1165	4.1604	0.11651	3.6994
0.11728	4.1601	0.11729	3.7007
0.11806	4.1598	0.11807	3.7016
0.11884	4.1595	0.11885	3.7028
0.11962	4.1589	0.11964	3.7041
0.1204	4.1586	0.12042	3.705
0.12119	4.1582	0.1212	3.7062
0.12197	4.1579	0.12198	3.7072
0.12275	4.1576	0.12276	3.7084
0.12353	4.157	0.12355	3.7093
0.12431	4.1567	0.12433	3.7106
0.1251	4.1564	0.12511	3.7118
0.12588	4.1561	0.12589	3.7127
0.12666	4.1558	0.12667	3.7137
0.12744	4.1555	0.12746	3.7149
0.12822	4.1551	0.12824	3.7158
0.129	4.1548	0.12902	3.7168
0.12979	4.1545	0.1298	3.7183
0.13057	4.1542	0.13058	3.7193
0.13135	4.1539	0.13137	3.7202
0.13213	4.1536	0.13215	3.7214
0.13291	4.1533	0.13293	3.722
0.1337	4.153	0.13371	3.723
0.13448	4.1527	0.13449	3.7242
0.13526	4.1524	0.13528	3.7251
0.13604	4.152	0.13606	3.7261
0.13682	4.1517	0.13684	3.727
0.1376	4.1514	0.13762	3.7276
0.13839	4.1511	0.1384	3.7286
0.13917	4.1505	0.13918	3.7295
0.13995	4.1505	0.13997	3.7301
0.14073	4.1502	0.14075	3.731
0.14151	4.1499	0.14153	3.732
0.1423	4.1493	0.14231	3.7326
0.14308	4.1493	0.14309	3.7335
0.14386	4.1486	0.14388	3.7341
0.14464	4.1486	0.14466	3.7351
0.14542	4.148	0.14544	3.7357
0.14621	4.1477	0.14622	3.7363
0.14699	4.1474	0.147	3.7369
0.14777	4.1471	0.14779	3.7375
0.14855	4.1468	0.14857	3.7382
0.14933	4.1465	0.14935	3.7385
0.15011	4.1462	0.15013	3.7391
0.1509	4.1458	0.15091	3.7394
0.15168	4.1455	0.1517	3.74
0.15246	4.1452	0.15248	3.7403
0.15324	4.1449	0.15326	3.7406
0.15402	4.1446	0.15404	3.741
0.15481	4.1443	0.15482	3.7413
0.15559	4.144	0.15561	3.7419
0.15637	4.1437	0.15639	3.7419
0.15715	4.1434	0.15717	3.7422
0.15793	4.1431	0.15795	3.7425
0.15872	4.1427	0.15873	3.7431
0.1595	4.1424	0.15952	3.7431
0.16028	4.1421	0.1603	3.7434
0.16106	4.1418	0.16108	3.7434
0.16184	4.1415	0.16186	3.7437
0.16262	4.1412	0.16264	3.7441
0.16341	4.1409	0.16342	3.7441
0.16419	4.1406	0.16421	3.7441
0.16497	4.1403	0.16499	3.7444
0.16575	4.14	0.16577	3.7444
0.16653	4.1396	0.16655	3.7447
0.16732	4.1393	0.16733	3.7447
0.1681	4.139	0.16812	3.7447
0.16888	4.1387	0.1689	3.7447
0.16966	4.1384	0.16968	3.745
0.17044	4.1381	0.17046	3.745
0.17122	4.1378	0.17124	3.745
0.17201	4.1375	0.17203	3.7453
0.17279	4.1372	0.17281	3.7453
0.17357	4.1369	0.17359	3.7453
0.17435	4.1365	0.17437	3.7453
0.17513	4.1362	0.17515	3.7453
0.17592	4.1359	0.17594	3.7456
0.1767	4.1356	0.17672	3.7456
0.17748	4.1353	0.1775	3.7456
0.17826	4.135	0.17828	3.7456
0.17904	4.1347	0.17906	3.7456
0.17982	4.1344	0.17985	3.7459
0.18061	4.1341	0.18063	3.7459
0.18139	4.1338	0.18141	3.7459
0.18217	4.1334	0.18219	3.7459
0.18295	4.1331	0.18297	3.7459
0.18373	4.1328	0.18376	3.7459
0.18452	4.1325	0.18454	3.7462
0.1853	4.1322	0.18532	3.7462
0.18608	4.1319	0.1861	3.7462
0.18686	4.1316	0.18688	3.7462
0.18764	4.1313	0.18767	3.7462
0.18842	4.131	0.18845	3.7465
0.18921	4.1303	0.18923	3.7465
0.18999	4.13	0.19001	3.7465
0.19077	4.1297	0.19079	3.7465
0.19155	4.1294	0.19157	3.7465
0.19233	4.1291	0.19236	3.7465
0.19312	4.1288	0.19314	3.7465
0.1939	4.1285	0.19392	3.7465
0.19468	4.1282	0.1947	3.7468
0.19546	4.1279	0.19548	3.7468
0.19624	4.1276	0.19627	3.7468
0.19703	4.1272	0.19705	3.7468
0.19781	4.1269	0.19783	3.7468
0.19859	4.1266	0.19861	3.7472
0.19937	4.1266	0.19939	3.7472
0.20015	4.126	0.20018	3.7472
0.20093	4.1257	0.20096	3.7472
0.20172	4.1254	0.20174	3.7472
0.2025	4.1251	0.20252	3.7472
0.20328	4.1248	0.2033	3.7475
0.20406	4.1245	0.20409	3.7475
0.20484	4.1241	0.20487	3.7475
0.20563	4.1238	0.20565	3.7475
0.20641	4.1235	0.20643	3.7475
0.20719	4.1232	0.20721	3.7478
0.20797	4.1229	0.208	3.7478
0.20875	4.1226	0.20878	3.7478
0.20953	4.1223	0.20956	3.7478
0.21032	4.122	0.21034	3.7478
0.2111	4.1217	0.21112	3.7478
0.21188	4.1214	0.21191	3.7478
0.21266	4.1214	0.21269	3.7478
0.21344	4.121	0.21347	3.7481
0.21423	4.1207	0.21425	3.7481
0.21501	4.1204	0.21503	3.7481
0.21579	4.1198	0.21582	3.7481
0.21657	4.1198	0.2166	3.7481
0.21735	4.1195	0.21738	3.7481
0.21813	4.1192	0.21816	3.7484
0.21892	4.1189	0.21894	3.7484
0.2197	4.1186	0.21972	3.7484
0.22048	4.1183	0.22051	3.7484
0.22126	4.1179	0.22129	3.7484
0.22204	4.1176	0.22207	3.7487
0.22283	4.1173	0.22285	3.7487
0.22361	4.117	0.22363	3.7487
0.22439	4.1167	0.22442	3.7487
0.22517	4.1164	0.2252	3.7487
0.22595	4.1161	0.22598	3.7487
0.22674	4.1158	0.22676	3.749
0.22752	4.1155	0.22754	3.749
0.2283	4.1152	0.22833	3.749
0.22908	4.1148	0.22911	3.749
0.22986	4.1145	0.22989	3.749
0.23064	4.1142	0.23067	3.7493
0.23143	4.1139	0.23145	3.7493
0.23221	4.1136	0.23224	3.7493
0.23299	4.1133	0.23302	3.7493
0.23377	4.113	0.2338	3.7493
0.23455	4.1127	0.23458	3.7496
0.23534	4.1124	0.23536	3.7496
0.23612	4.1124	0.23615	3.7496
0.2369	4.1117	0.23693	3.7496
0.23768	4.1117	0.23771	3.7496
0.23846	4.1114	0.23849	3.75
0.23924	4.1111	0.23927	3.75
0.24003	4.1108	0.24006	3.75
0.24081	4.1105	0.24084	3.75
0.24159	4.1102	0.24162	3.7503
0.24237	4.1099	0.2424	3.75
0.24315	4.1096	0.24318	3.7503
0.24394	4.1093	0.24397	3.7503
0.24472	4.109	0.24475	3.7503
0.2455	4.1086	0.24553	3.7506
0.24628	4.1083	0.24631	3.7506
0.24706	4.108	0.24709	3.7506
0.24785	4.1077	0.24788	3.7506
0.24863	4.1074	0.24866	3.7509
0.24941	4.1071	0.24944	3.7509
0.25019	4.1068	0.25022	3.7509
0.25097	4.1065	0.251	3.7509
0.25175	4.1062	0.25178	3.7509
0.25254	4.1059	0.25257	3.7512
0.25332	4.1055	0.25335	3.7512
0.2541	4.1052	0.25413	3.7512
0.25488	4.1049	0.25491	3.7512
0.25566	4.1046	0.25569	3.7515
0.25645	4.1043	0.25648	3.7515
0.25723	4.104	0.25726	3.7515
0.25801	4.1037	0.25804	3.7515
0.25879	4.1034	0.25882	3.7518
0.25957	4.1031	0.2596	3.7518
0.26035	4.1031	0.26039	3.7518
0.26114	4.1028	0.26117	3.7518
0.26192	4.1024	0.26195	3.7521
0.2627	4.1021	0.26273	3.7521
0.26348	4.1015	0.26351	3.7521
0.26426	4.1012	0.2643	3.7521
0.26505	4.1009	0.26508	3.7524
0.26583	4.1006	0.26586	3.7524
0.26661	4.1003	0.26664	3.7524
0.26739	4.1	0.26742	3.7527
0.26817	4.0997	0.26821	3.7527
0.26895	4.0993	0.26899	3.7527
0.26974	4.099	0.26977	3.7527
0.27052	4.099	0.27055	3.7531
0.2713	4.0984	0.27133	3.7531
0.27208	4.0981	0.27212	3.7531
0.27286	4.0981	0.2729	3.7534
0.27365	4.0978	0.27368	3.7534
0.27443	4.0972	0.27446	3.7534
0.27521	4.0969	0.27524	3.7534
0.27599	4.0966	0.27603	3.7537
0.27677	4.0962	0.27681	3.7537
0.27755	4.0959	0.27759	3.754
0.27834	4.0956	0.27837	3.754
0.27912	4.0953	0.27915	3.754
0.2799	4.095	0.27993	3.754
0.28068	4.095	0.28072	3.7543
0.28146	4.0947	0.2815	3.7543
0.28225	4.0944	0.28228	3.7543
0.28303	4.0941	0.28306	3.7546
0.28381	4.0938	0.28384	3.7546
0.28459	4.0935	0.28463	3.7549
0.28537	4.0931	0.28541	3.7549
0.28615	4.0928	0.28619	3.7549
0.28694	4.0925	0.28697	3.7549
0.28772	4.0922	0.28775	3.7552
0.2885	4.0919	0.28854	3.7552
0.28928	4.0916	0.28932	3.7552
0.29006	4.0913	0.2901	3.7555
0.29084	4.091	0.29088	3.7555
0.29163	4.0907	0.29166	3.7555
0.29241	4.0904	0.29245	3.7558
0.29319	4.09	0.29323	3.7558
0.29397	4.0897	0.29401	3.7558
0.29475	4.0897	0.29479	3.7562
0.29554	4.0894	0.29557	3.7562
0.29632	4.0888	0.29636	3.7565
0.2971	4.0888	0.29714	3.7565
0.29788	4.0885	0.29792	3.7565
0.29866	4.0882	0.2987	3.7568
0.29945	4.0879	0.29948	3.7568
0.30023	4.0873	0.30027	3.7568
0.30101	4.0873	0.30105	3.7571
0.30179	4.0869	0.30183	3.7571
0.30257	4.0866	0.30261	3.7574
0.30335	4.0863	0.30339	3.7574
0.30414	4.086	0.30418	3.7574
0.30492	4.0857	0.30496	3.7577
0.3057	4.0854	0.30574	3.7577
0.30648	4.0851	0.30652	3.7577
0.30726	4.0848	0.3073	3.758
0.30805	4.0845	0.30808	3.758
0.30883	4.0842	0.30887	3.7583
0.30961	4.0838	0.30965	3.7583
0.31039	4.0835	0.31043	3.7586
0.31117	4.0832	0.31121	3.7586
0.31195	4.0829	0.31199	3.7589
0.31274	4.0829	0.31278	3.7589
0.31352	4.0823	0.31356	3.7589
0.3143	4.0823	0.31434	3.7593
0.31508	4.082	0.31512	3.7593
0.31586	4.0817	0.3159	3.7596
0.31665	4.0814	0.31669	3.7596
0.31743	4.0811	0.31747	3.7599
0.31821	4.0807	0.31825	3.7599
0.31899	4.0804	0.31903	3.7602
0.31977	4.0801	0.31981	3.7602
0.32055	4.0798	0.3206	3.7602
0.32134	4.0795	0.32138	3.7605
0.32212	4.0792	0.32216	3.7605
0.3229	4.0789	0.32294	3.7608
0.32368	4.0786	0.32372	3.7608
0.32446	4.0783	0.32451	3.7611
0.32525	4.078	0.32529	3.7614
0.32603	4.0776	0.32607	3.7614
0.32681	4.0773	0.32685	3.7614
0.32759	4.077	0.32763	3.7617
0.32837	4.0767	0.32842	3.7617
0.32915	4.0764	0.3292	3.762
0.32994	4.0761	0.32998	3.762
0.33072	4.0758	0.33076	3.7624
0.3315	4.0755	0.33154	3.7624
0.33228	4.0755	0.33233	3.7627
0.33306	4.0749	0.33311	3.7627
0.33385	4.0749	0.33389	3.7627
0.33463	4.0745	0.33467	3.763
0.33541	4.0742	0.33545	3.7633
0.33619	4.0739	0.33623	3.7633
0.33697	4.0736	0.33702	3.7636
0.33775	4.073	0.3378	3.7639
0.33854	4.0727	0.33858	3.7639
0.33932	4.0724	0.33936	3.7639
0.3401	4.0721	0.34014	3.7645
0.34088	4.0718	0.34093	3.7645
0.34166	4.0714	0.34171	3.7645
0.34245	4.0714	0.34249	3.7648
0.34323	4.0708	0.34327	3.7651
0.34401	4.0705	0.34405	3.7651
0.34479	4.0702	0.34484	3.7651
0.34557	4.0699	0.34562	3.7655
0.34635	4.0696	0.3464	3.7658
0.34714	4.0693	0.34718	3.7658
0.34792	4.069	0.34796	3.7661
0.3487	4.0687	0.34875	3.7661
0.34948	4.0683	0.34953	3.7664
0.35026	4.0683	0.35031	3.7664
0.35105	4.068	0.35109	3.7667
0.35183	4.0677	0.35187	3.767
0.35261	4.0674	0.35266	3.767
0.35339	4.0671	0.35344	3.7673
0.35417	4.0668	0.35422	3.7676
0.35495	4.0665	0.355	3.7676
0.35574	4.0662	0.35578	3.7679
0.35652	4.0659	0.35657	3.7682
0.3573	4.0656	0.35735	3.7682
0.35808	4.0652	0.35813	3.7689
0.35886	4.0649	0.35891	3.7692
0.35965	4.0646	0.35969	3.7692
0.36043	4.0643	0.36048	3.7695
0.36121	4.064	0.36126	3.7698
0.36199	4.0637	0.36204	3.7698
0.36277	4.0634	0.36282	3.7701
0.36355	4.0634	0.3636	3.7704
0.36434	4.0628	0.36438	3.7704
0.36512	4.0628	0.36517	3.7707
0.3659	4.0625	0.36595	3.771
0.36668	4.0621	0.36673	3.7713
0.36746	4.0618	0.36751	3.7713
0.36825	4.0615	0.36829	3.7717
0.36903	4.0612	0.36908	3.7717
0.36989	4.0609	0.36986	3.772
0.3713	4.0603	0.37064	3.7723
0.37137	4.0603	0.37142	3.7726
0.37216	4.06	0.3722	3.7729
0.37294	4.0597	0.37299	3.7729
0.37372	4.0593	0.37377	3.7732
0.3745	4.059	0.37455	3.7735
0.37528	4.0587	0.37533	3.7735
0.37606	4.0584	0.37611	3.7738
0.37685	4.0584	0.3769	3.7741
0.37763	4.0578	0.37768	3.7744
0.37841	4.0575	0.37846	3.7748
0.37919	4.0572	0.37924	3.7748
0.37997	4.0572	0.38002	3.7751
0.38076	4.0569	0.38081	3.7751
0.38154	4.0566	0.38159	3.7754
0.38232	4.0562	0.38237	3.7757
0.3831	4.0559	0.38315	3.776
0.38388	4.0556	0.38393	3.7763
0.38466	4.0553	0.38472	3.7763
0.38545	4.055	0.3855	3.7766
0.38623	4.0547	0.38628	3.7769
0.38701	4.0544	0.38706	3.7769
0.38779	4.0541	0.38784	3.7772
0.38857	4.0538	0.38862	3.7775
0.38935	4.0535	0.38941	3.7779
0.39014	4.0531	0.39019	3.7779
0.39092	4.0528	0.39097	3.7782
0.3917	4.0525	0.39175	3.7785
0.39248	4.0522	0.39253	3.7785
0.39326	4.0522	0.39332	3.7788
0.39405	4.0519	0.3941	3.7791
0.39483	4.0516	0.39488	3.7794
0.39561	4.0513	0.39566	3.7794
0.39639	4.051	0.39644	3.7797
0.39717	4.0507	0.39723	3.78
0.39795	4.0504	0.39801	3.78
0.39874	4.05	0.39879	3.7803
0.39952	4.0497	0.39957	3.7803
0.4003	4.0494	0.40035	3.7806
0.40108	4.0491	0.40114	3.781
0.40186	4.0488	0.40192	3.7813
0.40265	4.0485	0.4027	3.7816
0.40343	4.0482	0.40348	3.7816
0.40421	4.0479	0.40426	3.7819
0.40499	4.0479	0.40505	3.7822
0.40577	4.0476	0.40583	3.7822
0.40655	4.0473	0.40661	3.7825
0.40734	4.0469	0.40739	3.7828
0.40812	4.0466	0.40817	3.7828
0.4089	4.0463	0.40895	3.7831
0.40968	4.046	0.40974	3.7834
0.41046	4.0457	0.41052	3.7834
0.41124	4.0454	0.4113	3.7837
0.41203	4.0451	0.41208	3.7841
0.41281	4.0445	0.41286	3.7844
0.41359	4.0442	0.41365	3.7844
0.41437	4.0438	0.41443	3.7847
0.41515	4.0435	0.41521	3.785
0.41594	4.0432	0.41599	3.7853
0.41672	4.0432	0.41677	3.7853
0.4175	4.0429	0.41756	3.7856
0.41828	4.0426	0.41834	3.7859
0.41906	4.0423	0.41912	3.7862
0.41984	4.042	0.4199	3.7862
0.42063	4.0417	0.42068	3.7865
0.42141	4.0414	0.42147	3.7865
0.42219	4.0411	0.42225	3.7868
0.42297	4.0407	0.42303	3.7872
0.42375	4.0404	0.42381	3.7875
0.42454	4.0401	0.42459	3.7875
0.42532	4.0398	0.42537	3.7878
0.4261	4.0395	0.42616	3.7881
0.42688	4.0395	0.42694	3.7881
0.42766	4.0389	0.42772	3.7884
0.42844	4.0389	0.4285	3.7887
0.42923	4.0383	0.42928	3.7887
0.43001	4.0383	0.43007	3.789
0.43079	4.038	0.43085	3.789
0.43157	4.0376	0.43163	3.7893
0.43235	4.0373	0.43241	3.7896
0.43314	4.037	0.43319	3.7899
0.43392	4.0367	0.43398	3.7899
0.4347	4.0364	0.43476	3.7903
0.43548	4.0361	0.43554	3.7903
0.43626	4.0358	0.43632	3.7906
0.43704	4.0355	0.4371	3.7909
0.43783	4.0352	0.43789	3.7909
0.43861	4.0349	0.43867	3.7912
0.43939	4.0345	0.43945	3.7915
0.44017	4.0345	0.44023	3.7915
0.44095	4.0342	0.44101	3.7918
0.44174	4.0339	0.4418	3.7918
0.44252	4.0336	0.44258	3.7921
0.4433	4.0333	0.44336	3.7924
0.44408	4.033	0.44414	3.7924
0.44486	4.0327	0.44492	3.7927
0.44564	4.0324	0.44571	3.793
0.44643	4.0321	0.44649	3.793
0.44721	4.0318	0.44727	3.7934
0.44799	4.0314	0.44805	3.7937
0.44877	4.0314	0.44883	3.794
0.44955	4.0311	0.44961	3.794
0.45034	4.0308	0.4504	3.7946
0.45112	4.0305	0.45118	3.7949
0.4519	4.0302	0.45196	3.7949
0.45268	4.0299	0.45274	3.7952
0.45346	4.0296	0.45352	3.7955
0.45424	4.0293	0.45431	3.7955
0.45503	4.029	0.45509	3.7958
0.45581	4.0287	0.45587	3.7961
0.45659	4.0283	0.45665	3.7961
0.45737	4.028	0.45743	3.7965
0.45815	4.028	0.45822	3.7968
0.45894	4.0277	0.459	3.7968
0.45972	4.0274	0.45978	3.7971
0.4605	4.0271	0.46056	3.7974
0.46128	4.0268	0.46134	3.7977
0.46206	4.0265	0.46213	3.7977
0.46284	4.0262	0.46291	3.798
0.46363	4.0259	0.46369	3.798
0.46441	4.0256	0.46447	3.7983
0.46519	4.0252	0.46525	3.7986
0.46597	4.0252	0.46604	3.7986
0.46675	4.0249	0.46682	3.7989
0.46754	4.0246	0.4676	3.7992
0.46832	4.0243	0.46838	3.7992
0.4691	4.024	0.46916	3.7996
0.46988	4.0237	0.46994	3.7996
0.47066	4.0237	0.47073	3.7999
0.47144	4.0234	0.47151	3.8002
0.47223	4.0231	0.47229	3.8002
0.47301	4.0228	0.47307	3.8005
0.47379	4.0225	0.47385	3.8005
0.47457	4.0221	0.47464	3.8008
0.47535	4.0218	0.47542	3.8008
0.47614	4.0215	0.4762	3.8011
0.47692	4.0215	0.47698	3.8014
0.4777	4.0212	0.47776	3.8014
0.47848	4.0209	0.47855	3.8017
0.47926	4.0206	0.47933	3.8017
0.48005	4.0203	0.48011	3.802
0.48083	4.02	0.48089	3.8023
0.48161	4.0197	0.48167	3.8023
0.48239	4.0197	0.48246	3.8027
0.48317	4.0194	0.48324	3.8027
0.48395	4.019	0.48402	3.803
0.48474	4.0187	0.4848	3.803
0.48552	4.0184	0.48558	3.8033
0.4863	4.0181	0.48637	3.8036
0.48708	4.0178	0.48715	3.8036
0.48786	4.0178	0.48793	3.8039
0.48865	4.0175	0.48871	3.8039
0.48943	4.0172	0.48949	3.8042
0.49021	4.0169	0.49027	3.8045
0.49099	4.0166	0.49106	3.8045
0.49177	4.0166	0.49184	3.8048
0.49255	4.0163	0.49262	3.8051
0.49334	4.0156	0.4934	3.8051
0.49412	4.0153	0.49418	3.8054
0.4949	4.015	0.49497	3.8054
0.49568	4.015	0.49575	3.8058
0.49646	4.0147	0.49653	3.8058
0.49725	4.0144	0.49731	3.8061
0.49803	4.0141	0.49809	3.8064
0.49881	4.0138	0.49888	3.8064
0.49959	4.0138	0.49966	3.8067
0.50037	4.0135	0.50044	3.8067
0.50115	4.0135	0.50122	3.807
0.50194	4.0132	0.502	3.8073
0.50272	4.0128	0.50279	3.8073
0.5035	4.0125	0.50357	3.8076
0.50428	4.0125	0.50435	3.8076
0.50506	4.0122	0.50513	3.8079
0.50585	4.0119	0.50591	3.8079
0.50663	4.0116	0.5067	3.8082
0.50741	4.0116	0.50748	3.8082
0.50819	4.0113	0.50826	3.8085
0.50897	4.011	0.50904	3.8085
0.50975	4.0107	0.50982	3.8089
0.51054	4.0107	0.5106	3.8089
0.51132	4.0104	0.51139	3.8092
0.5121	4.0101	0.51217	3.8092
0.51288	4.0101	0.51295	3.8092
0.51366	4.0097	0.51373	3.8095
0.51445	4.0094	0.51451	3.8098
0.51523	4.0091	0.5153	3.8098
0.51601	4.0091	0.51608	3.8098
0.51679	4.0088	0.51686	3.8101
0.51757	4.0085	0.51764	3.8104
0.51835	4.0085	0.51842	3.8104
0.51914	4.0082	0.51921	3.8104
0.51992	4.0079	0.51999	3.8107
0.5207	4.0079	0.52077	3.8107
0.52148	4.0076	0.52155	3.811
0.52226	4.0073	0.52233	3.811
0.52304	4.0073	0.52312	3.8113
0.52383	4.007	0.5239	3.8113
0.52461	4.0066	0.52468	3.8116
0.52539	4.0066	0.52546	3.8116
0.52617	4.0063	0.52624	3.812
0.52695	4.0063	0.52703	3.812
0.52774	4.006	0.52781	3.8123
0.52852	4.0057	0.52859	3.8123
0.5293	4.0057	0.52937	3.8126
0.53008	4.0054	0.53015	3.8126
0.53086	4.0051	0.53093	3.8129
0.53165	4.0051	0.53172	3.8129
0.53243	4.0048	0.5325	3.8132
0.53321	4.0045	0.53328	3.8132
0.53399	4.0042	0.53406	3.8135
0.53477	4.0042	0.53484	3.8138
0.53555	4.0039	0.53563	3.8138
0.53634	4.0039	0.53641	3.8141
0.53712	4.0035	0.53719	3.8141
0.5379	4.0032	0.53797	3.8144
0.53868	4.0029	0.53875	3.8144
0.53946	4.0029	0.53954	3.8147
0.54025	4.0026	0.54032	3.8147
0.54103	4.0026	0.5411	3.8151
0.54181	4.0023	0.54188	3.8151
0.54259	4.002	0.54266	3.8154
0.54337	4.002	0.54345	3.8154
0.54415	4.0017	0.54423	3.8157
0.54494	4.0014	0.54501	3.8157
0.54572	4.0014	0.54579	3.816
0.5465	4.0011	0.54657	3.816
0.54728	4.0008	0.54736	3.816
0.54806	4.0008	0.54814	3.8163
0.54885	4.0004	0.54892	3.8163
0.54963	4.0001	0.5497	3.8166
0.55041	4.0001	0.55048	3.8166
0.55119	3.9998	0.55127	3.8169
0.55197	3.9995	0.55205	3.8169
0.55275	3.9995	0.55283	3.8172
0.55354	3.9992	0.55361	3.8172
0.55432	3.9989	0.55439	3.8175
0.5551	3.9989	0.55517	3.8175
0.55588	3.9986	0.55596	3.8175
0.55666	3.9983	0.55674	3.8178
0.55745	3.9983	0.55752	3.8178
0.55823	3.998	0.5583	3.8182
0.55901	3.9977	0.55908	3.8182
0.55979	3.9973	0.55987	3.8185
0.56057	3.9973	0.56065	3.8185
0.56136	3.997	0.56143	3.8188
0.56214	3.9967	0.56221	3.8188
0.56292	3.9964	0.56299	3.8191
0.5637	3.9961	0.56378	3.8194
0.56448	3.9961	0.56456	3.8194
0.56526	3.9958	0.56534	3.82
0.56605	3.9955	0.56612	3.82
0.56683	3.9952	0.5669	3.8203
0.56761	3.9952	0.56769	3.8203
0.56839	3.9949	0.56847	3.8206
0.56917	3.9949	0.56925	3.8206
0.56996	3.9946	0.57003	3.8209
0.57074	3.9942	0.57081	3.8213
0.57152	3.9939	0.5716	3.8213
0.5723	3.9936	0.57238	3.8216
0.57308	3.9933	0.57316	3.8216
0.57386	3.9933	0.57394	3.8219
0.57465	3.993	0.57472	3.8219
0.57543	3.9927	0.57551	3.8222
0.57621	3.9927	0.57629	3.8225
0.57699	3.9924	0.57707	3.8225
0.57777	3.9921	0.57785	3.8228
0.57855	3.9918	0.57863	3.8228
0.57934	3.9918	0.57941	3.8231
0.58012	3.9915	0.5802	3.8231
0.5809	3.9911	0.58098	3.8234
0.58168	3.9908	0.58176	3.8237
0.58246	3.9905	0.58254	3.8237
0.58325	3.9905	0.58332	3.8237
0.58403	3.9902	0.58411	3.824
0.58481	3.9899	0.58489	3.8244
0.58559	3.9896	0.58567	3.8244
0.58637	3.9893	0.58645	3.8244
0.58716	3.989	0.58723	3.8247
0.58794	3.9887	0.58802	3.825
0.58872	3.9887	0.5888	3.825
0.5895	3.9884	0.58958	3.825
0.59028	3.988	0.59036	3.8253
0.59106	3.9877	0.59114	3.8256
0.59185	3.9871	0.59193	3.8256
0.59263	3.9868	0.59271	3.8256
0.59341	3.9865	0.59349	3.8259
0.59419	3.9862	0.59427	3.8259
0.59497	3.9859	0.59505	3.8262
0.59576	3.9856	0.59584	3.8262
0.59654	3.9856	0.59662	3.8265
0.59732	3.9849	0.5974	3.8265
0.5981	3.9849	0.59818	3.8268
0.59888	3.9843	0.59896	3.8268
0.59966	3.9843	0.59974	3.8271
0.60045	3.9837	0.60053	3.8271
0.60123	3.9834	0.60131	3.8275
0.60201	3.9831	0.60209	3.8275
0.60279	3.9831	0.60287	3.8278
0.60357	3.9825	0.60365	3.8278
0.60435	3.9825	0.60444	3.8281
0.60514	3.9822	0.60522	3.8284
0.60592	3.9818	0.606	3.8284
0.6067	3.9812	0.60678	3.8287
0.60748	3.9812	0.60756	3.8287
0.60826	3.9809	0.60835	3.829
0.60905	3.9806	0.60913	3.829
0.60983	3.9803	0.60991	3.8293
0.61061	3.9797	0.61069	3.8293
0.61139	3.9794	0.61147	3.8296
0.61217	3.9791	0.61226	3.8296
0.61295	3.9787	0.61304	3.8299
0.61374	3.9784	0.61382	3.8299
0.61452	3.9778	0.6146	3.8302
0.6153	3.9775	0.61538	3.8302
0.61608	3.9772	0.61617	3.8306
0.61686	3.9769	0.61695	3.8306
0.61765	3.9766	0.61773	3.8309
0.61843	3.9763	0.61851	3.8309
0.61921	3.9756	0.61929	3.8312
0.61999	3.9753	0.62008	3.8312
0.62077	3.975	0.62086	3.8315
0.62155	3.9747	0.62164	3.8315
0.62234	3.9744	0.62242	3.8315
0.62312	3.9741	0.6232	3.8318
0.6239	3.9735	0.62398	3.8318
0.62468	3.9732	0.62477	3.8318
0.62546	3.9729	0.62555	3.8318
0.62625	3.9725	0.62633	3.8321
0.62703	3.9719	0.62711	3.8324
0.62781	3.9716	0.62789	3.8324
0.62859	3.9713	0.62868	3.8324
0.62937	3.971	0.62946	3.8324
0.63015	3.9704	0.63024	3.8327
0.63094	3.9701	0.63102	3.8327
0.63172	3.9698	0.6318	3.833
0.6325	3.9691	0.63259	3.833
0.63328	3.9688	0.63337	3.833
0.63406	3.9688	0.63415	3.8333
0.63485	3.9682	0.63493	3.8333
0.63563	3.9679	0.63571	3.8337
0.63641	3.9676	0.6365	3.8337
0.63719	3.9673	0.63728	3.8337
0.63797	3.967	0.63806	3.834
0.63876	3.9667	0.63884	3.834
0.63954	3.9663	0.63962	3.8343
0.64032	3.9657	0.64041	3.8343
0.6411	3.9654	0.64119	3.8343
0.64188	3.9651	0.64197	3.8343
0.64266	3.9645	0.64275	3.8346
0.64345	3.9642	0.64353	3.8346
0.64423	3.9636	0.64431	3.8349
0.64501	3.9632	0.6451	3.8349
0.64579	3.9629	0.64588	3.8349
0.64657	3.9623	0.64666	3.8352
0.64736	3.962	0.64744	3.8352
0.64814	3.9614	0.64822	3.8355
0.64892	3.9611	0.64901	3.8355
0.6497	3.9608	0.64979	3.8355
0.65048	3.9601	0.65057	3.8355
0.65126	3.9598	0.65135	3.8358
0.65205	3.9592	0.65213	3.8358
0.65283	3.9586	0.65292	3.8358
0.65361	3.9583	0.6537	3.8361
0.65439	3.9577	0.65448	3.8361
0.65517	3.9574	0.65526	3.8361
0.65596	3.9567	0.65604	3.8364
0.65674	3.9564	0.65683	3.8364
0.65752	3.9561	0.65761	3.8364
0.6583	3.9555	0.65839	3.8364
0.65908	3.9552	0.65917	3.8368
0.65986	3.9546	0.65995	3.8368
0.66065	3.9543	0.66074	3.8368
0.66143	3.9539	0.66152	3.8368
0.66221	3.9543	0.6623	3.8368
0.66299	3.9536	0.66308	3.8371
0.66377	3.9533	0.66386	3.8371
0.66456	3.953	0.66464	3.8371
0.66534	3.9524	0.66543	3.8374
0.66612	3.9521	0.66621	3.8374
0.6669	3.9521	0.66699	3.8374
0.66768	3.9512	0.66777	3.8374
0.66846	3.9508	0.66855	3.8374
0.66925	3.9505	0.66934	3.8377
0.67003	3.9502	0.67012	3.8377
0.67081	3.9496	0.6709	3.8377
0.67159	3.9493	0.67168	3.8377
0.67237	3.949	0.67246	3.838
0.67316	3.9484	0.67325	3.838
0.67394	3.9481	0.67403	3.838
0.67472	3.9474	0.67481	3.838
0.6755	3.9471	0.67559	3.838
0.67628	3.9468	0.67637	3.8383
0.67706	3.9465	0.67716	3.8383
0.67785	3.9459	0.67794	3.8383
0.67863	3.9456	0.67872	3.8386
0.67941	3.9453	0.6795	3.8386
0.68019	3.945	0.68028	3.8386
0.68097	3.9443	0.68106	3.8389
0.68176	3.944	0.68185	3.8389
0.68254	3.9437	0.68263	3.8389
0.68332	3.9434	0.68341	3.8392
0.6841	3.9428	0.68419	3.8392
0.68488	3.9425	0.68497	3.8392
0.68566	3.9422	0.68576	3.8392
0.68645	3.9419	0.68654	3.8395
0.68723	3.9412	0.68732	3.8395
0.68801	3.9409	0.6881	3.8395
0.68879	3.9403	0.68888	3.8395
0.68957	3.94	0.68967	3.8399
0.69036	3.9397	0.69045	3.8399
0.69114	3.9394	0.69123	3.8399
0.69192	3.9391	0.69201	3.8402
0.6927	3.9388	0.69279	3.8402
0.69348	3.9384	0.69358	3.8417
0.69426	3.9378	0.69436	3.8417
0.69505	3.9375	0.69514	3.8417
0.69583	3.9372	0.69592	3.8417
0.69661	3.9369	0.6967	3.8417
0.69739	3.9366	0.69749	3.8417
0.69817	3.9363	0.69827	3.8417
0.69896	3.9357	0.69905	3.8417
0.69974	3.9353	0.69983	3.842
0.70052	3.935	0.70061	3.842
0.7013	3.9347	0.70139	3.842
0.70208	3.9344	0.70218	3.842
0.70286	3.9338	0.70296	3.842
0.70365	3.9335	0.70374	3.8423
0.70443	3.9332	0.70452	3.8423
0.70521	3.9329	0.7053	3.8423
0.70599	3.9326	0.70609	3.8423
0.70677	3.9319	0.70687	3.8423
0.70756	3.9313	0.70765	3.8423
0.70834	3.9313	0.70843	3.8426
0.70912	3.931	0.70921	3.8426
0.7099	3.9307	0.71	3.8426
0.71068	3.9304	0.71078	3.8426
0.71147	3.9298	0.71156	3.843
0.71225	3.9295	0.71234	3.843
0.71303	3.9291	0.71312	3.843
0.71381	3.9285	0.71391	3.843
0.71459	3.9285	0.71469	3.843
0.71537	3.9282	0.71547	3.8433
0.71616	3.9279	0.71625	3.8433
0.71694	3.9276	0.71703	3.8433
0.71772	3.9273	0.71782	3.8436
0.7185	3.927	0.7186	3.8436
0.71928	3.9267	0.71938	3.8436
0.72007	3.9264	0.72016	3.8436
0.72085	3.926	0.72094	3.8436
0.72163	3.9257	0.72173	3.8439
0.72241	3.9254	0.72251	3.8439
0.72319	3.9248	0.72329	3.8439
0.72397	3.9248	0.72407	3.8442
0.72476	3.9242	0.72485	3.8442
0.72554	3.9239	0.72564	3.8442
0.72632	3.9236	0.72642	3.8442
0.7271	3.9233	0.7272	3.8442
0.72788	3.9229	0.72798	3.8442
0.72867	3.9223	0.72876	3.8445
0.72945	3.9223	0.72954	3.8445
0.73023	3.922	0.73033	3.8445
0.73101	3.9214	0.73111	3.8448
0.73179	3.9211	0.73189	3.8448
0.73258	3.9211	0.73267	3.8448
0.73336	3.9208	0.73345	3.8448
0.73414	3.9205	0.73424	3.8448
0.73492	3.9198	0.73502	3.8448
0.7357	3.9195	0.7358	3.8451
0.73648	3.9192	0.73658	3.8451
0.73727	3.9192	0.73736	3.8451
0.73805	3.9189	0.73815	3.8451
0.73883	3.9186	0.73893	3.8451
0.73961	3.9183	0.73971	3.8451
0.74039	3.918	0.74049	3.8457
0.74118	3.9177	0.74127	3.8457
0.74196	3.9174	0.74206	3.8457
0.74274	3.9171	0.74284	3.8457
0.74352	3.9171	0.74362	3.8457
0.7443	3.9167	0.7444	3.8457
0.74508	3.9164	0.74518	3.8457
0.74587	3.9161	0.74597	3.8457
0.74665	3.9158	0.74675	3.8461
0.74743	3.9158	0.74753	3.8461
0.74821	3.9155	0.74831	3.8461
0.74899	3.9152	0.74909	3.8461
0.74978	3.9149	0.74988	3.8461
0.75056	3.9149	0.75066	3.8464
0.75134	3.9143	0.75144	3.8464
0.75212	3.9143	0.75222	3.8464
0.7529	3.9136	0.753	3.8464
0.75368	3.9136	0.75378	3.8464
0.75447	3.9133	0.75457	3.8464
0.75525	3.913	0.75535	3.8467
0.75603	3.9127	0.75613	3.8467
0.75681	3.9124	0.75691	3.8467
0.75759	3.9121	0.75769	3.8467
0.75838	3.9118	0.75848	3.8467
0.75916	3.9115	0.75926	3.8467
0.75994	3.9115	0.76004	3.847
0.76072	3.9109	0.76082	3.847
0.7615	3.9105	0.7616	3.847
0.76229	3.9105	0.76239	3.847
0.76307	3.9099	0.76317	3.847
0.76385	3.9099	0.76395	3.847
0.76463	3.9096	0.76473	3.847
0.76541	3.9093	0.76551	3.8473
0.76619	3.909	0.7663	3.8473
0.76698	3.9087	0.76708	3.8473
0.76776	3.9084	0.76786	3.8473
0.76854	3.9084	0.76864	3.8476
0.76932	3.9081	0.76942	3.8476
0.7701	3.9078	0.77021	3.8476
0.77089	3.9074	0.77099	3.8476
0.77167	3.9074	0.77177	3.8476
0.77245	3.9071	0.77255	3.8476
0.77323	3.9071	0.77333	3.8476
0.77401	3.9068	0.77411	3.8479
0.77479	3.9068	0.7749	3.8479
0.77558	3.9065	0.77568	3.8479
0.77636	3.9062	0.77646	3.8479
0.77714	3.9062	0.77724	3.8479
0.77792	3.9059	0.77802	3.8479
0.7787	3.9056	0.77881	3.8479
0.77949	3.9056	0.77959	3.8479
0.78027	3.9053	0.78037	3.8479
0.78105	3.905	0.78115	3.8482
0.78183	3.905	0.78193	3.8482
0.78261	3.9046	0.78272	3.8482
0.78339	3.9043	0.7835	3.8482
0.78418	3.904	0.78428	3.8482
0.78496	3.9037	0.78506	3.8482
0.78574	3.9037	0.78584	3.8482
0.78652	3.9034	0.78663	3.8482
0.7873	3.9031	0.78741	3.8485
0.78809	3.9031	0.78819	3.8485
0.78887	3.9028	0.78897	3.8485
0.78965	3.9025	0.78975	3.8485
0.79043	3.9022	0.79054	3.8485
0.79121	3.9022	0.79132	3.8485
0.79199	3.9019	0.7921	3.8485
0.79278	3.9012	0.79288	3.8488
0.79356	3.9012	0.79366	3.8488
0.79434	3.9009	0.79444	3.8488
0.79512	3.9006	0.79523	3.8488
0.7959	3.9003	0.79601	3.8488
0.79669	3.9003	0.79679	3.8488
0.79747	3.9	0.79757	3.8492
0.79825	3.9	0.79835	3.8492
0.79903	3.8997	0.79914	3.8492
0.79981	3.8994	0.79992	3.8492
0.80059	3.8994	0.8007	3.8492
0.80138	3.8991	0.80148	3.8492
0.80216	3.8991	0.80226	3.8495
0.80294	3.8988	0.80305	3.8495
0.80372	3.8988	0.80383	3.8495
0.8045	3.8984	0.80461	3.8495
0.80529	3.8984	0.80539	3.8495
0.80607	3.8981	0.80617	3.8495
0.80685	3.8981	0.80696	3.8495
0.80763	3.8978	0.80774	3.8495
0.80841	3.8978	0.80852	3.8495
0.8092	3.8975	0.8093	3.8495
0.80998	3.8972	0.81008	3.8495
0.81076	3.8972	0.81086	3.8495
0.81154	3.8969	0.81165	3.8495
0.81232	3.8966	0.81243	3.8498
0.8131	3.8966	0.81321	3.8498
0.81389	3.8963	0.81399	3.8498
0.81467	3.896	0.81477	3.8498
0.81545	3.896	0.81556	3.8498
0.81623	3.8957	0.81634	3.8498
0.81701	3.8953	0.81712	3.8498
0.8178	3.8953	0.8179	3.8498
0.81858	3.895	0.81868	3.8501
0.81936	3.8947	0.81947	3.8501
0.82014	3.8947	0.82025	3.8501
0.82092	3.8944	0.82103	3.8501
0.8217	3.8941	0.82181	3.8501
0.82249	3.8941	0.82259	3.8501
0.82327	3.8938	0.82338	3.8501
0.82405	3.8938	0.82416	3.8501
0.82483	3.8935	0.82494	3.8501
0.82561	3.8932	0.82572	3.8504
0.8264	3.8929	0.8265	3.8504
0.82718	3.8929	0.82728	3.8504
0.82796	3.8926	0.82807	3.8504
0.82874	3.8926	0.82885	3.8504
0.82952	3.8922	0.82963	3.8504
0.8303	3.8922	0.83041	3.8504
0.83109	3.8922	0.83119	3.8507
0.83187	3.8922	0.83198	3.8507
0.83265	3.8919	0.83276	3.8507
0.83343	3.8919	0.83354	3.8507
0.83421	3.8916	0.83432	3.8507
0.835	3.8916	0.8351	3.8507
0.83578	3.8913	0.83589	3.8507
0.83656	3.891	0.83667	3.851
0.83734	3.891	0.83745	3.851
0.83812	3.8907	0.83823	3.851
0.8389	3.8904	0.83901	3.851
0.83969	3.8904	0.8398	3.851
0.84047	3.8901	0.84058	3.8513
0.84125	3.8898	0.84136	3.8513
0.84203	3.8898	0.84214	3.8513
0.84281	3.8895	0.84292	3.8513
0.8436	3.8891	0.8437	3.8513
0.84438	3.8888	0.84449	3.8513
0.84516	3.8888	0.84527	3.8513
0.84594	3.8885	0.84605	3.8513
0.84672	3.8885	0.84683	3.8513
0.84751	3.8882	0.84761	3.8513
0.84829	3.8879	0.8484	3.8513
0.84907	3.8879	0.84918	3.8516
0.84985	3.8876	0.84996	3.8516
0.85063	3.8873	0.85074	3.8513
0.85141	3.887	0.85152	3.8516
0.8522	3.887	0.85231	3.8516
0.85298	3.8867	0.85309	3.8516
0.85376	3.8864	0.85387	3.8516
0.85454	3.8864	0.85465	3.8516
0.85532	3.8864	0.85543	3.8516
0.85611	3.8864	0.85622	3.8516
0.85689	3.886	0.857	3.8516
0.85767	3.886	0.85778	3.8519
0.85845	3.886	0.85856	3.8516
0.85923	3.8857	0.85934	3.8519
0.86001	3.8857	0.86012	3.8519
0.8608	3.8854	0.86091	3.8519
0.86158	3.8854	0.86169	3.8519
0.86236	3.8851	0.86247	3.8519
0.86314	3.8851	0.86325	3.8519
0.86392	3.8848	0.86403	3.8519
0.86471	3.8845	0.86482	3.8519
0.86549	3.8842	0.8656	3.8519
0.86627	3.8842	0.86638	3.8523
0.86705	3.8839	0.86716	3.8519
0.86783	3.8836	0.86794	3.8523
0.86861	3.8836	0.86873	3.8523
0.8694	3.8833	0.86951	3.8523
0.87018	3.8829	0.87029	3.8523
0.87096	3.8829	0.87107	3.8523
0.87174	3.8826	0.87185	3.8526
0.87252	3.8823	0.87264	3.8526
0.87331	3.8823	0.87342	3.8526
0.87409	3.882	0.8742	3.8526
0.87487	3.8817	0.87498	3.8526
0.87565	3.8814	0.87576	3.8526
0.87643	3.8811	0.87655	3.8526
0.87721	3.8811	0.87733	3.8529
0.878	3.8808	0.87811	3.8529
0.87878	3.8805	0.87889	3.8529
0.87956	3.8805	0.87967	3.8529
0.88034	3.8802	0.88045	3.8529
0.88112	3.8798	0.88124	3.8529
0.88191	3.8792	0.88202	3.8532
0.88269	3.8792	0.8828	3.8532
0.88347	3.8789	0.88358	3.8532
0.88425	3.8789	0.88436	3.8532
0.88503	3.8786	0.88515	3.8532
0.88582	3.8786	0.88593	3.8532
0.8866	3.8786	0.88671	3.8532
0.88738	3.8783	0.88749	3.8532
0.88816	3.8783	0.88827	3.8532
0.88894	3.8783	0.88906	3.8535
0.88972	3.8783	0.88984	3.8535
0.89051	3.878	0.89062	3.8535
0.89129	3.878	0.8914	3.8535
0.89207	3.8777	0.89218	3.8535
0.89285	3.8777	0.89297	3.8535
0.89363	3.8774	0.89375	3.8535
0.89442	3.8771	0.89453	3.8535
0.8952	3.8767	0.89531	3.8535
0.89598	3.8767	0.89609	3.8538
0.89676	3.8764	0.89687	3.8538
0.89754	3.8761	0.89766	3.8538
0.89832	3.8758	0.89844	3.8538
0.89911	3.8755	0.89922	3.8538
0.89989	3.8755	0.9	3.8538
0.90067	3.8752	0.90078	3.8541
0.90145	3.8749	0.90157	3.8541
0.90223	3.8746	0.90235	3.8541
0.90302	3.8743	0.90313	3.8541
0.9038	3.874	0.90391	3.8541
0.90458	3.874	0.90469	3.8544
0.90536	3.8736	0.90548	3.8544
0.90614	3.8733	0.90626	3.8544
0.90692	3.8727	0.90704	3.8544
0.90771	3.8727	0.90782	3.8544
0.90849	3.8724	0.9086	3.8544
0.90927	3.8721	0.90939	3.8544
0.91005	3.8718	0.91017	3.8547
0.91083	3.8718	0.91095	3.8547
0.91162	3.8715	0.91173	3.8544
0.9124	3.8715	0.91251	3.8547
0.91318	3.8715	0.91329	3.8547
0.91396	3.8712	0.91408	3.8547
0.91474	3.8709	0.91486	3.8547
0.91552	3.8709	0.91564	3.8547
0.91631	3.8709	0.91642	3.8547
0.91709	3.8705	0.9172	3.855
0.91787	3.8705	0.91799	3.855
0.91865	3.8702	0.91877	3.855
0.91943	3.8702	0.91955	3.855
0.92022	3.8699	0.92033	3.855
0.921	3.8696	0.92111	3.855
0.92178	3.8696	0.9219	3.855
0.92256	3.8693	0.92268	3.855
0.92334	3.869	0.92346	3.855
0.92412	3.8687	0.92424	3.855
0.92491	3.8684	0.92502	3.855
0.92569	3.8684	0.9258	3.8554
0.92647	3.8678	0.92659	3.8554
0.92725	3.8678	0.92737	3.8554
0.92803	3.8674	0.92815	3.8554
0.92882	3.8671	0.92893	3.8557
0.9296	3.8668	0.92971	3.8557
0.93038	3.8665	0.9305	3.8557
0.93116	3.8665	0.93128	3.8557
0.93194	3.8662	0.93206	3.8557
0.93272	3.8659	0.93284	3.8557
0.93351	3.8656	0.93362	3.8557
0.93429	3.8653	0.93441	3.8557
0.93507	3.8653	0.93519	3.856
0.93585	3.865	0.93597	3.856
0.93663	3.8647	0.93675	3.856
0.93742	3.8643	0.93753	3.856
0.9382	3.8643	0.93832	3.8563
0.93898	3.864	0.9391	3.8563
0.93976	3.8637	0.93988	3.8563
0.94054	3.8634	0.94066	3.8563
0.94132	3.8634	0.94144	3.8563
0.94211	3.8634	0.94223	3.8563
0.94289	3.8631	0.94301	3.8566
0.94367	3.8631	0.94379	3.8566
0.94445	3.8628	0.94457	3.8566
0.94523	3.8628	0.94535	3.8566
0.94602	3.8625	0.94613	3.8566
0.9468	3.8622	0.94692	3.8566
0.94758	3.8622	0.9477	3.8569
0.94836	3.8622	0.94848	3.8569
0.94914	3.8619	0.94926	3.8569
0.94992	3.8616	0.95004	3.8569
0.95071	3.8612	0.95083	3.8569
0.95149	3.8609	0.95161	3.8569
0.95227	3.8609	0.95239	3.8569
0.95305	3.8606	0.95317	3.8569
0.95383	3.8603	0.95395	3.8569
0.95462	3.8597	0.95474	3.8572
0.9554	3.8597	0.95552	3.8572
0.95618	3.8594	0.9563	3.8572
0.95696	3.8591	0.95708	3.8572
0.95774	3.8588	0.95786	3.8572
0.95852	3.8585	0.95865	3.8572
0.95931	3.8581	0.95943	3.8575
0.96009	3.8578	0.96021	3.8575
0.96087	3.8575	0.96099	3.8575
0.96165	3.8575	0.96177	3.8575
0.96243	3.8572	0.96256	3.8575
0.96322	3.8569	0.96334	3.8575
0.964	3.8566	0.96412	3.8578
0.96478	3.8563	0.9649	3.8578
0.96556	3.856	0.96568	3.8578
0.96634	3.8557	0.96646	3.8578
0.96712	3.8554	0.96725	3.8578
0.96791	3.8554	0.96803	3.8581
0.96869	3.855	0.96881	3.8581
0.96947	3.8547	0.96959	3.8581
0.97025	3.8547	0.97037	3.8581
0.97103	3.8544	0.97116	3.8581
0.97181	3.8544	0.97194	3.8585
0.9726	3.8541	0.97272	3.8585
0.97338	3.8541	0.9735	3.8585
0.97416	3.8538	0.97428	3.8585
0.97494	3.8538	0.97507	3.8585
0.97572	3.8535	0.97585	3.8588
0.97651	3.8535	0.97663	3.8588
0.97729	3.8532	0.97741	3.8588
0.97807	3.8529	0.97819	3.8588
0.97885	3.8529	0.97898	3.8588
0.97963	3.8523	0.97976	3.8588
0.98042	3.8523	0.98054	3.8588
0.9812	3.8519	0.98132	3.8591
0.98198	3.8516	0.9821	3.8591
0.98276	3.8513	0.98288	3.8591
0.98354	3.851	0.98367	3.8591
0.98432	3.8507	0.98445	3.8591
0.98511	3.8501	0.98523	3.8591
0.98589	3.8498	0.98601	3.8591
0.98667	3.8495	0.98679	3.8594
0.98745	3.8492	0.98758	3.8594
0.98823	3.8488	0.98836	3.8594
0.98902	3.8485	0.98914	3.8594
0.9898	3.8482	0.98992	3.8594
0.99058	3.8479	0.9907	3.8594
0.99136	3.8476	0.99149	3.8594
0.99214	3.8473	0.99227	3.8597
0.99293	3.847	0.99305	3.8597
0.99371	3.8467	0.99383	3.8597
0.99449	3.8461	0.99461	3.8597
0.99527	3.8461	0.9954	3.86
0.99605	3.8457	0.99618	3.8585
0.99683	3.8454	0.99696	3.8616
0.99762	3.8448	0.99774	3.8603
0.9984	3.8448	0.99852	3.86
0.99918	3.8442	0.9993	3.86
0.99996	3.8439	1.00009	3.86
1.00074	3.8439	1.00087	3.86
1.00153	3.8439	1.00165	3.8597
1.00231	3.8436	1.00243	3.86
1.00309	3.8436	1.00321	3.86
1.00387	3.8433	1.004	3.86
1.00465	3.8433	1.00478	3.86
1.00543	3.8433	1.00556	3.86
1.00622	3.843	1.00634	3.86
1.007	3.8426	1.00712	3.86
1.00778	3.8426	1.00791	3.8603
1.00856	3.8426	1.00869	3.8603
1.00934	3.8423	1.00947	3.8603
1.01013	3.842	1.01025	3.8603
1.01091	3.8417	1.01103	3.8603
1.01169	3.8414	1.01182	3.8603
1.01247	3.8411	1.0126	3.8603
1.01325	3.8408	1.01338	3.8603
1.01404	3.8402	1.01416	3.8659
1.01482	3.8399	1.01494	3.8656
1.0156	3.8395	1.01573	3.8653
1.01638	3.8392	1.01651	3.864
1.01716	3.8389	1.01729	3.864
1.01794	3.8386	1.01807	3.8749
1.01873	3.8383	1.01885	3.874
1.01951	3.838	1.01963	3.8727
1.02029	3.8377	1.02042	3.8718
1.02107	3.8374	1.0212	3.8715
1.02185	3.8371	1.02198	3.8712
1.02264	3.8371	1.02276	3.8712
1.02342	3.8368	1.02354	3.8712
1.0242	3.8364	1.02433	3.8712
1.02498	3.8361	1.02511	3.8705
1.02576	3.8358	1.02589	3.8705
1.02654	3.8358	1.02667	3.8712
1.02733	3.8355	1.02745	3.8712
1.02811	3.8352	1.02824	3.8712
1.02889	3.8349	1.02902	3.8712
1.02967	3.8346	1.0298	3.8712
1.03045	3.8346	1.03058	3.8712
1.03124	3.8346	1.03136	3.8712
1.03202	3.8346	1.03215	3.8712
1.0328	3.8346	1.03293	3.8712
1.03358	3.8343	1.03371	3.8712
1.03436	3.8343	1.03449	3.8715
1.03514	3.834	1.03527	3.8715
1.03593	3.834	1.03605	3.8715
1.03671	3.8337	1.03684	3.8715
1.03749	3.8337	1.03762	3.8718
1.03827	3.8333	1.0384	3.8718
1.03905	3.8333	1.03918	3.8718
1.03984	3.833	1.03996	3.8718
1.04062	3.8327	1.04075	3.8721
1.0414	3.8324	1.04153	3.8721
1.04218	3.8321	1.04231	3.8721
1.04296	3.8318	1.04309	3.8721
1.04375	3.8315	1.04387	3.8721
1.04453	3.8312	1.04466	3.8724
1.04531	3.8309	1.04544	3.8724
1.04609	3.8302	1.04622	3.8724
1.04687	3.8299	1.047	3.8727
1.04765	3.8296	1.04778	3.8724
1.04844	3.8296	1.04857	3.8727
1.04922	3.829	1.04935	3.8727
1.05	3.829	1.05013	3.8727
1.05078	3.8287	1.05091	3.8727
1.05156	3.8284	1.05169	3.8727
1.05235	3.8281	1.05247	3.873
1.05313	3.8278	1.05326	3.8727
1.05391	3.8278	1.05435	3.873
1.05469	3.8275	1.05513	3.873
1.05547	3.8271	1.05592	3.873
1.05626	3.8271	1.0567	3.873
1.05704	3.8268	1.05748	3.873
1.05782	3.8265	1.05826	3.873
1.0586	3.8262	1.05904	3.873
1.05938	3.8247	1.05982	3.873
1.06016	3.8247	1.06061	3.8733
1.06095	3.8259	1.06139	3.8733
1.06173	3.8259	1.06217	3.8733
1.06251	3.8253	1.06295	3.8733
1.06329	3.8244	1.06373	3.8733
1.06407	3.825	1.06452	3.8736
1.06486	3.825	1.0653	3.8736
1.06564	3.825	1.06608	3.8736
1.06642	3.8247	1.06686	3.8736
1.0672	3.8247	1.06764	3.874
1.06798	3.8247	1.06843	3.874
1.06877	3.8244	1.06921	3.874
1.06955	3.824	1.06999	3.8743
1.07033	3.8237	1.07077	3.8743
1.07111	3.8234	1.07155	3.8743
1.07189	3.8231	1.07249	3.8743
1.07268	3.8231	1.07327	3.8746
1.07346	3.8228	1.07406	3.8746
1.07424	3.8225	1.07484	3.8746
1.07502	3.8222	1.07562	3.8746
1.0758	3.8219	1.0764	3.8749
1.07658	3.8216	1.07718	3.8749
1.07737	3.8213	1.07796	3.8749
1.07815	3.8209	1.07875	3.8749
1.07893	3.8206	1.07953	3.8752
1.07971	3.8203	1.08031	3.8752
1.08049	3.8203	1.08109	3.8752
1.08128	3.82	1.08187	3.8752
1.08206	3.8197	1.08266	3.8752
1.08284	3.8194	1.08344	3.8752
1.08362	3.8191	1.08422	3.8755
1.0844	3.8191	1.085	3.8755
1.08518	3.8188	1.08578	3.8755
1.08597	3.8188	1.08657	3.8755
1.08675	3.8185	1.08735	3.8755
1.08753	3.8182	1.08813	3.8755
1.08831	3.8182	1.08891	3.8755
1.08909	3.8178	1.08969	3.8758
1.08988	3.8178	1.09048	3.8758
1.09066	3.8178	1.09126	3.8758
1.09144	3.8175	1.09204	3.8758
1.09222	3.8175	1.09282	3.8761
1.093	3.8172	1.0936	3.8761
1.09379	3.8172	1.09439	3.8761
1.09457	3.8169	1.09517	3.8764
1.09535	3.8169	1.09595	3.8764
1.09613	3.8166	1.09673	3.8764
1.09691	3.8166	1.09751	3.8764
1.09769	3.8163	1.09829	3.8764
1.09848	3.816	1.09908	3.8767
1.09926	3.8154	1.09986	3.8767
1.10004	3.8151	1.10095	3.8771
1.10082	3.8151	1.10174	3.8771
1.1016	3.8147	1.10252	3.8771
1.10239	3.8144	1.1033	3.8771
1.10317	3.8141	1.10408	3.8774
1.10395	3.8138	1.10486	3.8774
1.10473	3.8135	1.10564	3.8774
1.10551	3.8132	1.10643	3.8777
1.1063	3.8132	1.10721	3.8777
1.10708	3.8129	1.10799	3.8777
1.10786	3.8126	1.10877	3.8777
1.10864	3.8126	1.10955	3.8777
1.10942	3.8123	1.11034	3.878
1.1102	3.812	1.11112	3.878
1.11099	3.812	1.1119	3.8783
1.11177	3.8116	1.11268	3.8783
1.11255	3.8113	1.11346	3.8783
1.11333	3.8113	1.11425	3.8783
1.11411	3.811	1.11503	3.8783
1.1149	3.811	1.11581	3.8783
1.11568	3.8107	1.11659	3.8786
1.11646	3.8104	1.11737	3.8786
1.11724	3.8101	1.11816	3.8786
1.11802	3.8101	1.11894	3.8789
1.1188	3.8101	1.11972	3.8789
1.11959	3.8098	1.1205	3.8789
1.12037	3.8098	1.12128	3.8789
1.12115	3.8095	1.12206	3.8792
1.12193	3.8095	1.12285	3.8792
1.12271	3.8095	1.12363	3.8792
1.1235	3.8095	1.12441	3.8792
1.12428	3.8092	1.12519	3.8795
1.12506	3.8089	1.12597	3.8795
1.12584	3.8089	1.12676	3.8795
1.12662	3.8085	1.12754	3.8795
1.12741	3.8085	1.12832	3.8798
1.12819	3.8082	1.1291	3.8798
1.12897	3.8082	1.12988	3.8798
1.12975	3.8076	1.13067	3.8802
1.13053	3.8073	1.13145	3.8802
1.13131	3.8064	1.13223	3.8802
1.1321	3.8064	1.13301	3.8805
1.13288	3.8064	1.13379	3.8805
1.13366	3.8064	1.13458	3.8805
1.13444	3.8061	1.13536	3.8805
1.13522	3.8061	1.13614	3.8805
1.13601	3.8058	1.13692	3.8808
1.13679	3.8054	1.1377	3.8808
1.13757	3.8054	1.13848	3.8808
1.13835	3.8051	1.13927	3.8808
1.13913	3.8045	1.14005	3.8811
1.13992	3.8036	1.14083	3.8811
1.1407	3.8036	1.14161	3.8811
1.14148	3.8033	1.14239	3.8814
1.14226	3.803	1.14318	3.8814
1.14304	3.8023	1.14396	3.8814
1.1439	3.803	1.14474	3.8817
1.14461	3.8027	1.14552	3.8817
1.14539	3.803	1.1463	3.8817
1.14617	3.8033	1.14709	3.8817
1.14695	3.8036	1.14787	3.882
1.14773	3.8033	1.14865	3.882
1.14852	3.8033	1.14943	3.882
1.1493	3.803	1.15021	3.882
1.15008	3.803	1.151	3.882
1.15086	3.8027	1.15178	3.8823
1.15164	3.8027	1.15256	3.8823
1.15243	3.8023	1.15334	3.8823
1.15321	3.8023	1.15412	3.8826
1.15399	3.802	1.15491	3.8826
1.15477	3.802	1.15569	3.8826
1.15555	3.8017	1.15647	3.8829
1.15633	3.8017	1.15725	3.8829
1.15712	3.8014	1.15803	3.8829
1.1579	3.8014	1.15882	3.8833
1.15868	3.8011	1.1596	3.8833
1.15946	3.8008	1.16038	3.8833
1.16024	3.8008	1.16116	3.8833
1.16103	3.8005	1.16194	3.8836
1.16181	3.8005	1.16272	3.8836
1.16259	3.8002	1.16351	3.8836
1.16337	3.7999	1.16429	3.8836
1.16415	3.7999	1.16507	3.8839
1.16494	3.7996	1.16585	3.8839
1.16572	3.7996	1.16663	3.8839
1.1665	3.7992	1.16742	3.8839
1.16728	3.7989	1.1682	3.8842
1.16806	3.7989	1.16898	3.8842
1.16884	3.7986	1.16976	3.8842
1.16963	3.7986	1.17054	3.8845
1.17041	3.7983	1.17133	3.8845
1.17119	3.798	1.17211	3.8845
1.17197	3.798	1.17289	3.8845
1.17275	3.7977	1.17367	3.8848
1.17354	3.7977	1.17445	3.8848
1.17432	3.7974	1.17524	3.8848
1.1751	3.7974	1.17602	3.8851
1.17588	3.7971	1.1768	3.8851
1.17666	3.7971	1.17758	3.8851
1.17744	3.7968	1.17836	3.8851
1.17823	3.7968	1.17915	3.8854
1.17901	3.7965	1.17993	3.8854
1.17979	3.7965	1.18071	3.8857
1.18057	3.7961	1.18149	3.8854
1.18135	3.7961	1.18227	3.8857
1.18214	3.7958	1.18305	3.8857
1.18292	3.7958	1.18384	3.8857
1.1837	3.7955	1.18462	3.886
1.18448	3.7955	1.1854	3.886
1.18526	3.7952	1.18618	3.886
1.18604	3.7949	1.18696	3.8864
1.18683	3.7949	1.18775	3.8864
1.18761	3.7946	1.18853	3.8864
1.18839	3.7946	1.18931	3.8867
1.18917	3.7943	1.19009	3.8867
1.18995	3.7943	1.19087	3.887
1.19074	3.794	1.19166	3.887
1.19152	3.794	1.19244	3.887
1.1923	3.7937	1.19322	3.887
1.19308	3.7934	1.194	3.887
1.19386	3.7934	1.19478	3.8873
1.19464	3.793	1.19557	3.8873
1.19543	3.793	1.19635	3.8876
1.19621	3.7927	1.19713	3.8876
1.19699	3.7927	1.19791	3.8876
1.19777	3.7924	1.19869	3.8876
1.19855	3.7921	1.19947	3.8879
1.19934	3.7921	1.20026	3.8879
1.20012	3.7918	1.20104	3.8879
1.2009	3.7918	1.20182	3.8882
1.20168	3.7915	1.2026	3.8882
1.20246	3.7915	1.20338	3.8882
1.20324	3.7912	1.20417	3.8882
1.20403	3.7912	1.20495	3.8885
1.20481	3.7909	1.20573	3.8885
1.20559	3.7909	1.20651	3.8888
1.20637	3.7906	1.20729	3.8888
1.20715	3.7906	1.20808	3.8888
1.20794	3.7903	1.20886	3.8891
1.20872	3.7903	1.20964	3.8891
1.2095	3.7899	1.21042	3.8891
1.21028	3.7899	1.2112	3.8891
1.21106	3.7896	1.21199	3.8895
1.21185	3.7896	1.21277	3.8895
1.21263	3.7893	1.21355	3.8898
1.21341	3.7893	1.21433	3.8898
1.21419	3.789	1.21511	3.8898
1.21497	3.789	1.21589	3.8901
1.21575	3.7887	1.21668	3.8901
1.21654	3.7887	1.21746	3.8901
1.21732	3.7884	1.21824	3.8904
1.2181	3.7884	1.21902	3.8904
1.21888	3.7881	1.2198	3.8904
1.21966	3.7881	1.22059	3.8907
1.22045	3.7878	1.22137	3.8907
1.22123	3.7878	1.22215	3.8907
1.22201	3.7875	1.22293	3.891
1.22279	3.7875	1.22371	3.891
1.22357	3.7868	1.2245	3.891
1.22436	3.7868	1.22528	3.8913
1.22514	3.7865	1.22606	3.8913
1.22592	3.7865	1.22684	3.8913
1.2267	3.7862	1.22762	3.8913
1.22748	3.7862	1.22841	3.8916
1.22826	3.7859	1.22919	3.8916
1.22905	3.7856	1.22997	3.8916
1.22983	3.7856	1.23075	3.8919
1.23061	3.7856	1.23153	3.8919
1.23139	3.7853	1.23231	3.8919
1.23217	3.7853	1.2331	3.8919
1.23296	3.785	1.23388	3.8922
1.23374	3.7847	1.23466	3.8922
1.23452	3.7847	1.23544	3.8926
1.2353	3.7844	1.23622	3.8926
1.23608	3.7844	1.23701	3.8926
1.23686	3.7844	1.23779	3.8929
1.23765	3.7841	1.23857	3.8929
1.23843	3.7837	1.23935	3.8929
1.23921	3.7837	1.24013	3.8929
1.23999	3.7834	1.24092	3.8932
1.24077	3.7834	1.2417	3.8932
1.24156	3.7834	1.24248	3.8935
1.24234	3.7831	1.24326	3.8935
1.24312	3.7831	1.24404	3.8935
1.2439	3.7828	1.24483	3.8938
1.24468	3.7828	1.24561	3.8938
1.24547	3.7828	1.24639	3.8941
1.24625	3.7825	1.24717	3.8941
1.24703	3.7825	1.24795	3.8941
1.24781	3.7822	1.24873	3.8944
1.24859	3.7822	1.24952	3.8944
1.24937	3.7819	1.2503	3.8944
1.25016	3.7819	1.25108	3.8947
1.25094	3.7819	1.25186	3.8947
1.25172	3.7816	1.25264	3.8947
1.2525	3.7813	1.25343	3.895
1.25328	3.7813	1.25421	3.895
1.25407	3.781	1.25499	3.895
1.25485	3.781	1.25577	3.8953
1.25563	3.7806	1.25655	3.8953
1.25641	3.7806	1.25734	3.8953
1.25719	3.7803	1.25812	3.8957
1.25797	3.7803	1.2589	3.8957
1.25876	3.78	1.25968	3.8957
1.25954	3.78	1.26046	3.8957
1.26032	3.7797	1.26124	3.896
1.2611	3.7797	1.26203	3.8963
1.26188	3.7794	1.26281	3.8963
1.26267	3.7794	1.26359	3.8963
1.26345	3.7791	1.26437	3.8963
1.26423	3.7788	1.26515	3.8969
1.26501	3.7788	1.26594	3.8969
1.26579	3.7788	1.26672	3.8972
1.26658	3.7785	1.2675	3.8972
1.26736	3.7785	1.26828	3.8972
1.26814	3.7782	1.26906	3.8975
1.26892	3.7782	1.26985	3.8975
1.2697	3.7779	1.27063	3.8978
1.27048	3.7779	1.27141	3.8978
1.27127	3.7779	1.27219	3.8978
1.27205	3.7775	1.27297	3.8981
1.27283	3.7775	1.27376	3.8981
1.27361	3.7772	1.27454	3.8981
1.27439	3.7772	1.27532	3.8984
1.27518	3.7769	1.2761	3.8984
1.27596	3.7769	1.27688	3.8984
1.27674	3.7769	1.27767	3.8988
1.27752	3.7766	1.27845	3.8988
1.2783	3.7766	1.27923	3.8991
1.27909	3.7763	1.28001	3.8991
1.27987	3.7763	1.28079	3.8991
1.28065	3.7763	1.28157	3.8994
1.28143	3.776	1.28236	3.8994
1.28221	3.776	1.28314	3.8994
1.28299	3.7757	1.28392	3.8997
1.28378	3.7757	1.2847	3.8997
1.28456	3.7754	1.28548	3.8997
1.28534	3.7754	1.28627	3.9
1.28612	3.7751	1.28705	3.9
1.2869	3.7751	1.28783	3.9003
1.28769	3.7748	1.28861	3.9003
1.28847	3.7748	1.28939	3.9003
1.28925	3.7744	1.29018	3.9006
1.29003	3.7744	1.29096	3.9006
1.29081	3.7744	1.29174	3.9009
1.2916	3.7741	1.29252	3.9009
1.29238	3.7741	1.2933	3.9009
1.29316	3.7738	1.29408	3.9012
1.29394	3.7738	1.29487	3.9012
1.29472	3.7735	1.29565	3.9015
1.2955	3.7735	1.29643	3.9015
1.29629	3.7732	1.29721	3.9015
1.29707	3.7732	1.29799	3.9019
1.29785	3.7729	1.29878	3.9019
1.29863	3.7729	1.29956	3.9022
1.29941	3.7726	1.30034	3.9022
1.3002	3.7726	1.30112	3.9025
1.30098	3.7726	1.3019	3.9025
1.30176	3.7723	1.30269	3.9025
1.30254	3.7723	1.30347	3.9028
1.30332	3.772	1.30425	3.9028
1.30411	3.772	1.30503	3.9031
1.30489	3.7717	1.30581	3.9031
1.30567	3.7717	1.30659	3.9031
1.30645	3.7717	1.30738	3.9034
1.30723	3.7713	1.30816	3.9034
1.30801	3.7713	1.30894	3.9037
1.3088	3.7713	1.30972	3.9037
1.30958	3.771	1.3105	3.9037
1.31036	3.771	1.31129	3.904
1.31114	3.7707	1.31207	3.904
1.31192	3.7707	1.31285	3.904
1.31271	3.7707	1.31363	3.9043
1.31349	3.7704	1.31441	3.9043
1.31427	3.7704	1.3152	3.9046
1.31505	3.7701	1.31598	3.9046
1.31583	3.7701	1.31676	3.9046
1.31661	3.7698	1.31754	3.905
1.3174	3.7695	1.31832	3.905
1.31818	3.7695	1.3191	3.9053
1.31896	3.7695	1.31989	3.9053
1.31974	3.7695	1.32067	3.9056
1.32052	3.7692	1.32145	3.9056
1.32131	3.7689	1.32223	3.9056
1.32209	3.7689	1.32301	3.9059
1.32287	3.7689	1.3238	3.9059
1.32365	3.7686	1.32458	3.9062
1.32443	3.7682	1.32536	3.9062
1.32521	3.7682	1.32614	3.9062
1.326	3.7682	1.32692	3.9065
1.32678	3.7679	1.32771	3.9065
1.32756	3.7676	1.32849	3.9068
1.32834	3.7676	1.32927	3.9068
1.32912	3.7673	1.33005	3.9071
1.32991	3.7673	1.33083	3.9071
1.33069	3.767	1.33161	3.9074
1.33147	3.767	1.3324	3.9074
1.33225	3.767	1.33318	3.9078
1.33303	3.7667	1.33396	3.9078
1.33382	3.7667	1.33474	3.9078
1.3346	3.7667	1.33552	3.9078
1.33538	3.7664	1.33631	3.9081
1.33616	3.7664	1.33709	3.9081
1.33694	3.7664	1.33787	3.9084
1.33772	3.7664	1.33865	3.9084
1.33851	3.7661	1.33943	3.9087
1.33929	3.7658	1.34022	3.9087
1.34007	3.7658	1.341	3.909
1.34085	3.7658	1.34178	3.909
1.34163	3.7655	1.34256	3.909
1.34242	3.7655	1.34334	3.9093
1.3432	3.7655	1.34413	3.9093
1.34398	3.7651	1.34491	3.9096
1.34476	3.7651	1.34569	3.9096
1.34554	3.7648	1.34647	3.9096
1.34633	3.7648	1.34725	3.9099
1.34711	3.7645	1.34804	3.9102
1.34789	3.7645	1.34882	3.9102
1.34867	3.7642	1.3496	3.9102
1.34945	3.7642	1.35038	3.9105
1.35023	3.7639	1.35116	3.9105
1.35102	3.7639	1.35194	3.9109
1.3518	3.7636	1.35273	3.9109
1.35258	3.7636	1.35351	3.9109
1.35336	3.7633	1.35429	3.9112
1.35414	3.7633	1.35507	3.9115
1.35493	3.7633	1.35585	3.9115
1.35571	3.763	1.35664	3.9115
1.35649	3.763	1.35742	3.9118
1.35727	3.7627	1.3582	3.9118
1.35805	3.7627	1.35898	3.9121
1.35883	3.7624	1.35976	3.9121
1.35962	3.7624	1.36055	3.9124
1.3604	3.7624	1.36133	3.9124
1.36118	3.762	1.36211	3.9124
1.36196	3.762	1.36289	3.9127
1.36274	3.7617	1.36367	3.9127
1.36353	3.7617	1.36446	3.913
1.36431	3.7617	1.36524	3.913
1.36509	3.7614	1.36602	3.9133
1.36587	3.7614	1.3668	3.9133
1.36665	3.7614	1.36758	3.9133
1.36744	3.7614	1.36836	3.9136
1.36822	3.7611	1.36915	3.9136
1.369	3.7611	1.36993	3.914
1.36978	3.7608	1.37071	3.914
1.37056	3.7608	1.37149	3.9143
1.37135	3.7608	1.37227	3.9143
1.37213	3.7608	1.37306	3.9146
1.37291	3.7605	1.37384	3.9146
1.37369	3.7605	1.37462	3.9146
1.37447	3.7602	1.3754	3.9149
1.37525	3.7602	1.37618	3.9149
1.37604	3.7602	1.37697	3.9152
1.37682	3.7599	1.37775	3.9152
1.3776	3.7596	1.37853	3.9155
1.37838	3.7596	1.37931	3.9155
1.37916	3.7596	1.38009	3.9158
1.37995	3.7593	1.38088	3.9158
1.38073	3.7593	1.38166	3.9161
1.38151	3.7589	1.38244	3.9161
1.38229	3.7589	1.38322	3.9164
1.38307	3.7583	1.384	3.9164
1.38385	3.7583	1.38478	3.9167
1.38464	3.758	1.38557	3.9171
1.38542	3.758	1.38635	3.9171
1.3862	3.7577	1.38713	3.9171
1.38698	3.7577	1.38791	3.9174
1.38776	3.7577	1.38869	3.9174
1.38855	3.7574	1.38948	3.9177
1.38933	3.7574	1.39026	3.9177
1.39011	3.7574	1.39104	3.918
1.39089	3.7571	1.39182	3.918
1.39167	3.7571	1.3926	3.9183
1.39245	3.7568	1.39339	3.9183
1.39324	3.7568	1.39417	3.9183
1.39402	3.7568	1.39495	3.9186
1.3948	3.7565	1.39573	3.9189
1.39558	3.7565	1.39651	3.9189
1.39636	3.7565	1.3973	3.9189
1.39715	3.7562	1.39808	3.9192
1.39793	3.7562	1.39886	3.9192
1.39871	3.7562	1.39964	3.9195
1.39949	3.7558	1.40042	3.9195
1.40027	3.7558	1.4012	3.9198
1.40105	3.7558	1.40199	3.9198
1.40184	3.7555	1.40277	3.9202
1.40262	3.7555	1.40355	3.9202
1.4034	3.7555	1.40433	3.9205
1.40418	3.7555	1.40511	3.9205
1.40496	3.7552	1.4059	3.9208
1.40575	3.7552	1.40668	3.9208
1.40653	3.7549	1.40746	3.9211
1.40731	3.7549	1.40824	3.9214
1.40809	3.7549	1.40902	3.9214
1.40887	3.7546	1.40981	3.9214
1.40965	3.7546	1.41059	3.9217
1.41044	3.7543	1.41137	3.922
1.41122	3.7543	1.41215	3.922
1.412	3.754	1.41293	3.9226
1.41278	3.754	1.41372	3.9226
1.41356	3.754	1.4145	3.9229
1.41435	3.7537	1.41528	3.9229
1.41513	3.7537	1.41606	3.9233
1.41591	3.7534	1.41684	3.9233
1.41669	3.7534	1.41762	3.9236
1.41747	3.7531	1.41841	3.9236
1.41825	3.7531	1.41919	3.9239
1.41904	3.7527	1.41997	3.9239
1.41982	3.7527	1.42075	3.9242
1.4206	3.7527	1.42153	3.9242
1.42138	3.7524	1.42232	3.9245
1.42216	3.7524	1.4231	3.9245
1.42295	3.7524	1.42388	3.9248
1.42373	3.7521	1.42466	3.9248
1.42451	3.7521	1.42544	3.9251
1.42529	3.7521	1.42623	3.9251
1.42607	3.7518	1.42701	3.9254
1.42685	3.7518	1.42779	3.9257
1.42764	3.7515	1.42857	3.9257
1.42842	3.7515	1.42935	3.926
1.4292	3.7515	1.43014	3.926
1.42998	3.7512	1.43092	3.9264
1.43076	3.7512	1.4317	3.9264
1.43155	3.7512	1.43248	3.9267
1.43233	3.7512	1.43326	3.9267
1.43311	3.7509	1.43405	3.927
1.43389	3.7509	1.43483	3.9273
1.43467	3.7509	1.43561	3.9273
1.43546	3.7506	1.43639	3.9276
1.43624	3.7506	1.43717	3.9276
1.43702	3.7506	1.43795	3.9279
1.4378	3.7503	1.43874	3.9282
1.43858	3.7503	1.43952	3.9282
1.43936	3.7503	1.4403	3.9285
1.44015	3.75	1.44108	3.9285
1.44093	3.75	1.44186	3.9288
1.44171	3.7496	1.44265	3.9291
1.44249	3.7496	1.44343	3.9291
1.44327	3.7493	1.44421	3.9295
1.44406	3.7493	1.44499	3.9295
1.44484	3.7493	1.44577	3.9298
1.44562	3.749	1.44656	3.9298
1.4464	3.749	1.44734	3.9301
1.44718	3.7487	1.44812	3.9301
1.44796	3.7487	1.4489	3.9304
1.44875	3.7487	1.44968	3.9304
1.44953	3.7484	1.45047	3.9307
1.45031	3.7484	1.45125	3.9307
1.45109	3.7481	1.45203	3.931
1.45187	3.7481	1.45281	3.931
1.45266	3.7481	1.45359	3.9313
1.45344	3.7481	1.45437	3.9316
1.45422	3.7478	1.45516	3.9316
1.455	3.7478	1.45594	3.9319
1.45578	3.7475	1.45672	3.9322
1.45657	3.7475	1.4575	3.9322
1.45735	3.7472	1.45828	3.9326
1.45813	3.7472	1.45907	3.9326
1.45891	3.7472	1.45985	3.9329
1.45969	3.7468	1.46063	3.9329
1.46047	3.7468	1.46141	3.9332
1.46126	3.7468	1.46219	3.9335
1.46204	3.7465	1.46298	3.9335
1.46282	3.7465	1.46376	3.9338
1.4636	3.7465	1.46454	3.9341
1.46438	3.7462	1.46532	3.9341
1.46517	3.7462	1.4661	3.9344
1.46595	3.7462	1.46689	3.9347
1.46673	3.7462	1.46767	3.9347
1.46751	3.7459	1.46845	3.935
1.46829	3.7459	1.46923	3.935
1.46908	3.7459	1.47001	3.9353
1.46986	3.7456	1.47079	3.9357
1.47064	3.7456	1.47158	3.9357
1.47142	3.7456	1.47236	3.936
1.4722	3.7453	1.47314	3.936
1.47298	3.7453	1.47392	3.9363
1.47377	3.745	1.4747	3.9366
1.47455	3.745	1.47549	3.9366
1.47533	3.745	1.47627	3.9369
1.47611	3.7447	1.47705	3.9369
1.47689	3.7447	1.47783	3.9372
1.47768	3.7444	1.47861	3.9372
1.47846	3.7444	1.4794	3.9375
1.47924	3.7444	1.48018	3.9378
1.48002	3.7441	1.48096	3.9381
1.4808	3.7441	1.48174	3.9381
1.48158	3.7437	1.48252	3.9384
1.48237	3.7437	1.4833	3.9388
1.48315	3.7437	1.48409	3.9388
1.48393	3.7434	1.48487	3.9391
1.48471	3.7434	1.48565	3.9391
1.48549	3.7431	1.48643	3.9394
1.48628	3.7431	1.48721	3.9397
1.48706	3.7431	1.488	3.9397
1.48784	3.7428	1.48878	3.94
1.48862	3.7428	1.48956	3.9403
1.4894	3.7428	1.49034	3.9406
1.49019	3.7428	1.49112	3.9409
1.49097	3.7425	1.49191	3.9409
1.49175	3.7422	1.49269	3.9412
1.49253	3.7422	1.49347	3.9412
1.49331	3.7422	1.49425	3.9415
1.49409	3.7419	1.49503	3.9419
1.49488	3.7419	1.49582	3.9419
1.49566	3.7419	1.4966	3.9422
1.49644	3.7419	1.49738	3.9425
1.49722	3.7416	1.49816	3.9425
1.498	3.7416	1.49894	3.9428
1.49879	3.7416	1.49973	3.9431
1.49957	3.7413	1.50051	3.9431
1.50035	3.7413	1.50129	3.9434
1.50113	3.7413	1.50207	3.9437
1.50191	3.7413	1.50285	3.9437
1.5027	3.741	1.50363	3.944
1.50348	3.741	1.50442	3.944
1.50426	3.741	1.5052	3.9443
1.50504	3.7406	1.50598	3.9446
1.50582	3.7406	1.50676	3.9446
1.5066	3.7406	1.50754	3.9453
1.50739	3.7403	1.50833	3.9453
1.50817	3.7403	1.50911	3.9456
1.50895	3.7403	1.50989	3.9459
1.50973	3.74	1.51067	3.9459
1.51051	3.74	1.51145	3.9462
1.5113	3.7397	1.51224	3.9465
1.51208	3.7397	1.51302	3.9468
1.51286	3.7394	1.5138	3.9468
1.51364	3.7394	1.51458	3.9471
1.51442	3.7394	1.51536	3.9474
1.51521	3.7391	1.51615	3.9474
1.51599	3.7391	1.51693	3.9481
1.51677	3.7391	1.51771	3.9484
1.51755	3.7388	1.51849	3.9487
1.51833	3.7388	1.51927	3.9487
1.51911	3.7388	1.52005	3.949
1.5199	3.7385	1.52084	3.9493
1.52068	3.7385	1.52162	3.9496
1.52146	3.7385	1.5224	3.9496
1.52224	3.7382	1.52318	3.9499
1.52302	3.7382	1.52396	3.9499
1.52381	3.7382	1.52475	3.9502
1.52459	3.7379	1.52553	3.9505
1.52537	3.7379	1.52631	3.9508
1.52615	3.7379	1.52709	3.9508
1.52693	3.7375	1.52787	3.9512
1.52771	3.7375	1.52866	3.9515
1.5285	3.7375	1.52944	3.9518
1.52928	3.7372	1.53022	3.9518
1.53006	3.7372	1.531	3.9521
1.53084	3.7372	1.53178	3.9524
1.53162	3.7372	1.53257	3.9527
1.53241	3.7369	1.53335	3.9527
1.53319	3.7369	1.53413	3.953
1.53397	3.7369	1.53491	3.9533
1.53475	3.7369	1.53569	3.9536
1.53553	3.7366	1.53647	3.9536
1.53631	3.7366	1.53726	3.9543
1.5371	3.7366	1.53804	3.9543
1.53788	3.7363	1.53882	3.9546
1.53866	3.7363	1.5396	3.9549
1.53944	3.7363	1.54038	3.9552
1.54022	3.736	1.54117	3.9555
1.54101	3.736	1.54195	3.9555
1.54179	3.7357	1.54273	3.9558
1.54257	3.7357	1.54351	3.9561
1.54335	3.7357	1.54429	3.9561
1.54413	3.7354	1.54508	3.9564
1.54491	3.7354	1.54586	3.9567
1.5457	3.7354	1.54664	3.957
1.54648	3.7351	1.54742	3.9574
1.54726	3.7351	1.5482	3.9574
1.54804	3.7351	1.54898	3.9577
1.54882	3.7351	1.54977	3.958
1.54961	3.7348	1.55055	3.958
1.55039	3.7344	1.55133	3.9583
1.55117	3.7344	1.55211	3.9586
1.55195	3.7344	1.55289	3.9589
1.55273	3.7341	1.55368	3.9592
1.55351	3.7341	1.55446	3.9592
1.5543	3.7341	1.55524	3.9595
1.55508	3.7338	1.55602	3.9598
1.55586	3.7338	1.5568	3.9601
1.55664	3.7338	1.55759	3.9605
1.55742	3.7338	1.55837	3.9608
1.55821	3.7335	1.55915	3.9608
1.55899	3.7335	1.55993	3.9611
1.55977	3.7332	1.56071	3.9614
1.56055	3.7332	1.56149	3.9617
1.56133	3.7332	1.56228	3.9617
[truncated: 2,011 more rows]

## Sheet: 1b
CoO		D-0.0V		D-3.0V		LiCoO2
Energy	Abs.	Energy	Abs.	Energy	Abs.	Energy	Abs.
763.3	345.831	770.097	261.572	770.079	149.568	771.414	-50.5517
763.8	345.508	770.595	260.546	771.102	148.955	771.893	-50.2991
764.3	344.872	771.094	259.58	772.089	148.213	772.397	-49.6624
764.8	346.165	771.605	259.114	773.094	147.304	772.896	-49.2259
765.3	345.505	772.096	258.863	774.093	146.646	773.391	-48.7193
765.8	345.313	772.602	257.916	775.108	146.828	773.908	-48.0102
766.3	345.658	773.094	257.701	776.114	147.156	774.394	-47.3313
766.8	345.035	773.586	257.657	776.303	147.325	774.893	-46.8904
767.3	345.601	774.103	257.421	776.499	147.003	775.396	-46.1836
767.8	345.904	774.611	257.201	776.708	147.189	775.9	-45.5636
768.3	345.466	775.103	256.91	776.91	148.246	776.392	-43.7444
768.8	345.451	775.593	256.44	777.094	150.124	776.902	-41.3646
769.3	345.697	776.101	256.834	777.296	153.926	777.403	-32.7299
769.8	345.134	776.599	257.691	777.499	157.751	777.551	-29.3013
770.3	345.352	776.797	258.237	777.703	158.844	777.689	-26.6896
770.8	345.142	777.021	260.039	777.907	159.626	777.842	-22.9401
771.3	345.67	777.217	263.269	778.119	163.138	778.007	-17.6299
771.8	345.614	777.419	271.256	778.303	169.389	778.153	-10.7801
772.3	345.647	777.611	280.823	778.504	176.323	778.299	-2.83983
772.8	345.587	777.826	288.688	778.694	183.007	778.453	5.96683
772.9	345.51	778.026	293.639	778.889	187.634	778.592	14.7474
773	346.161	778.228	300.884	779.101	190.935	778.757	24.3144
773.1	345.881	778.433	314.84	779.302	192.371	778.92	33.1943
773.2	345.749	778.629	329.145	779.493	192.96	779.057	37.5881
773.3	345.784	778.821	341.685	779.707	200.047	779.199	41.6665
773.4	346.549	779.036	347.654	779.902	215.452	779.362	45.0631
773.5	346.039	779.244	347.971	780.114	243.034	779.507	48.0455
773.6	346.449	779.44	345.442	780.31	276.231	779.65	52.564
773.7	346.686	779.655	343.132	780.493	307.398	779.796	62.8691
773.8	346.684	779.839	341.034	780.702	331.75	779.954	79.6235
773.9	346.646	780.058	346.849	780.903	335.986	780.092	99.175
774	346.28	780.252	358.107	781.106	321.787	780.264	128.664
774.1	346.739	780.454	370.134	781.306	299.53	780.406	157.576
774.2	347.008	780.657	377.642	781.503	278.171	780.546	184.069
774.3	346.745	780.859	380.552	781.708	261.527	780.718	208.336
774.4	346.987	781.064	375.682	781.903	247.631	780.85	217.89
774.5	346.644	781.267	363.737	782.098	236.827	781.012	217.596
774.6	346.353	781.47	347.521	782.311	227.697	781.155	206.963
774.7	346.498	781.679	331.961	782.504	222.542	781.293	189.61
774.8	347.136	781.875	320.048	782.701	218.117	781.46	167.164
774.9	346.874	782.079	311.282	782.901	213.677	781.594	147.366
775	346.852	782.28	303.788	783.102	207.528	781.751	128.52
775.1	346.797	782.483	299.463	783.311	199.143	781.905	111.344
775.2	348.169	782.679	295.449	783.502	190.715	782.06	98.144
775.3	347.846	782.881	291.569	783.692	181.945	782.2	87.2854
775.4	347.262	783.088	288.013	783.905	175.294	782.35	80.1789
775.5	347.867	783.292	282.79	784.101	169.818	782.483	73.1641
775.6	347.81	783.505	277.121	784.312	166.084	782.659	66.6642
775.7	348.598	783.695	271.946	784.521	162.605	782.796	61.4799
775.8	348.943	783.887	267.301	784.714	159.77	782.951	55.2155
775.9	348.627	784.102	263.107	784.907	157.179	783.09	49.3197
776	349.24	784.307	260.313	785.106	155.081	783.256	42.0957
776.1	348.933	784.786	255.773	785.297	152.949	783.406	35.5908
776.2	350.89	785.272	252.718	785.506	150.794	783.549	29.1037
776.3	350.26	785.748	250.343	785.69	148.637	783.699	22.3667
776.4	349.887	786.232	248.93	785.911	147.039	783.848	16.6952
776.5	351.486	786.727	247.843	786.104	145.642	783.995	11.5487
776.6	352.121	787.215	246.922	786.304	144.294	784.135	7.63984
776.7	352.292	787.691	246.245	786.514	143.243	784.29	4.31625
776.8	352.96	788.177	245.708	786.7	142.319	784.452	1.41347
776.9	354.955	788.643	244.333	786.897	141.46	784.609	-1.06126
777	355.543	789.14	243.771	787.109	140.723	784.752	-3.23026
777.1	357.8	789.613	243.92	787.304	139.866	784.907	-5.04269
777.2	358.988	790.099	242.846	787.723	139.462	785.104	-6.99215
777.3	361.892			788.16	138.784	785.581	-11.8664
777.4	365.286			788.558	139.536	786.071	-15.0634
777.5	371.942			788.993	140.105	786.542	-17.2052
777.6	380.713			789.418	140.207	787.036	-18.1576
777.7	393.132			789.846	140.125	787.518	-18.912
777.8	409.478			790.254	139.462	788.003	-18.7512
777.9	426.098			790.67	138.789	788.497	-17.6311
778	423.618			791.108	138.664	788.959	-16.6977
778.1	420.062			791.318	138.307	789.448	-15.5535
778.2	404.19			791.612	138.777	789.943	-14.3114
778.3	400.11			791.899	139.07	790.421	-14.5034
778.4	403.346			792.214	140.081	790.901	-14.1892
778.5	412.674			792.512	141.313	790.907	-14.0053
778.6	430.73			792.833	143.152	791.051	-13.8838
778.7	449.926			793.123	145.597	791.185	-14.1327
778.8	452.312			793.427	149.524	791.351	-13.9372
778.9	463.203			793.734	154.611	791.504	-13.5917
779	474.483			794.049	163.722	791.671	-12.9449
779.1	474.621			794.339	180.905	791.804	-12.577
779.2	487.188			794.641	208.558	791.953	-12.1983
779.3	487.996			794.941	230.803	792.107	-11.5133
779.4	478.793			795.232	230.715
779.5	472.576			795.561	210.047
779.6	473.072			795.86	193.923
779.7	481.369			796.157	187.961
779.8	494.863			796.466	183.981
779.9	474.178			796.771	177.736
780	471.513			797.067	169.962
780.1	465.49			797.386	162.612
780.2	464.467			797.675	157.313
780.3	471.101			797.983	152.874
780.4	479.618			798.284	149.824
780.5	490.336			798.593	147.26
780.6	482.278			798.893	145.796
780.7	467.736			799.193	144.427
780.8	466.318			799.498	142.94
780.9	442.544			799.802	141.786
781	432.517			800.119	140.902
781.1	427.046			800.298	140.47
781.2	421.553			801.905	139.871
781.3	416.801			803.507	141.934
781.4	414.76			805.093	140.814
781.5	409.787
781.6	406.063
781.7	401.41
781.8	398.632
781.9	396.006
782	393.722
782.1	391.535
782.2	390.237
782.3	388.969
782.4	388.266
782.5	388.399
782.6	388.825
782.7	389.819
782.8	388.928
782.9	387.605
783	384.656
783.1	382.316
783.2	379.744
783.3	378.582
783.4	376.184
783.5	373.829
783.6	371.339
783.7	369.413
783.8	366.725
784.3	362.976
784.8	360.091
785.3	358.412
785.8	357.805
786.3	356.985
786.8	356.434
787.3	355.744
787.8	355.874
788.3	355.946
788.8	356.336
789.3	356.558
789.8	357.713
790.3	358.295
790.8	359.161
790.9	359.948
791	360.492
791.1	360.812
791.2	361.115
791.3	361.498
791.4	361.987
791.5	362.416
791.6	362.811
791.7	363.257
791.8	363.877
791.9	364.494
792	364.902
792.1	365.068
792.2	365.25
792.3	365.727
792.4	366.465
792.5	367.231
792.6	367.897
792.7	368.625
792.8	369.721
792.9	371.021
793	372.28
793.1	373.064
793.2	373.664
793.3	374.334
793.4	375.554
793.5	377.284
793.6	379.463
793.7	381.995
793.8	384.999
793.9	388.687
794	393.12
794.1	398.082
794.2	403.16
794.3	407.855
794.4	412.015
794.5	415.277
794.6	417.471
794.7	418.455
794.8	418.908
794.9	419.378
795	419.797
795.1	419.565
795.2	418.721
795.3	417.772
795.4	416.899
795.5	415.359
795.6	412.758
795.7	409.395
795.8	406.099
795.9	403.134
796	400.388
796.1	397.639
796.2	395.055
796.3	392.823
796.4	391.118
796.5	389.713
796.6	388.504
796.7	387.277
796.8	386.16
796.9	385.059
797	384.152
797.1	383.244
797.2	382.471
797.3	381.543
797.4	380.712
797.5	379.807
797.6	379.022
797.7	378.094
797.8	377.154
797.9	376.296
798	375.811
798.1	375.615
798.2	375.52
798.3	375.241
798.4	374.862
798.5	374.492
798.6	374.255
798.7	374.048
798.8	373.766
798.9	373.469
799	373.21
799.1	373.084
799.2	372.962
799.3	372.845
799.4	372.625
799.5	372.436
799.6	372.239
799.7	372.244
799.8	372.238
799.9	372.326
800	372.292
800.1	372.337
800.2	372.37
800.3	372.425
800.4	372.423
800.5	372.358
800.6	372.334
800.7	372.321
800.8	372.407
801.3	372.519
801.8	372.838
802.3	373.29
802.8	373.918
803.3	374.5
803.8	375.054
804.3	375.63
804.8	376.315
805.3	377.141
805.8	377.953
806.3	378.755
806.8	379.408
807.3	379.823

## Sheet: 1c
D-0.0V												D-3.0V
energy	data	fit	residual	experiment_LiCoO2	experiment_Li2O	experiment_CoO	experiment_Co3O4	calculated_Li2CoO2				energy	data	fit	residual	experiment_LiCoO2.txt	experiment_CoO.txt	experiment_Co3O4.txt
												524.091	-0.0855543	-0.011074	0.0744803	-0.0129287	-1.19916e-05	0.00186674
												524.598	-0.0671728	-0.00728363	0.0598891	-0.0087938	2.32327e-05	0.00148694
												525.104	-0.0567884	-0.00656467	0.0502237	-0.00761178	-6.06579e-05	0.00110777
520	-0.0718677	0.042536	0.114404	-0.00674116	0.00213235	0.0365244	0.00943291	0.00118758				525.595	-0.0466856	-0.00572333	0.0409622	-0.00648781	-3.30278e-05	0.000797504
520.1	-0.0705902	0.0420731	0.112663	-0.00662901	0.00206519	0.0361638	0.00929413	0.00117903				526.1	-0.0325419	-0.00403475	0.0285072	-0.00455444	2.08724e-05	0.000498812
520.2	-0.0693126	0.0416018	0.110914	-0.00651851	0.00199401	0.0358032	0.00915534	0.00116778				526.601	-0.0270626	-0.00419254	0.02287	-0.00460879	8.2934e-05	0.000333311
520.3	-0.068035	0.0411245	0.10916	-0.00640891	0.00192033	0.0354425	0.00901656	0.00115407				527.105	-0.0113768	-0.00125013	0.0101267	-0.00168523	0.000312395	0.000122703
520.4	-0.0667597	0.0406439	0.107404	-0.00629947	0.00184563	0.0350818	0.00887777	0.00113811				527.307	-0.00540371	0.000448857	0.00585257	-2.60886e-05	0.000519467	-4.45213e-05
520.5	-0.0654821	0.040162	0.105644	-0.00618958	0.00177143	0.0347211	0.00873899	0.00112011				527.506	0.000349499	0.0018366	0.00148711	0.00101834	0.000819949	-1.68548e-06
520.6	-0.0642046	0.0396794	0.103884	-0.00607962	0.00169815	0.0343603	0.0086002	0.00110029				527.702	-0.000688617	0.00169046	0.00237907	0.000168238	0.00145763	6.45908e-05
520.7	-0.062927	0.0391944	0.102121	-0.00596961	0.00162422	0.0339995	0.00846142	0.00107887				527.904	0.000339118	0.00200778	0.00166867	-0.00067714	0.0026361	4.88268e-05
520.8	-0.0616494	0.0387074	0.100357	-0.00586007	0.00155	0.0336387	0.00832263	0.00105607				528.104	0.00602292	0.00554761	-0.000475317	0.00119362	0.00453211	-0.000178118
520.9	-0.0603741	0.0382199	0.098594	-0.00575021	0.00147627	0.0332779	0.00818385	0.0010321				528.298	0.00915848	0.0102952	0.00113675	0.00252047	0.00792915	-0.000154386
521	-0.0590965	0.0377309	0.0968275	-0.00564024	0.00140189	0.032917	0.00804506	0.00100719				528.504	0.0154897	0.0187285	0.00323875	0.00627512	0.0122357	0.000217627
521.1	-0.057819	0.0372423	0.0950613	-0.00553024	0.00132865	0.0325561	0.00790628	0.00098154				528.707	0.0206874	0.0285497	0.00786238	0.0109438	0.0166791	0.000926912
521.2	-0.0565414	0.0367521	0.0932935	-0.0054207	0.00125471	0.0321952	0.0077675	0.000955378				528.901	0.0342248	0.0432904	0.00906564	0.021944	0.0195211	0.0018253
521.3	-0.0552638	0.0362615	0.0915253	-0.00531084	0.0011805	0.0318342	0.00762871	0.000928919				529.109	0.0621314	0.0684479	0.00631655	0.044243	0.020249	0.00395599
521.4	-0.0539885	0.0357715	0.08976	-0.00520085	0.00110676	0.0314733	0.00748993	0.00090238				529.301	0.115425	0.122768	0.00734279	0.0940666	0.0208494	0.00785162
521.5	-0.0527109	0.0352809	0.0879918	-0.00509091	0.00103238	0.0311123	0.00735114	0.000875971				529.509	0.227891	0.242967	0.0150754	0.202074	0.0223851	0.0185076
521.6	-0.0514334	0.0347917	0.086225	-0.0049809	0.000959148	0.0307513	0.00721235	0.000849783				529.706	0.402992	0.425138	0.022146	0.359625	0.0233431	0.0421698
521.7	-0.0501558	0.0343013	0.0844571	-0.00487136	0.000885203	0.0303902	0.0070736	0.000823654				529.896	0.601632	0.613081	0.0114495	0.510932	0.0240155	0.0781339
521.8	-0.0488782	0.0338111	0.0826893	-0.0047615	0.000810992	0.0300292	0.00693468	0.000797718				530.103	0.734706	0.734504	-0.000201884	0.596721	0.0259352	0.111848
521.9	-0.0476029	0.0333225	0.0809254	-0.00465153	0.000737254	0.0296681	0.0067965	0.000772143				530.305	0.714004	0.716455	0.00245095	0.569852	0.0291217	0.117481
522	-0.0463254	0.032834	0.0791594	-0.00454152	0.000662886	0.0293071	0.00665862	0.000746978				530.508	0.605826	0.616821	0.0109951	0.477136	0.0325139	0.107171
522.1	-0.0450478	0.0323452	0.077393	-0.00443198	0.000589605	0.028946	0.00651967	0.000721953				530.704	0.470154	0.496829	0.0266746	0.369525	0.0352152	0.0920885
522.2	-0.0437702	0.0318564	0.0756266	-0.00432212	0.000515839	0.0285848	0.00638093	0.000696862				530.894	0.373641	0.400151	0.0265093	0.287565	0.0373996	0.0751867
522.3	-0.0424926	0.0313667	0.0738593	-0.00421215	0.000440962	0.0282237	0.00624213	0.000672009				531.106	0.294575	0.31966	0.0250856	0.221394	0.0393014	0.0589648
522.4	-0.0412173	0.0308812	0.0720985	-0.00410215	0.000369747	0.0278626	0.00610335	0.000647608				531.31	0.252895	0.268876	0.0159809	0.181493	0.0401703	0.0472123
522.5	-0.0399398	0.0303849	0.0703247	-0.00399261	0.000288226	0.0275015	0.00596456	0.000623291				531.501	0.218056	0.23047	0.0124144	0.150821	0.0401322	0.0395169
522.6	-0.0386622	0.0299287	0.0685909	-0.00388274	0.000246208	0.0271403	0.00582578	0.000599179				531.702	0.192052	0.199541	0.00748886	0.126944	0.0392898	0.0333079
522.7	-0.0373846	0.0295575	0.0669421	-0.00377277	0.000288539	0.0267792	0.00568699	0.000575527				531.906	0.17339	0.173513	0.000123243	0.107261	0.0378552	0.028397
522.8	-0.036107	0.0291714	0.0652784	-0.00366277	0.000315965	0.026418	0.00554821	0.000551958				532.095	0.16718	0.154574	-0.0126058	0.0936076	0.0366211	0.0243454
522.9	-0.0348294	0.028788	0.0636175	-0.00355323	0.00034641	0.0260568	0.00540943	0.000528589				532.3	0.149908	0.135743	-0.0141646	0.080041	0.0353658	0.0203366
523	-0.0335542	0.0284103	0.0619645	-0.00344337	0.00038165	0.0256957	0.00527064	0.000505699				532.503	0.135826	0.119542	-0.0162834	0.0680854	0.0346063	0.0168508
523.1	-0.0322766	0.0280095	0.0602861	-0.0033334	0.000393748	0.0253345	0.00513186	0.000482823				532.699	0.129951	0.10718	-0.0227705	0.0585221	0.0342647	0.0143937
523.2	-0.030999	0.0275622	0.0585612	-0.00322339	0.000358656	0.0249733	0.00499307	0.000460499				532.903	0.115729	0.0978265	-0.0179026	0.0508314	0.0342895	0.0127056
523.3	-0.0297214	0.0271225	0.0568439	-0.00311385	0.000331406	0.0246122	0.00485429	0.000438465				533.102	0.116687	0.0944497	-0.0222374	0.0478704	0.034837	0.0117424
523.4	-0.0284438	0.0266815	0.0551254	-0.00300399	0.000302455	0.024251	0.0047155	0.000416579				533.307	0.112715	0.0914563	-0.0212583	0.0441554	0.0356561	0.0116449
523.5	-0.0271686	0.0262379	0.0534065	-0.00289401	0.000270198	0.0238898	0.00457672	0.000395187				533.505	0.112164	0.0920275	-0.0201364	0.0430374	0.0369623	0.0120278
523.6	-0.025891	0.0258093	0.0517003	-0.00278407	0.000252992	0.0235287	0.00443792	0.000373802				533.701	0.115931	0.0939356	-0.0219949	0.0424182	0.0387165	0.0128009
523.7	-0.0246134	0.025411	0.0500244	-0.00267406	0.000265333	0.0231675	0.00429918	0.000352985				533.91	0.116373	0.0973778	-0.0189957	0.0424463	0.0407319	0.0141995
523.8	-0.0233358	0.0250078	0.0483436	-0.00256452	0.000273427	0.0228062	0.00416025	0.0003324				534.103	0.122422	0.102872	-0.0195497	0.0448194	0.0427502	0.0153023
523.9	-0.0220583	0.0246053	0.0466635	-0.00245465	0.000279967	0.0224456	0.00402207	0.000312272				534.302	0.125635	0.107217	-0.0184184	0.0457228	0.0447902	0.0167038
524	-0.020783	0.0242127	0.0449957	-0.00234468	0.000294699	0.0220858	0.0038842	0.000292709				534.509	0.123667	0.11165	-0.0120179	0.047091	0.0464178	0.0181407
524.1	-0.0195054	0.0237818	0.0432872	-0.00223468	0.000273311	0.0217244	0.00374524	0.000273535				534.705	0.129408	0.117285	-0.0121238	0.0497446	0.0475279	0.0200121
524.2	-0.0182278	0.0232734	0.0415012	-0.00212514	0.000174336	0.0213633	0.0036065	0.000254408				534.899	0.126183	0.12267	-0.00351304	0.0522323	0.0485136	0.0219244
524.3	-0.0169502	0.0227787	0.0397289	-0.00201528	8.83961e-05	0.0210021	0.00346771	0.000235794				535.106	0.133781	0.130706	-0.00307498	0.0574915	0.0492657	0.0239485
524.4	-0.0156727	0.0222826	0.0379552	-0.00190531	3.34176e-07	0.0206409	0.00332893	0.000217684				535.309	0.134796	0.138191	0.00339471	0.0625912	0.0497119	0.025888
524.5	-0.0143974	0.0217793	0.0361767	-0.0017953	-9.55427e-05	0.0202797	0.00319014	0.000200244				535.508	0.140106	0.147039	0.00693389	0.0694291	0.0498226	0.0277877
524.6	-0.0131198	0.0213125	0.0344323	-0.00168576	-0.000154706	0.0199186	0.00305136	0.000183034				535.703	0.150184	0.159646	0.00946181	0.0805662	0.0496417	0.0294379
524.7	-0.0118422	0.0209246	0.0327668	-0.0015759	-0.000135723	0.0195574	0.00291257	0.000166208				535.901	0.167536	0.176108	0.00857179	0.0958776	0.0491407	0.0310897
524.8	-0.0105646	0.0205244	0.0310891	-0.00146592	-0.000130029	0.0191963	0.00277379	0.000150333				536.1	0.186055	0.193778	0.00772221	0.112733	0.0485493	0.0324955
524.9	-0.00928706	0.0201281	0.0294151	-0.00135594	-0.000120496	0.018835	0.002635	0.000134531				536.299	0.203523	0.213226	0.00970281	0.131905	0.0478853	0.0334363
525	-0.00801179	0.0197308	0.0277426	-0.00124633	-0.000113066	0.0184744	0.00249622	0.000119568				536.501	0.228422	0.238749	0.010327	0.157018	0.0473426	0.0343878
525.1	-0.00674111	0.0193283	0.0260694	-0.0011455	-0.000103065	0.0181145	0.00235742	0.000104954				536.704	0.264426	0.270068	0.00564249	0.188133	0.047099	0.0348364
525.2	-0.00620458	0.0188717	0.0250763	-0.00110477	-8.63342e-05	0.0177531	0.00221869	9.10322e-05				536.901	0.296731	0.302669	0.00593757	0.22041	0.047053	0.0352061
525.3	-0.00566574	0.0184021	0.0240679	-0.00107664	-7.08026e-05	0.017392	0.00207969	7.78852e-05				537.109	0.342209	0.341266	-0.000942679	0.257632	0.0474679	0.036166
525.4	-0.0051292	0.0179377	0.0230669	-0.001045	-5.47513e-05	0.0170308	0.00194173	6.49339e-05				537.3	0.368934	0.366487	-0.00244677	0.280599	0.0481916	0.0376972
525.5	-0.00459267	0.0174683	0.022061	-0.00101461	-3.958e-05	0.0166697	0.00179993	5.28929e-05				537.503	0.387799	0.390274	0.00247584	0.301442	0.0496756	0.039157
525.6	-0.00405383	0.0170239	0.0210778	-0.000983699	-2.10987e-05	0.0163085	0.00167839	4.18452e-05				537.703	0.409791	0.407455	-0.00233625	0.316946	0.0519072	0.0386021
525.7	-0.0035173	0.0166116	0.0201289	-0.000956221	3.46754e-06	0.0159473	0.00158584	3.11664e-05				537.904	0.420581	0.422399	0.00181815	0.329196	0.0553458	0.0378575
525.8	-0.00298076	0.016193	0.0191737	-0.000929093	2.66704e-05	0.0155862	0.00148783	2.13688e-05				538.107	0.427775	0.432331	0.00455549	0.335882	0.0596056	0.0368427
525.9	-0.00244193	0.0157751	0.0182171	-0.000901657	4.81209e-05	0.0152249	0.00139129	1.2526e-05				538.304	0.431952	0.438777	0.0068249	0.339081	0.0640702	0.0356255
526	-0.00190539	0.0153693	0.0172747	-0.000874355	7.76374e-05	0.0148643	0.00129745	4.32982e-06				538.504	0.435364	0.441744	0.00637963	0.33986	0.0672663	0.0346176
526.1	-0.00136886	0.0149216	0.0162904	-0.000843824	7.33142e-05	0.0145044	0.00119049	-2.81087e-06				538.707	0.426742	0.437934	0.0111925	0.334874	0.0674571	0.0356029
526.2	-0.00092668	0.0144037	0.0153304	-0.00079354	-2.41654e-06	0.014143	0.00106571	-9.08949e-06				538.9	0.421088	0.431928	0.0108403	0.330487	0.0647828	0.0366587
526.3	-0.000489104	0.0139051	0.0143942	-0.000739758	-6.60929e-05	0.0137819	0.00094346	-1.44118e-05				539.107	0.412798	0.42461	0.0118116	0.325338	0.0605569	0.0387146
526.4	-5.15286e-05	0.0134057	0.0134573	-0.000687052	-0.000132957	0.0134207	0.000823595	-1.85777e-05				539.308	0.414659	0.424446	0.00978775	0.326779	0.0562499	0.0414169
526.5	0.000383746	0.0128964	0.0125126	-0.000634147	-0.000199163	0.0130596	0.000691752	-2.16188e-05				539.506	0.420034	0.427097	0.00706353	0.33084	0.0521797	0.0440776
526.6	0.000821321	0.0124397	0.0116184	-0.000586957	-0.000264569	0.0126984	0.000616461	-2.359e-05				539.694	0.428953	0.435973	0.00702023	0.340245	0.0490435	0.0466843
526.7	0.0012589	0.0121732	0.0109143	-0.000585865	-0.00017865	0.0123372	0.000624611	-2.41456e-05				539.904	0.444993	0.450874	0.0058812	0.355368	0.0458873	0.049619
526.8	0.00169647	0.0118769	0.0101805	-0.000594171	-9.94039e-05	0.0119761	0.000617934	-2.34608e-05				540.102	0.464754	0.472534	0.00778044	0.377076	0.0436966	0.0517617
526.9	0.00213382	0.0114411	0.00930727	-0.000600066	-0.0001639	0.0116149	0.000611587	-2.14513e-05				540.309	0.494391	0.500323	0.00593211	0.405149	0.0415711	0.0536033
527	0.00257162	0.0111346	0.00856295	-0.000606837	-0.000112965	0.0112536	0.000618664	-1.78957e-05				540.503	0.527474	0.525369	-0.00210448	0.430054	0.0398898	0.0554256
527.1	0.0030092	0.0106727	0.00766348	-0.000606641	-0.000160046	0.010893	0.000559245	-1.29003e-05				540.697	0.554221	0.548787	-0.00543392	0.452606	0.0384515	0.05773
527.2	0.0014952	0.010319	0.00882382	-0.000545794	-6.25592e-05	0.0105331	0.000400374	-6.1485e-06				540.909	0.572656	0.568131	-0.00452501	0.471126	0.0367752	0.0602298
527.3	-7.86261e-05	0.00987599	0.00995461	-0.000472918	-8.31018e-05	0.0101718	0.000257794	2.44687e-06				541.104	0.587903	0.58461	-0.00329289	0.485704	0.0352443	0.0636621
527.4	-0.000409711	0.00949752	0.00990723	-0.000403466	-3.9305e-05	0.00981065	0.000116439	1.31965e-05				541.302	0.603751	0.600428	-0.00332304	0.499021	0.033782	0.0676246
527.5	-0.000699372	0.00916042	0.00985979	-0.000332368	6.36601e-05	0.00944947	-4.62865e-05	2.59416e-05				541.503	0.614128	0.617133	0.00300459	0.51336	0.0323897	0.071383
527.6	-0.000954512	0.00891085	0.00986536	-0.000260178	0.00014933	0.00908831	-0.000107349	4.07365e-05				541.708	0.633614	0.631718	-0.00189685	0.526773	0.0309582	0.0739864
527.7	-0.00116823	0.00868526	0.00985349	-0.000158603	7.53994e-05	0.00872714	-1.6674e-05	5.80003e-05				541.905	0.641241	0.6395	-0.00174157	0.533099	0.0298112	0.0765898
527.8	-0.00138194	0.00860347	0.00998541	-5.10434e-05	0.000163674	0.00836596	4.66741e-05	7.82066e-05				542.108	0.636455	0.634202	-0.00225376	0.529531	0.0287509	0.0759198
527.9	-0.00080168	0.00850238	0.00930406	4.11556e-05	0.000246401	0.00800483	0.000108897	0.000101096				542.306	0.621864	0.620134	-0.00173041	0.518074	0.0278551	0.0742042
528	-0.000191501	0.0083741	0.0085656	0.000126813	0.000274886	0.00764352	0.000201805	0.000127075				542.507	0.600905	0.600515	-0.000389731	0.501105	0.0272268	0.0721837
528.1	0.000326622	0.00817302	0.0078464	0.000103309	0.000484591	0.00728292	0.000145799	0.000156405				542.702	0.577059	0.576921	-0.000138507	0.480724	0.0269165	0.0692801
528.2	0.000658335	0.00770658	0.00704824	5.2535e-05	0.00070589	0.00692309	-0.000164509	0.00018957				542.9	0.554127	0.558722	0.00459526	0.465437	0.0269223	0.066363
528.3	0.000990047	0.00726863	0.00627858	-2.98264e-05	0.000834449	0.00656155	-0.000324449	0.000226902				543.102	0.537418	0.539293	0.00187537	0.449185	0.0273457	0.0627627
528.4	0.000596824	0.00694421	0.00634738	-0.00010975	0.000965279	0.00620103	-0.000380802	0.000268449				543.3	0.520108	0.521543	0.00143556	0.434421	0.0280408	0.0590818
528.5	0.000187492	0.00684369	0.0066562	-1.24843e-05	0.00102382	0.00583764	-0.000320536	0.000315256				543.51	0.497256	0.501503	0.00424681	0.416981	0.0290869	0.0554349
528.6	-0.000330005	0.00729176	0.00762176	0.00011663	0.0014237	0.00548619	-0.000102477	0.000367715				543.705	0.473279	0.479712	0.00643251	0.396803	0.0301464	0.0527625
528.7	-0.00108685	0.00778988	0.00887673	0.000178552	0.00172392	0.00518889	0.000272456	0.000426067				543.906	0.455691	0.461034	0.00534317	0.379872	0.0312028	0.0499592
528.8	-0.00184369	0.00872036	0.010564	0.000251143	0.00209556	0.00494484	0.000936934	0.000491881				544.101	0.434688	0.438549	0.00386054	0.358626	0.0319082	0.0480148
528.9	-0.00147515	0.0100225	0.0114976	0.000459262	0.00270195	0.00472476	0.00157108	0.000565394				544.298	0.407173	0.41503	0.00785646	0.336627	0.0322418	0.0461616
529	-0.000922508	0.0116109	0.0125334	0.000691813	0.00361527	0.00453669	0.00211889	0.000648219				544.503	0.393202	0.396184	0.00298223	0.319783	0.0321866	0.0442142
529.1	0.000808443	0.0140674	0.013259	0.00091752	0.00484914	0.00444268	0.00311674	0.00074132				544.707	0.373753	0.37617	0.00241649	0.302158	0.0318099	0.042202
529.2	0.00463595	0.0174168	0.0127809	0.00115283	0.00637807	0.00448052	0.00455897	0.000846427				544.893	0.367544	0.364557	-0.0029863	0.292892	0.0312927	0.0403726
529.3	0.00846576	0.0226801	0.0142143	0.0017143	0.00870956	0.00468652	0.00660383	0.000965845				545.104	0.351782	0.348677	-0.00310505	0.280105	0.0305441	0.0380281
529.4	0.0161481	0.0288187	0.0126706	0.00237907	0.0113317	0.00488169	0.00912453	0.00110172				545.302	0.342248	0.337374	-0.00487401	0.271817	0.0297771	0.03578
529.5	0.0249788	0.0377417	0.0127629	0.00342225	0.0149594	0.00467323	0.0134294	0.00125737				545.5	0.331659	0.326119	-0.00554071	0.263462	0.0289762	0.0336802
529.6	0.0383064	0.0491138	0.0108074	0.00454656	0.0201669	0.00406257	0.0189005	0.00143732				545.702	0.328371	0.318595	-0.0097757	0.258588	0.02815	0.031857
529.7	0.0626369	0.068312	0.00567511	0.00694503	0.0266077	0.00342731	0.0296852	0.00164675				545.908	0.310899	0.309276	-0.00162293	0.252004	0.0272558	0.0300163
529.8	0.0869674	0.0942564	0.00728902	0.00988533	0.0328158	0.00298059	0.0466817	0.00189296				546.103	0.306655	0.302956	-0.00369972	0.247361	0.0264053	0.0291894
529.9	0.130199	0.131212	0.00101303	0.0153483	0.0406175	0.00273267	0.0703269	0.00218673				546.303	0.301858	0.298348	-0.00350968	0.244222	0.0256887	0.0284376
530	0.181925	0.18144	-0.00048513	0.0213577	0.0485106	0.00259849	0.106431	0.00254215				546.506	0.3001	0.296013	-0.00408707	0.24317	0.0250128	0.0278308
530.1	0.233753	0.232128	-0.0016244	0.030596	0.0555847	0.00243738	0.14053	0.00298066				546.709	0.296548	0.290763	-0.00578527	0.23894	0.0243797	0.0274431
530.2	0.28628	0.287163	0.000882939	0.0406327	0.0609865	0.00219931	0.179811	0.00353316				546.903	0.285403	0.283343	-0.00206019	0.232249	0.0239754	0.027119
530.3	0.338807	0.328939	-0.00986803	0.0514286	0.0655985	0.00197653	0.205695	0.00424026				547.111	0.273833	0.276492	0.00265856	0.225235	0.0235286	0.0277287
530.4	0.368083	0.351364	-0.0167188	0.0619034	0.0672497	0.00180949	0.215253	0.00514822				547.302	0.264708	0.270574	0.0058658	0.218982	0.0232145	0.0283779
530.5	0.3837	0.364634	-0.0190663	0.0690413	0.0681139	0.00166105	0.219525	0.00629239				547.502	0.254831	0.261047	0.00621663	0.208964	0.0229125	0.0291713
530.6	0.392897	0.363891	-0.0290056	0.0751037	0.06874	0.00153455	0.210839	0.00767409				547.703	0.242657	0.254566	0.0119092	0.201842	0.0226254	0.0300991
530.7	0.374712	0.358061	-0.0166512	0.0754456	0.0701131	0.00140624	0.201843	0.00925275				547.898	0.232846	0.247193	0.0143471	0.193778	0.0224394	0.0309756
530.8	0.356527	0.347185	-0.00934133	0.0743308	0.0722754	0.00133381	0.188256	0.010989				548.103	0.220228	0.23972	0.0194918	0.185854	0.0222389	0.0316269
530.9	0.335718	0.332937	-0.00278069	0.0696796	0.075067	0.00128064	0.173971	0.0129392				548.303	0.207147	0.232211	0.025064	0.177897	0.0220686	0.0322454
531	0.313558	0.314336	0.000777723	0.0641065	0.0770955	0.00115249	0.156629	0.0153524				548.504	0.199343	0.222422	0.0230789	0.168065	0.0219061	0.0324511
531.1	0.292328	0.296099	0.00377103	0.0572558	0.0784905	0.000928909	0.140739	0.0186848				548.69	0.18701	0.213236	0.0262261	0.159183	0.0217572	0.0322959
531.2	0.28049	0.279221	-0.00126959	0.0500894	0.0794031	0.000719426	0.125512	0.0234964				548.898	0.176571	0.204673	0.0281025	0.150985	0.0216056	0.032083
531.3	0.268652	0.267482	-0.00117019	0.0440674	0.0808502	0.00062249	0.111738	0.0302037				549.104	0.154405	0.190008	0.0356029	0.137142	0.0214516	0.0314147
531.4	0.261072	0.260876	-0.00019619	0.0384798	0.0832243	0.000620151	0.099861	0.0386903				549.309	0.140204	0.182435	0.0422316	0.130323	0.0213895	0.0307228
531.5	0.256575	0.258931	0.00235624	0.0340094	0.0870034	0.000591131	0.0894267	0.0479008				549.504	0.130025	0.173914	0.0438895	0.122804	0.0213568	0.029753
531.6	0.252079	0.259576	0.00749753	0.029829	0.0918589	0.000483026	0.0816112	0.0557941				549.708	0.117077	0.163371	0.0462932	0.113509	0.0213342	0.0285278
531.7	0.24708	0.259047	0.0119662	0.0269662	0.0974852	0.000353905	0.0742057	0.0600355				549.911	0.104982	0.155473	0.0504908	0.106814	0.0213663	0.0272931
531.8	0.242084	0.255708	0.0136233	0.0244076	0.103675	0.000262363	0.0681379	0.0592245
531.9	0.236283	0.247491	0.0112082	0.0221433	0.108882	0.00019396	0.0625082	0.0537634
532	0.229681	0.23712	0.00743896	0.0200317	0.11352	9.68358e-06	0.057956	0.0456017
532.1	0.223078	0.226965	0.00388722	0.0183663	0.118165	-0.000125123	0.0534782	0.0370808
532.2	0.214363	0.218495	0.00413147	0.0168244	0.122538	-0.000163482	0.0494437	0.0298525
532.3	0.206824	0.21123	0.00440624	0.0154839	0.125991	-0.000287559	0.0454969	0.0245458
532.4	0.199285	0.206089	0.0068035	0.0142091	0.129435	-0.000409558	0.0417956	0.0210584
532.5	0.19228	0.201999	0.00971854	0.0132055	0.132033	-0.000448949	0.0382057	0.0190038
532.6	0.18533	0.198715	0.0133852	0.0122797	0.134177	-0.000485022	0.0347461	0.0179977
532.7	0.17838	0.195386	0.0170057	0.0114044	0.135093	-0.000548537	0.031679	0.0177582
532.8	0.173559	0.192942	0.0193828	0.0105543	0.135708	-0.00056058	0.029141	0.0180994
532.9	0.168826	0.190153	0.0213271	0.00976659	0.135142	-0.000559414	0.0269062	0.0188972
533	0.164094	0.187676	0.0235817	0.00900143	0.133961	-0.00057942	0.0252341	0.0200584
533.1	0.163407	0.185413	0.0220061	0.00833837	0.132376	-0.000540698	0.0237391	0.0215003
533.2	0.162845	0.18314	0.0202944	0.00770783	0.130146	-0.000445547	0.0225857	0.0231462
533.3	0.162381	0.181141	0.0187606	0.0071477	0.127693	-0.000411751	0.021785	0.0249273
533.4	0.164257	0.179826	0.0155689	0.00662758	0.125318	-0.000482304	0.0215753	0.0267869
533.5	0.166133	0.179231	0.0130981	0.00639147	0.123233	-0.000580665	0.0215004	0.0286862
533.6	0.168009	0.178701	0.0106922	0.00621102	0.120745	-0.000657876	0.0217963	0.0306065
533.7	0.171942	0.179077	0.00713523	0.00595841	0.119106	-0.000699388	0.022164	0.0325481
533.8	0.175958	0.179799	0.00384112	0.00570177	0.11762	-0.000714553	0.0226674	0.0345243
533.9	0.179977	0.181484	0.00150697	0.0055928	0.116554	-0.000705191	0.0234886	0.036554
534	0.184644	0.184166	-0.000478117	0.00551598	0.115775	-0.000677957	0.0249005	0.0386523
534.1	0.189346	0.187095	-0.0022512	0.00546427	0.11535	-0.00060214	0.0260605	0.0408226
534.2	0.194184	0.190168	-0.00401561	0.00542176	0.115188	-0.000481339	0.0269885	0.0430513
534.3	0.202343	0.193805	-0.00853787	0.0053894	0.115396	-0.000389731	0.0281028	0.045306
534.4	0.210501	0.198221	-0.0122802	0.00535776	0.116155	-0.000268696	0.0294312	0.047546
534.5	0.218619	0.203131	-0.0154879	0.00549815	0.117216	-4.59631e-05	0.030717	0.0497453
534.6	0.222552	0.208236	-0.0143156	0.00566868	0.118389	0.000238461	0.032024	0.0519163
534.7	0.226488	0.213727	-0.0127604	0.00574074	0.119879	0.000703125	0.0332878	0.0541163
534.8	0.230421	0.220211	-0.0102103	0.0057969	0.121746	0.00141274	0.0348159	0.0564391
534.9	0.235993	0.228051	-0.0079426	0.00586301	0.124236	0.00226585	0.0366995	0.0589865
535	0.241613	0.23645	-0.00516337	0.00592969	0.126862	0.00330567	0.0385159	0.0618367
535.1	0.247236	0.246173	-0.0010625	0.00609089	0.130192	0.00452085	0.0403498	0.0650201
535.2	0.25516	0.2559	0.000740248	0.00627074	0.133107	0.00583456	0.0421811	0.0685071
535.3	0.263181	0.266422	0.00324141	0.00640362	0.13657	0.00725567	0.043985	0.0722075
535.4	0.271199	0.277544	0.00634511	0.00654919	0.140466	0.00880403	0.0457507	0.0759741
535.5	0.283829	0.288254	0.00442522	0.00684739	0.143706	0.0105559	0.047524	0.079621
535.6	0.296752	0.299274	0.00252184	0.00717428	0.147023	0.0128317	0.0492939	0.0829511
535.7	0.309677	0.310733	0.00105597	0.00748127	0.150595	0.0158026	0.0510676	0.0857863
535.8	0.32598	0.321168	-0.0048118	0.00778696	0.153451	0.019214	0.0527241	0.0879919
535.9	0.342315	0.331628	-0.0106878	0.00816391	0.155937	0.0237758	0.0542488	0.089502
536	0.358653	0.343062	-0.0155909	0.00855802	0.158071	0.030296	0.0557982	0.0903396
536.1	0.376169	0.354931	-0.0212385	0.00918142	0.159809	0.037982	0.0573407	0.0906179
536.2	0.393745	0.367495	-0.0262503	0.00987451	0.16175	0.0464735	0.058877	0.0905194
536.3	0.411324	0.380794	-0.03053	0.0107906	0.163266	0.056413	0.0600689	0.0902545
536.4	0.425533	0.394554	-0.0309782	0.0117677	0.164659	0.0672105	0.0609093	0.0900082
536.5	0.439709	0.410198	-0.0295117	0.0128087	0.165725	0.0799664	0.0618152	0.0898829
536.6	0.453886	0.426869	-0.0270176	0.0138791	0.166712	0.0937171	0.0627063	0.0898539
536.7	0.467138	0.444363	-0.0227746	0.0150259	0.167268	0.108731	0.0635787	0.0897602
536.8	0.480318	0.463675	-0.0166436	0.0162253	0.167732	0.126216	0.0641588	0.0893425
536.9	0.493501	0.48161	-0.0118903	0.0176804	0.167738	0.143385	0.0644692	0.088337
537	0.503625	0.495969	-0.0076562	0.0192249	0.167526	0.157794	0.0648331	0.0865909
537.1	0.513622	0.506469	-0.00715288	0.0210934	0.167149	0.168899	0.0651684	0.0841598
537.2	0.523618	0.5138	-0.00981803	0.0230394	0.166364	0.177457	0.0655878	0.0813511
537.3	0.532377	0.519582	-0.0127946	0.0250357	0.165464	0.183779	0.0666225	0.0786815
537.4	0.541134	0.525477	-0.0156571	0.027088	0.164468	0.18899	0.0681687	0.0767618
537.5	0.549893	0.533634	-0.0162596	0.029435	0.163467	0.194988	0.0696101	0.076134
537.6	0.555817	0.54506	-0.0107576	0.0318453	0.162272	0.202717	0.0711213	0.077104
537.7	0.56153	0.559074	-0.00245537	0.0335625	0.161215	0.212247	0.0724055	0.0796448
537.8	0.567242	0.574485	0.00724297	0.0351173	0.160264	0.223233	0.0724689	0.0834025
537.9	0.570536	0.589897	0.0193618	0.0365313	0.159393	0.234525	0.0716421	0.0878061
538	0.57373	0.606036	0.0323053	0.0378776	0.158906	0.246045	0.0709724	0.0922342
538.1	0.576925	0.619607	0.0426816	0.0389573	0.158565	0.255638	0.0702726	0.0961743
538.2	0.578764	0.628742	0.0499777	0.0399655	0.158314	0.261621	0.0695249	0.0993161
538.3	0.580562	0.633049	0.0524869	0.0408423	0.15837	0.263757	0.068521	0.101558
538.4	0.582357	0.63266	0.0503027	0.0416656	0.158938	0.261761	0.0673488	0.102947
538.5	0.583766	0.627873	0.0441068	0.04219	0.159674	0.25619	0.0662246	0.103594
538.6	0.585138	0.619496	0.0343582	0.0426428	0.160602	0.24761	0.0650179	0.103623
538.7	0.586507	0.610041	0.0235335	0.0429139	0.162144	0.237665	0.0641635	0.103154
538.8	0.587419	0.601774	0.0143548	0.0431341	0.164402	0.227332	0.0645932	0.102313
538.9	0.588319	0.595287	0.00696801	0.0432815	0.166997	0.218034	0.0657293	0.101245
539	0.589222	0.590826	0.00160379	0.043385	0.170464	0.210113	0.0667582	0.100106
539.1	0.589811	0.587942	-0.00186936	0.0431388	0.174411	0.203588	0.0677608	0.0990427
539.2	0.590382	0.587998	-0.00238451	0.0428173	0.179658	0.19834	0.0690251	0.0981568
539.3	0.590953	0.590826	-0.000127132	0.0425493	0.185786	0.193861	0.0711512	0.0974789
539.4	0.593603	0.595681	0.00207856	0.0422699	0.192315	0.190453	0.0736812	0.096962
539.5	0.596254	0.601909	0.0056548	0.0418982	0.199662	0.18771	0.0761432	0.0964954
539.6	0.598903	0.609976	0.0110729	0.0415162	0.208117	0.18578	0.0786194	0.0959431
539.7	0.60169	0.61754	0.0158497	0.0415094	0.215066	0.184658	0.0811112	0.0951958
539.8	0.604482	0.625903	0.0214207	0.0415802	0.222222	0.184226	0.0836627	0.0942123
539.9	0.607274	0.631504	0.0242301	0.0417464	0.226207	0.184282	0.0862401	0.0930281
540	0.610029	0.635405	0.0253761	0.0419549	0.227991	0.184919	0.0888003	0.0917409
540.1	0.612782	0.637904	0.0251217	0.0424683	0.227263	0.186278	0.0914124	0.0904826
540.2	0.615537	0.638435	0.022898	0.0430903	0.224009	0.188143	0.0937961	0.0893965
540.3	0.620218	0.636835	0.0166167	0.0438894	0.218283	0.190434	0.0956072	0.0886217
540.4	0.624897	0.63487	0.00997222	0.0447549	0.211791	0.192803	0.0972343	0.0882867
540.5	0.629579	0.633391	0.00381238	0.0459929	0.204595	0.195396	0.0988991	0.0885084
540.6	0.63423	0.632759	-0.00147087	0.0473464	0.197163	0.198342	0.100521	0.0893867
540.7	0.638882	0.633531	-0.00535076	0.0490144	0.190052	0.201168	0.102302	0.0909941
540.8	0.643528	0.635736	-0.00779249	0.0507582	0.183424	0.203747	0.104448	0.0933588
540.9	0.647904	0.63797	-0.00993328	0.0524185	0.17623	0.2062	0.106673	0.0964486
541	0.652281	0.641712	-0.0105694	0.0540649	0.170348	0.208223	0.108913	0.100163
541.1	0.656656	0.645892	-0.0107645	0.0556447	0.164972	0.209886	0.111052	0.104337
541.2	0.660233	0.650865	-0.00936767	0.0571579	0.159915	0.211383	0.113649	0.108761
541.3	0.663803	0.656184	-0.00761899	0.0583573	0.154774	0.212622	0.11721	0.11322
541.4	0.667373	0.662628	-0.00474474	0.0594927	0.150951	0.213715	0.120946	0.117523
541.5	0.668402	0.668707	0.000305112	0.0605043	0.147279	0.214781	0.124632	0.12151
541.6	0.66938	0.674677	0.00529737	0.0614735	0.143857	0.215857	0.128429	0.125061
541.7	0.670356	0.679461	0.00910527	0.0623442	0.140351	0.216923	0.131762	0.128081
541.8	0.6731	0.683314	0.0102141	0.0631941	0.137333	0.218124	0.134175	0.130489
541.9	0.675862	0.686771	0.0109096	0.0640984	0.134479	0.219481	0.136516	0.132197
542	0.678591	0.689787	0.0111958	0.0650115	0.131743	0.22115	0.138777	0.133107
542.1	0.678242	0.693034	0.014792	0.0659065	0.129449	0.223207	0.141362	0.133109
542.2	0.67789	0.693757	0.0158665	0.0667967	0.126702	0.22565	0.142516	0.132092
542.3	0.67746	0.691015	0.0135548	0.0673849	0.124122	0.228519	0.141029	0.129959
542.4	0.674443	0.68731	0.0128666	0.0678831	0.121534	0.231788	0.139449	0.126656
542.5	0.671429	0.682606	0.0111775	0.0678629	0.118855	0.235863	0.137825	0.122199
542.6	0.668412	0.677853	0.00944089	0.067721	0.116228	0.240896	0.13631	0.116698
542.7	0.664309	0.671933	0.00762437	0.0671477	0.113863	0.246221	0.134339	0.110363
542.8	0.660086	0.664715	0.00462847	0.0664576	0.111398	0.251793	0.131577	0.103489
542.9	0.655861	0.65752	0.00165925	0.0655141	0.109194	0.257551	0.128839	0.0964222
543	0.649758	0.650443	0.000684397	0.0644949	0.106615	0.26376	0.126068	0.0895052
543.1	0.643536	0.644691	0.00115569	0.0631602	0.104424	0.2707	0.12337	0.0830367
543.2	0.637313	0.640525	0.00321202	0.0617805	0.102514	0.278613	0.120373	0.0772451
543.3	0.632669	0.637793	0.00512394	0.0607473	0.100504	0.287379	0.116887	0.0722752
543.4	0.628044	0.635843	0.00779893	0.0597707	0.0987202	0.295733	0.113436	0.0681827
543.5	0.623416	0.633658	0.0102418	0.058732	0.0969693	0.303019	0.109997	0.0649408
543.6	0.620464	0.631179	0.0107159	0.0576958	0.0953297	0.309235	0.106467	0.0624511
543.7	0.617543	0.628212	0.0106688	0.0567406	0.093876	0.313693	0.103344	0.0605578
543.8	0.614623	0.624839	0.0102155	0.0557979	0.0927613	0.316348	0.100861	0.0590705
543.9	0.609257	0.620311	0.0110544	0.0548039	0.0917365	0.317702	0.0982793	0.0577893
544	0.603761	0.615134	0.0113725	0.0538053	0.0910506	0.318	0.0957472	0.0565305
544.1	0.598266	0.609125	0.0108592	0.0524941	0.0906214	0.317735	0.093123	0.055152
544.2	0.595454	0.603103	0.00764874	0.0511289	0.0904579	0.317055	0.0908941	0.053567
544.3	0.592755	0.598063	0.00530783	0.0500581	0.0906125	0.316397	0.0892471	0.0517485
544.4	0.590053	0.593308	0.00325509	0.049031	0.0910942	0.315972	0.0874895	0.0497214
544.5	0.585159	0.589058	0.0038992	0.0477249	0.0919812	0.316045	0.0857592	0.0475476
544.6	0.580262	0.585288	0.00502641	0.0463527	0.0931344	0.316462	0.0840291	0.0453102
544.7	0.575367	0.581253	0.00588661	0.0448644	0.0943315	0.316704	0.0822562	0.0430973
544.8	0.571301	0.577671	0.00637039	0.0434019	0.0960292	0.316829	0.0804211	0.0409899
544.9	0.567308	0.574793	0.00748464	0.0423159	0.0976559	0.317167	0.0785995	0.0390539
545	0.563313	0.572527	0.00921354	0.0412892	0.0995206	0.317609	0.0767711	0.037337
545.1	0.558214	0.570232	0.012018	0.0401123	0.101314	0.317981	0.0749553	0.0358687
545.2	0.553017	0.567911	0.0148938	0.0389244	0.103229	0.318096	0.0729985	0.0346635
545.3	0.547824	0.565475	0.0176516	0.0382327	0.104891	0.317763	0.0708664	0.0337225
545.4	0.543493	0.563092	0.019599	0.0376088	0.106323	0.317358	0.0687667	0.0330348
545.5	0.539201	0.560239	0.0210382	0.0368082	0.107377	0.316814	0.0666603	0.0325792
545.6	0.534909	0.556748	0.021839	0.0360008	0.108026	0.315844	0.0645497	0.0323275
545.7	0.530426	0.553323	0.022897	0.0354324	0.108529	0.314459	0.0626576	0.032246
545.8	0.525937	0.549711	0.023774	0.0349071	0.108595	0.3129	0.0610104	0.0322978
545.9	0.521445	0.545876	0.0244316	0.0343192	0.108368	0.311425	0.0593175	0.0324463
546	0.519337	0.541914	0.0225775	0.0337529	0.107906	0.30996	0.0576368	0.0326588
546.1	0.517275	0.538079	0.0208042	0.0334236	0.107168	0.308611	0.0559668	0.0329094
546.2	0.515216	0.534829	0.0196132	0.0331314	0.106231	0.307464	0.0548211	0.0331817
546.3	0.513651	0.531991	0.0183401	0.0327248	0.105309	0.306279	0.0542097	0.0334688
546.4	0.512098	0.529089	0.0169906	0.0323015	0.104247	0.305268	0.0534999	0.033772
546.5	0.510545	0.526176	0.0156309	0.0319665	0.102904	0.304392	0.0528142	0.0340992
546.6	0.510085	0.523336	0.0132515	0.0316528	0.101703	0.303384	0.0521358	0.0344605
546.7	0.50966	0.520655	0.010995	0.0314025	0.100311	0.302439	0.0516349	0.0348669
546.8	0.509232	0.518365	0.00913357	0.0311802	0.0989557	0.301606	0.0512959	0.0353278
546.9	0.507626	0.516434	0.00880806	0.0311132	0.0975879	0.300954	0.0509311	0.0358479
547	0.505918	0.514728	0.00880941	0.0310749	0.0962318	0.30043	0.0505594	0.0364315
547.1	0.504177	0.512583	0.0084068	0.0308725	0.0948387	0.299533	0.050258	0.0370813
547.2	0.501807	0.510422	0.00861501	0.030639	0.0933728	0.298105	0.0505067	0.0377982
547.3	0.499434	0.508314	0.00887957	0.0302405	0.0919166	0.29637	0.0512066	0.0385801
547.4	0.497064	0.506084	0.00901958	0.0298014	0.0904651	0.29457	0.0518264	0.0394205
547.5	0.495672	0.503779	0.00810715	0.0293636	0.0889841	0.29266	0.0524629	0.040308
547.6	0.494333	0.501479	0.00714588	0.0289196	0.0876296	0.290589	0.0531149	0.0412257
547.7	0.493005	0.49949	0.0064852	0.0285472	0.0865461	0.288354	0.0538916	0.042152
547.8	0.492186	0.497515	0.00532835	0.0281661	0.0854137	0.286115	0.0547574	0.043062
547.9	0.49137	0.495289	0.00391943	0.0275338	0.0843032	0.283919	0.055604	0.0439296
548	0.490537	0.492456	0.00191914	0.0268689	0.0831528	0.281241	0.0564637	0.0447297
548.1	0.488961	0.489476	0.000515268	0.0264	0.082156	0.278194	0.0572852	0.0454407
548.2	0.487387	0.486802	-0.000584855	0.0259603	0.0814827	0.275376	0.057939	0.0460435
548.3	0.485811	0.483888	-0.00192317	0.0254385	0.0807531	0.272685	0.0584876	0.0465233
548.4	0.482948	0.480687	-0.00226164	0.0249081	0.0800438	0.269817	0.0590494	0.0468683
548.5	0.480072	0.477187	-0.0028843	0.0244092	0.0793103	0.266767	0.0596307	0.04707
548.6	0.477195	0.473426	-0.00376945	0.0239159	0.0786576	0.263627	0.0601001	0.0471249
548.7	0.478192	0.469361	-0.00883162	0.0234294	0.0781726	0.260574	0.0601543	0.0470306
548.8	0.479394	0.464975	-0.0144185	0.0229371	0.0776582	0.257613	0.0599805	0.0467868
548.9	0.480595	0.460495	-0.0201002	0.0223435	0.0771556	0.254756	0.0598417	0.0463987
549	0.47834	0.455709	-0.0226309	0.0217268	0.0766351	0.251761	0.0597115	0.0458754
549.1	0.475943	0.450724	-0.0252184	0.0210712	0.0761833	0.248749	0.0594916	0.0452292
549.2	0.473547	0.445661	-0.0278864	0.0204545	0.0758736	0.24588	0.0589767	0.0444761
549.3	0.471888	0.440466	-0.0314221	0.020019	0.0755405	0.242948	0.0583247	0.0436337
549.4	0.470245	0.43511	-0.0351349	0.0195548	0.075215	0.239928	0.0576899	0.0427226
549.5	0.468602	0.429405	-0.0391971	0.0186853	0.0748828	0.237	0.0570721	0.0417651
549.6	0.467047	0.423607	-0.0434405	0.0177653	0.0745718	0.234134	0.0563519	0.040784
549.7	0.465496	0.417846	-0.0476504	0.0172704	0.0743051	0.231125	0.0553427	0.0398032
549.8	0.463925	0.412277	-0.0516481	0.0168553	0.0740317	0.228324	0.0542204	0.0388453
549.9	0.460252	0.406821	-0.0534311	0.016388	0.0737608	0.225626	0.0531151	0.0379313
550	0.456582	0.401411	-0.0551707	0.0159118	0.073487	0.22292	0.0520111	0.0370809
550.1	0.452911	0.396047	-0.0568645	0.0153368	0.0732231	0.220296	0.0508803	0.0363102
550.2	0.449241	0.390887	-0.0583535	0.0147391	0.0729802	0.217859	0.0496766	0.0356323
550.3	0.44557	0.386083	-0.0594873	0.0142237	0.0727327	0.215621	0.0484491	0.0350563
550.4	0.441898	0.381403	-0.060495	0.0137133	0.0724907	0.213384	0.0472273	0.0345876
550.5	0.438227	0.377045	-0.0611822	0.0136426	0.072231	0.210946	0.0459977	0.0342278
550.6	0.434557	0.3728	-0.0617572	0.0136704	0.0720434	0.208315	0.0447975	0.033974
550.7	0.430887	0.368406	-0.062481	0.0133533	0.0720084	0.205562	0.0436629	0.0338194
550.8	0.427214	0.364289	-0.062925	0.0129737	0.0719473	0.203073	0.0425423	0.0337527
550.9	0.423544	0.360934	-0.06261	0.0126946	0.0718951	0.201159	0.041425	0.0337602
551	0.419873	0.357767	-0.0621065	0.0124295	0.0718326	0.199389	0.0402869	0.0338283
551.1	0.416203	0.354758	-0.061445	0.0121609	0.0718096	0.197597	0.0392484	0.0339421
551.2	0.412532	0.352142	-0.0603901	0.0118928	0.0718703	0.195868	0.0384231	0.0340876
551.3	0.40886	0.349619	-0.0592409	0.0116248	0.0719165	0.194192	0.037634	0.0342517
551.4	0.405189	0.346863	-0.058326	0.011357	0.0719691	0.192272	0.0368426	0.0344222
551.5	0.401519	0.344027	-0.0574919	0.0110887	0.0720071	0.190298	0.0360433	0.0345898
551.6	0.397849	0.341282	-0.0565666	0.0108207	0.072105	0.188323	0.035285	0.034748
551.7	0.394176	0.33867	-0.0555062	0.0105528	0.0723279	0.186285	0.0346114	0.0348927
551.8	0.390505	0.336139	-0.0543667	0.0102865	0.0725297	0.184355	0.0339443	0.0350235
551.9	0.386835	0.333756	-0.0530787	0.0100237	0.0727407	0.182565	0.0332845	0.0351428
552	0.383165	0.331314	-0.0518507	0.00976136	0.072934	0.180767	0.0325956	0.0352556
552.1	0.379494	0.329025	-0.0504695	0.00949892	0.0731937	0.178928	0.0320348	0.035369
552.2	0.375822	0.327216	-0.0486053	0.00923658	0.0735904	0.177188	0.0317097	0.0354915
552.3	0.372151	0.325262	-0.0468893	0.00897373	0.0739627	0.175301	0.0313934	0.0356307
552.4	0.368481	0.323385	-0.0450961	0.0087113	0.074346	0.17345	0.0310812	0.0357958
552.5	0.36481	0.321461	-0.0433498	0.00844868	0.0747122	0.171547	0.0307583	0.0359941
552.6	0.361138	0.319668	-0.0414698	0.00818715	0.0751433	0.16963	0.0304764	0.0362307
552.7	0.357467	0.318369	-0.0390981	0.00792148	0.0757122	0.167963	0.0302652	0.0365077
552.8	0.353797	0.317289	-0.0365081	0.0077019	0.0762561	0.166455	0.0300509	0.036825
552.9	0.350127	0.316371	-0.0337552	0.00757526	0.0768117	0.164957	0.0298447	0.0371826
553	0.346456	0.315398	-0.0310584	0.00746376	0.0773487	0.163394	0.0296132	0.0375787
553.1	0.342784	0.314571	-0.0282124	0.00734834	0.0779555	0.161771	0.029486	0.0380104
553.2	0.339113	0.31429	-0.0248227	0.00723442	0.0787082	0.160343	0.0295296	0.0384751
553.3	0.335443	0.314328	-0.0211152	0.0071199	0.0794367	0.159244	0.0295579	0.0389694
553.4	0.331772	0.314413	-0.0173597	0.00700537	0.0801702	0.158154	0.0295925	0.0394903
553.5	0.3281	0.314614	-0.0134855	0.00689068	0.0809103	0.157157	0.029622	0.040034
553.6	0.324429	0.314989	-0.00943999	0.00677663	0.0816171	0.156331	0.029668	0.0405968
553.7	0.320759	0.315553	-0.00520547	0.0066602	0.0822554	0.155724	0.029739	0.0411754
553.8	0.317089	0.316155	-0.000933236	0.00656623	0.0829062	0.155111	0.0298071	0.0417651
553.9	0.313418	0.316735	0.00331676	0.00649686	0.0835511	0.154453	0.029873	0.0423613
554	0.309745	0.31742	0.00767443	0.00642997	0.0842065	0.153874	0.0299506	0.0429589
554.1	0.306075	0.318121	0.0120463	0.00636219	0.0848227	0.153412	0.0299727	0.0435521
554.2	0.302405	0.318713	0.0163083	0.00629511	0.085358	0.153011	0.029914	0.0441346
554.3	0.298734	0.319292	0.0205577	0.00622763	0.0859092	0.152584	0.0298701	0.0447013
554.4	0.295064	0.320099	0.0250349	0.00616011	0.0864502	0.152413	0.0298277	0.0452475
554.5	0.291391	0.321044	0.0296524	0.00609235	0.0870172	0.152405	0.0297617	0.0457674
554.6	0.287721	0.321958	0.0342373	0.00602581	0.0874766	0.152391	0.0298101	0.0462544
554.7	0.28405	0.322896	0.0388457	0.00595613	0.0877092	0.152501	0.0300267	0.0467027
554.8	0.28038	0.323858	0.0434777	0.0059109	0.0879788	0.152648	0.0302113	0.0471083
554.9	0.276707	0.324813	0.0481056	0.00587997	0.088242	0.152819	0.0304047	0.0474674
555	0.273037	0.325761	0.0527239	0.00584945	0.0884945	0.153045	0.0305953	0.0477767

## Sheet: 1d
						experiment LiCoO2.txt				experiment CoO.txt				experiment Li2O.txt				experiment Co3O4.txt				calculated Li2CoO2_FM.txt
Data	rfactor	chinu	chisqr	nvarys	scaleby	weight	error	e0	error	weight	error	e0	error	weight	error	e0	error	weight	error	e0	error	weight	error	e0	error
D-0.0	0.0209686	0.43611	0.0012865	10	1.273	0.081	0.03	0.32	0.221	0.219	0.016	0.367	0.1	0.293	0.008	3.168	0.065	0.229	0.037	-0.041	0.072	0.177	0.025	0.937	0.099
D-3.0	0.0080188	0.03831	0.0003302	5	0.976	0.773	0.017	-0.223	0.024	0.078	0.007	-1.037	0.202	0	0	0	0	0.149	0.016	-0.256	0.12	0	0	0	0

## Sheet: 1e
Energy	Abs.
520	5
520.1	5.00005
520.2	5.00011
520.3	5.00016
520.4	5.00022
520.5	5.00028
520.6	5.00034
520.7	5.0004
520.8	5.00046
520.9	5.00053
521	5.00059
521.1	5.00066
521.2	5.00073
521.3	5.0008
521.4	5.00088
521.5	5.00096
521.6	5.00103
521.7	5.00112
521.8	5.0012
521.9	5.00129
522	5.00138
522.1	5.00147
522.2	5.00156
522.3	5.00166
522.4	5.00177
522.5	5.00187
522.6	5.00199
522.7	5.0021
522.8	5.00222
522.9	5.00235
523	5.00248
523.1	5.00262
523.2	5.00277
523.3	5.00292
523.4	5.00308
523.5	5.00325
523.6	5.00343
523.7	5.00362
523.8	5.00383
523.9	5.00405
524	5.00428
524.1	5.00454
524.2	5.00481
524.3	5.00511
524.4	5.00544
524.5	5.0058
524.6	5.0062
524.7	5.00665
524.8	5.00716
524.9	5.00775
525	5.00843
525.1	5.00925
525.2	5.01024
525.3	5.01147
525.4	5.01304
525.5	5.01514
525.6	5.01802
525.7	5.02209
525.8	5.02782
525.9	5.03558
526	5.04518
526.1	5.05546
526.2	5.06446
526.3	5.07038
526.4	5.07265
526.5	5.07203
526.6	5.06962
526.7	5.06599
526.8	5.06133
526.9	5.05607
527	5.05107
527.1	5.04723
527.2	5.045
527.3	5.04427
527.4	5.04447
527.5	5.04493
527.6	5.04531
527.7	5.04582
527.8	5.047
527.9	5.04942
528	5.05347
528.1	5.05939
528.2	5.06734
528.3	5.07726
528.4	5.0888
528.5	5.10145
528.6	5.11496
528.7	5.12972
528.8	5.14689
528.9	5.16818
529	5.19579
529.1	5.2325
529.2	5.28178
529.3	5.34699
529.4	5.42952
529.5	5.52639
529.6	5.62833
529.7	5.71991
529.8	5.78248
529.9	5.8
530	5.76603
530.1	5.68779
530.2	5.58384
530.3	5.47583
530.4	5.37997
530.5	5.30312
530.6	5.24466
530.7	5.20048
530.8	5.16626
530.9	5.13888
531	5.11653
531.1	5.09834
531.2	5.08381
531.3	5.07246
531.4	5.06369
531.5	5.05683
531.6	5.05131
531.7	5.04667
531.8	5.04267
531.9	5.03919
532	5.0362
532.1	5.0337
532.2	5.03171
532.3	5.03019
532.4	5.0291
532.5	5.02835
532.6	5.02791
532.7	5.0277
532.8	5.0277
532.9	5.02788
533	5.02821
533.1	5.02864
533.2	5.02911
533.3	5.02954
533.4	5.02985
533.5	5.03002
533.6	5.03006
533.7	5.03007
533.8	5.03013
533.9	5.03033
534	5.0307
534.1	5.03122
534.2	5.03184
534.3	5.03251
534.4	5.03321
534.5	5.03397
534.6	5.03484
534.7	5.03587
534.8	5.03711
534.9	5.03861
535	5.04044
535.1	5.04264
535.2	5.04525
535.3	5.04829
535.4	5.05172
535.5	5.05549
535.6	5.05952
535.7	5.06378
535.8	5.06824
535.9	5.07291
536	5.07782
536.1	5.083
536.2	5.08843
536.3	5.09411
536.4	5.09998
536.5	5.10599
536.6	5.11211
536.7	5.11833
536.8	5.12469
536.9	5.13124
537	5.13805
537.1	5.14514
537.2	5.15253
537.3	5.16015
537.4	5.16792
537.5	5.17575
537.6	5.18356
537.7	5.19128
537.8	5.19887
537.9	5.20627
538	5.21345
538.1	5.22034
538.2	5.22689
538.3	5.233
538.4	5.23862
538.5	5.24369
538.6	5.24817
538.7	5.25204
538.8	5.2553
538.9	5.258
539	5.26022
539.1	5.26208
539.2	5.26374
539.3	5.2654
539.4	5.26724
539.5	5.2694
539.6	5.27202
539.7	5.27517
539.8	5.27894
539.9	5.28339
540	5.28859
540.1	5.29461
540.2	5.30149
540.3	5.30926
540.4	5.31793
540.5	5.3275
540.6	5.33799
540.7	5.34943
540.8	5.36191
540.9	5.37549
541	5.39026
541.1	5.40629
541.2	5.42361
541.3	5.44215
541.4	5.46173
541.5	5.482
541.6	5.50244
541.7	5.52235
541.8	5.54089
541.9	5.55715
542	5.57027
542.1	5.57956
542.2	5.58468
542.3	5.58568
542.4	5.58305
542.5	5.57759
542.6	5.57023
542.7	5.56186
542.8	5.55316
542.9	5.54442
543	5.5356
543.1	5.52635
543.2	5.51615
543.3	5.50444
543.4	5.49081
543.5	5.47509
543.6	5.45743
543.7	5.43825
543.8	5.41821
543.9	5.39807
544	5.37859
544.1	5.36041
544.2	5.34402
544.3	5.32969
544.4	5.31752
544.5	5.30745
544.6	5.29935
544.7	5.29298
544.8	5.28814
544.9	5.28457
545	5.28205
545.1	5.28038
545.2	5.27939
545.3	5.2789
545.4	5.2788
545.5	5.27895
545.6	5.27926
545.7	5.27966
545.8	5.28005
545.9	5.28039
546	5.28061
546.1	5.28066
546.2	5.28051
546.3	5.28012
546.4	5.27945
546.5	5.27849
546.6	5.27724
546.7	5.2757
546.8	5.27388
546.9	5.2718
547	5.26948
547.1	5.26693
547.2	5.26416
547.3	5.26117
547.4	5.25796
547.5	5.25454
547.6	5.25092
547.7	5.24712
547.8	5.24316
547.9	5.23908
548	5.23492
548.1	5.23074
548.2	5.22657
548.3	5.22248
548.4	5.21849
548.5	5.21463
548.6	5.21093
548.7	5.20737
548.8	5.20394
548.9	5.2006
549	5.19732
549.1	5.19404
549.2	5.19072
549.3	5.18732
549.4	5.18381
549.5	5.1802
549.6	5.17647
549.7	5.17266
549.8	5.16879
549.9	5.16489
550	5.161
550.1	5.15717
550.2	5.15341
550.3	5.14977
550.4	5.14626
550.5	5.14289
550.6	5.13969
550.7	5.13666
550.8	5.13381
550.9	5.13114
551	5.12864
551.1	5.12633
551.2	5.12419
551.3	5.12222
551.4	5.12042
551.5	5.11878
551.6	5.11729
551.7	5.11596
551.8	5.11476
551.9	5.1137
552	5.11277
552.1	5.11196
552.2	5.11126
552.3	5.11068
552.4	5.1102
552.5	5.10983
552.6	5.10956
552.7	5.10938
552.8	5.1093
552.9	5.10932
553	5.10943
553.1	5.10963
553.2	5.10991
553.3	5.11028
553.4	5.11073
553.5	5.11126
553.6	5.11186
553.7	5.11252
553.8	5.11324
553.9	5.11402
554	5.11483
554.1	5.11569
554.2	5.11657
554.3	5.11747
554.4	5.11839
554.5	5.11931
554.6	5.12023
554.7	5.12115
554.8	5.12204
554.9	5.12292
555	5.12377
