# Supplementary material for: Surface chemical heterogeneous distribution in over-lithiated Li1+xCoO2 electrodes
Source: Nat Commun. 2022 Oct 29;13:6464. doi: 10.1038/s41467-022-34161-4 (PMC9617898; doi:10.1038/s41467-022-34161-4)
Supplement: Supplementary file 3 — Source Data [file 41467_2022_34161_MOESM3_ESM.zip › origin data/Dataset Figure 2.xls]

## Sheet: 2a
red line			green
Energy	Abs.		Energy	Abs.
770.614	-7.54461		770.614	-15.3575
771.093	-6.83752		771.093	-14.2742
771.597	-5.0546		771.597	-10.4334
772.096	-3.83247		772.096	-10.5321
772.591	-2.41397		772.591	-6.77039
773.108	-0.42861		773.108	0.73917
773.594	1.47233		773.594	3.22175
774.093	2.70697		774.093	9.37306
774.596	4.68586		774.596	10.584
775.1	6.42191		775.1	10.9448
775.592	11.5158		775.592	17.8768
776.102	18.1792		776.102	24.047
776.603	42.3563		776.603	58.8282
776.751	51.9564		776.751	69.5837
776.889	59.2692		776.889	77.3102
777.042	69.7676		777.042	88.4853
777.207	84.6363		777.207	112.249
777.353	103.816		777.353	138.665
777.499	126.048		777.499	165.151
777.653	150.707		777.653	194.276
777.792	175.293		777.792	217.652
777.957	202.08		777.957	241.956
778.12	226.944		778.12	256.46
778.257	239.247		778.257	260.527
778.399	250.666		778.399	262.293
778.562	260.177		778.562	271.237
778.707	268.527		778.707	275.643
778.85	281.179		778.85	288.579
778.996	310.034		778.996	310.405
779.154	356.946		779.154	350.999
779.292	411.69		779.292	398.756
779.464	494.259		779.464	468.669
779.606	575.213		779.606	532.455
779.746	649.393		779.746	589.471
779.918	717.34		779.918	650.995
780.05	744.091		780.05	660.492
780.212	743.27		780.212	652.676
780.355	713.496		780.355	618.402
780.493	664.909		780.493	575.299
780.66	602.058		780.66	516.822
780.794	546.623		780.794	459.279
780.951	493.857		780.951	415.644
781.105	445.762		781.105	373.979
781.26	408.803		781.26	340.284
781.4	378.399		781.4	310.44
781.55	358.501		781.55	295.015
781.683	338.859		781.683	276.632
781.859	320.66		781.859	264.455
781.996	306.144		781.996	257.322
782.151	288.603		782.151	244.817
782.29	272.095		782.29	224.483
782.456	251.868		782.456	206.277
782.606	233.654		782.606	197.752
782.749	215.49		782.749	184.698
782.899	196.627		782.899	174.784
783.048	180.746		783.048	154.349
783.195	166.336		783.195	140.295
783.335	155.392		783.335	131.961
783.49	146.086		783.49	122.326
783.652	137.958		783.652	118.89
783.809	131.028		783.809	112.125
783.952	124.955		783.952	107.911
784.107	119.88		784.107	99.096
784.304	114.422		784.304	97.2568
784.781	100.774		784.781	89.8202
785.271	91.8224		785.271	84.7724
785.742	85.8254		785.742	87.3864
786.236	83.1586		786.236	89.6082
786.718	81.0465		786.718	84.0312
787.203	81.4966		787.203	86.0639
787.697	84.6329		787.697	92.1757
788.159	87.2464		788.159	93.0906
788.648	90.4501		788.648	103.433
789.143	93.928		789.143	110.395
789.621	93.3904		789.621	110.608
790.101	94.2703		790.101	115.341
790.107	94.7851		790.107	116.521
790.251	95.1253		790.251	118.317
790.385	94.4283		790.385	115.623
790.551	94.976		790.551	121.307
790.704	95.9431		790.704	126.082
790.871	97.7542		790.871	129.006
791.004	98.7845		791.004	128.503
791.153	99.8448		791.153	127.388
791.307	101.763		791.307	129.633

## Sheet: 2c
1			2				3				4
Raman shift (cm-1)	Intensity (a.u.)		Raman shift (cm-1)	Intensity (a.u.)			Raman shift (cm-1)	Intensity (a.u.)			Raman shift (cm-1)	Intensity (a.u.)
197.571	0.1284		197.571	0.23128			197.571	0.2036			197.571	0.10798
199.328	0.1297		199.328	0.23302			199.328	0.20463			199.328	0.11024
201.086	0.13044		201.086	0.23351			201.086	0.20571			201.086	0.10704
202.843	0.12985		202.843	0.23324			202.843	0.2043			202.843	0.10533
204.6	0.12991		204.6	0.2337			204.6	0.20427			204.6	0.11135
206.356	0.13114		206.356	0.23287			206.356	0.20402			206.356	0.10912
208.113	0.12978		208.113	0.23314			208.113	0.20468			208.113	0.10652
209.868	0.12969		209.868	0.23317			209.868	0.20433			209.868	0.11025
211.624	0.13006		211.624	0.23371			211.624	0.20478			211.624	0.10783
213.379	0.13016		213.379	0.23338			213.379	0.20486			213.379	0.10966
215.134	0.13068		215.134	0.23375			215.134	0.20535			215.134	0.11308
216.889	0.12987		216.889	0.23444			216.889	0.20576			216.889	0.10991
218.643	0.13007		218.643	0.23436			218.643	0.20484			218.643	0.11087
220.397	0.13124		220.397	0.23462			220.397	0.20615			220.397	0.10812
222.151	0.13079		222.151	0.23395			222.151	0.20604			222.151	0.10697
223.904	0.13137		223.904	0.23468			223.904	0.20678			223.904	0.11247
225.657	0.1302		225.657	0.23508			225.657	0.20626			225.657	0.1091
227.41	0.13097		227.41	0.23528			227.41	0.20583			227.41	0.10858
229.162	0.13123		229.162	0.23478			229.162	0.20659			229.162	0.10778
230.914	0.13041		230.914	0.23478			230.914	0.20586			230.914	0.1114
232.666	0.13098		232.666	0.23533			232.666	0.20645			232.666	0.11197
234.417	0.13066		234.417	0.23588			234.417	0.20781			234.417	0.11163
236.168	0.1322		236.168	0.2363			236.168	0.2074			236.168	0.1096
237.919	0.13124		237.919	0.23507			237.919	0.20622			237.919	0.11136
239.669	0.13068		239.669	0.23623			239.669	0.20765			239.669	0.11398
241.419	0.13211		241.419	0.23664			241.419	0.20784			241.419	0.1126
243.169	0.13135		243.169	0.2359			243.169	0.20674			243.169	0.11636
244.918	0.13213		244.918	0.23598			244.918	0.20694			244.918	0.11234
246.667	0.13094		246.667	0.23613			246.667	0.20722			246.667	0.11502
248.415	0.13176		248.415	0.2359			248.415	0.20692			248.415	0.11342
250.164	0.13211		250.164	0.23696			250.164	0.20801			250.164	0.11456
251.912	0.13181		251.912	0.23746			251.912	0.20805			251.912	0.11444
253.659	0.13246		253.659	0.23725			253.659	0.2084			253.659	0.11342
255.406	0.13199		255.406	0.23741			255.406	0.20825			255.406	0.11499
257.153	0.13266		257.153	0.23789			257.153	0.20947			257.153	0.11371
258.9	0.13313		258.9	0.23781			258.9	0.20882			258.9	0.11277
260.646	0.13274		260.646	0.23755			260.646	0.20883			260.646	0.11217
262.392	0.13263		262.392	0.23933			262.392	0.20966			262.392	0.11137
264.137	0.13372		264.137	0.23909			264.137	0.21035			264.137	0.11037
265.882	0.13253		265.882	0.23891			265.882	0.21009			265.882	0.11448
267.627	0.1326		267.627	0.24045			267.627	0.21151			267.627	0.11435
269.371	0.13235		269.371	0.23992			269.371	0.21023			269.371	0.11419
271.115	0.13454		271.115	0.23971			271.115	0.21049			271.115	0.11425
272.859	0.13331		272.859	0.24			272.859	0.21018			272.859	0.11555
274.602	0.13334		274.602	0.24065			274.602	0.21094			274.602	0.11462
276.345	0.13268		276.345	0.24051			276.345	0.21146			276.345	0.12023
278.088	0.13406		278.088	0.24155			278.088	0.21167			278.088	0.11369
279.83	0.13376		279.83	0.24086			279.83	0.21195			279.83	0.11796
281.572	0.13394		281.572	0.2406			281.572	0.21188			281.572	0.1181
283.314	0.13401		283.314	0.24127			283.314	0.21143			283.314	0.12009
285.055	0.13471		285.055	0.24183			285.055	0.21253			285.055	0.11523
286.795	0.13438		286.795	0.24135			286.795	0.21111			286.795	0.12026
288.536	0.13415		288.536	0.24292			288.536	0.21361			288.536	0.11564
290.276	0.13577		290.276	0.24149			290.276	0.21261			290.276	0.114
292.016	0.1358		292.016	0.24349			292.016	0.21417			292.016	0.11611
293.755	0.13563		293.755	0.24327			293.755	0.2135			293.755	0.11112
295.494	0.13529		295.494	0.24331			295.494	0.21378			295.494	0.11661
297.232	0.13526		297.232	0.24264			297.232	0.21316			297.232	0.1153
298.971	0.13537		298.971	0.24372			298.971	0.21428			298.971	0.1159
300.708	0.13532		300.708	0.2433			300.708	0.21323			300.708	0.11736
302.446	0.13451		302.446	0.24361			302.446	0.21481			302.446	0.11794
304.183	0.13634		304.183	0.24357			304.183	0.21454			304.183	0.11895
305.92	0.13579		305.92	0.24476			305.92	0.21552			305.92	0.11634
307.656	0.13621		307.656	0.24493			307.656	0.21504			307.656	0.11774
309.392	0.13595		309.392	0.24456			309.392	0.21488			309.392	0.12062
311.128	0.1349		311.128	0.24422			311.128	0.21513			311.128	0.11712
312.863	0.13672		312.863	0.24651			312.863	0.21636			312.863	0.11904
314.598	0.1358		314.598	0.24552			314.598	0.21508			314.598	0.11935
316.332	0.137		316.332	0.24654			316.332	0.21625			316.332	0.11943
318.066	0.1358		318.066	0.24479			318.066	0.21504			318.066	0.12059
319.8	0.13692		319.8	0.24587			319.8	0.2161			319.8	0.11877
321.533	0.1359		321.533	0.24574			321.533	0.21562			321.533	0.12011
323.266	0.1384		323.266	0.2472			323.266	0.21681			323.266	0.11811
324.999	0.13588		324.999	0.24669			324.999	0.21728			324.999	0.11478
326.731	0.13816		326.731	0.24668			326.731	0.21705			326.731	0.12122
328.463	0.13746		328.463	0.24563			328.463	0.21631			328.463	0.11432
330.194	0.13799		330.194	0.24768			330.194	0.21806			330.194	0.11626
331.925	0.13807		331.925	0.24774			331.925	0.21822			331.925	0.1184
333.656	0.1377		333.656	0.24905			333.656	0.21924			333.656	0.12052
335.386	0.13732		335.386	0.24775			335.386	0.21758			335.386	0.11959
337.116	0.13873		337.116	0.24892			337.116	0.21836			337.116	0.11806
338.846	0.13805		338.846	0.24806			338.846	0.21864			338.846	0.12062
340.575	0.13758		340.575	0.24914			340.575	0.21909			340.575	0.11985
342.304	0.13657		342.304	0.24792			342.304	0.2182			342.304	0.12232
344.032	0.13738		344.032	0.24868			344.032	0.21863			344.032	0.12253
345.76	0.13747		345.76	0.24885			345.76	0.21874			345.76	0.12192
347.488	0.13851		347.488	0.24954			347.488	0.21896			347.488	0.12057
349.215	0.13866		349.215	0.24979			349.215	0.2197			349.215	0.12262
350.942	0.13864		350.942	0.24951			350.942	0.21962			350.942	0.11651
352.669	0.13889		352.669	0.24962			352.669	0.21933			352.669	0.1245
354.395	0.13958		354.395	0.25071			354.395	0.21964			354.395	0.12515
356.121	0.13966		356.121	0.25061			356.121	0.22041			356.121	0.12028
357.846	0.13961		357.846	0.25079			357.846	0.22053			357.846	0.12144
359.571	0.13854		359.571	0.25173			359.571	0.2215			359.571	0.12028
361.295	0.13971		361.295	0.25098			361.295	0.22071			361.295	0.12325
363.02	0.13977		363.02	0.25171			363.02	0.22119			363.02	0.12292
364.743	0.14094		364.743	0.25287			364.743	0.22349			364.743	0.12134
366.467	0.13892		366.467	0.25234			366.467	0.22191			366.467	0.1229
368.19	0.14027		368.19	0.25339			368.19	0.2228			368.19	0.12112
369.913	0.1402		369.913	0.25247			369.913	0.22231			369.913	0.12154
371.635	0.13905		371.635	0.25298			371.635	0.22198			371.635	0.12534
373.357	0.13942		373.357	0.25302			373.357	0.22202			373.357	0.12155
375.078	0.14093		375.078	0.25331			375.078	0.22259			375.078	0.1296
376.799	0.14061		376.799	0.25328			376.799	0.22276			376.799	0.12207
378.52	0.14057		378.52	0.25345			378.52	0.22327			378.52	0.12626
380.24	0.13935		380.24	0.253			380.24	0.22195			380.24	0.1241
381.96	0.14104		381.96	0.25499			381.96	0.22362			381.96	0.12441
383.68	0.13897		383.68	0.25273			383.68	0.22212			383.68	0.12605
385.399	0.14111		385.399	0.25394			385.399	0.2226			385.399	0.12508
387.118	0.1413		387.118	0.25372			387.118	0.22299			387.118	0.12392
388.836	0.14167		388.836	0.25507			388.836	0.22488			388.836	0.12498
390.554	0.1412		390.554	0.2551			390.554	0.22399			390.554	0.12193
392.272	0.14237		392.272	0.25485			392.272	0.22428			392.272	0.12489
393.989	0.14184		393.989	0.2554			393.989	0.2246			393.989	0.12598
395.706	0.14269		395.706	0.25644			395.706	0.22562			395.706	0.12741
397.423	0.14282		397.423	0.25664			397.423	0.2255			397.423	0.1256
399.139	0.14184		399.139	0.25576			399.139	0.22468			399.139	0.12882
400.854	0.14275		400.854	0.25653			400.854	0.22603			400.854	0.12592
402.57	0.14263		402.57	0.25869			402.57	0.22701			402.57	0.13461
404.285	0.14191		404.285	0.25725			404.285	0.22618			404.285	0.13177
405.999	0.14202		405.999	0.25785			405.999	0.22696			405.999	0.12762
407.713	0.14238		407.713	0.25604			407.713	0.22554			407.713	0.13149
409.427	0.14214		409.427	0.25845			409.427	0.22669			409.427	0.13323
411.141	0.14246		411.141	0.25904			411.141	0.22737			411.141	0.1312
412.854	0.1422		412.854	0.25833			412.854	0.22655			412.854	0.13673
414.566	0.14223		414.566	0.25908			414.566	0.22754			414.566	0.13492
416.278	0.14302		416.278	0.25938			416.278	0.22728			416.278	0.13433
417.99	0.14379		417.99	0.25979			417.99	0.22859			417.99	0.13481
419.702	0.14406		419.702	0.26078			419.702	0.22846			419.702	0.13637
421.413	0.14489		421.413	0.2609			421.413	0.22917			421.413	0.13413
423.124	0.14505		423.124	0.26054			423.124	0.22966			423.124	0.13862
424.834	0.14471		424.834	0.26212			424.834	0.23002			424.834	0.13593
426.544	0.14455		426.544	0.26208			426.544	0.23112			426.544	0.14187
428.253	0.14525		428.253	0.26194			428.253	0.23023			428.253	0.13586
429.963	0.145		429.963	0.26219			429.963	0.23014			429.963	0.13585
431.671	0.14506		431.671	0.26151			431.671	0.23092			431.671	0.13822
433.38	0.14511		433.38	0.26237			433.38	0.23009			433.38	0.13757
435.088	0.14501		435.088	0.26275			435.088	0.23098			435.088	0.14178
436.795	0.14612		436.795	0.26374			436.795	0.23296			436.795	0.13836
438.503	0.14693		438.503	0.26364			438.503	0.23256			438.503	0.13821
440.209	0.1462		440.209	0.26288			440.209	0.23115			440.209	0.14324
441.916	0.14648		441.916	0.26277			441.916	0.23187			441.916	0.14534
443.622	0.14767		443.622	0.26449			443.622	0.23259			443.622	0.14145
445.328	0.14703		445.328	0.26406			445.328	0.23323			445.328	0.1431
447.033	0.14779		447.033	0.26502			447.033	0.23316			447.033	0.14695
448.738	0.14785		448.738	0.2648			448.738	0.23326			448.738	0.1467
450.442	0.14916		450.442	0.26508			450.442	0.2345			450.442	0.14255
452.147	0.1499		452.147	0.26556			452.147	0.23412			452.147	0.14831
453.85	0.15007		453.85	0.2658			453.85	0.23454			453.85	0.14529
455.554	0.15125		455.554	0.26759			455.554	0.23595			455.554	0.14794
457.257	0.1514		457.257	0.26785			457.257	0.2371			457.257	0.14806
458.959	0.15193		458.959	0.26772			458.959	0.23693			458.959	0.14594
460.662	0.15289		460.662	0.2686			460.662	0.23765			460.662	0.14826
462.364	0.15447		462.364	0.26862			462.364	0.23758			462.364	0.15088
464.065	0.15603		464.065	0.26945			464.065	0.23878			464.065	0.15361
465.766	0.15747		465.766	0.27031			465.766	0.2399			465.766	0.15554
467.467	0.15884		467.467	0.27109			467.467	0.24078			467.467	0.15925
469.167	0.16028		469.167	0.27125			469.167	0.24224			469.167	0.16093
470.867	0.16308		470.867	0.27295			470.867	0.24441			470.867	0.1657
472.567	0.16487		472.567	0.27231			472.567	0.24412			472.567	0.17474
474.266	0.16824		474.266	0.27427			474.266	0.24643			474.266	0.17998
475.965	0.17506		475.965	0.2775			475.965	0.2513			475.965	0.19205
477.663	0.18315		477.663	0.27898			477.663	0.25669			477.663	0.20271
479.361	0.19626		479.361	0.28283			479.361	0.26542			479.361	0.22543
481.059	0.22059		481.059	0.29407			481.059	0.2852			481.059	0.24588
482.756	0.2622		482.756	0.31798			482.756	0.3277			482.756	0.27721
484.453	0.32136		484.453	0.37553			484.453	0.43089			484.453	0.32231
486.15	0.36268		486.15	0.43361			486.15	0.55431			486.15	0.36712
487.846	0.32644		487.846	0.41783			487.846	0.53741			487.846	0.42207
489.542	0.25366		489.542	0.35393			489.542	0.41666			489.542	0.45951
491.237	0.20942		491.237	0.31277			491.237	0.32896			491.237	0.43593
492.932	0.18749		492.932	0.2926			492.932	0.28801			492.932	0.38114
494.627	0.17774		494.627	0.28555			494.627	0.26973			494.627	0.33382
496.321	0.17074		496.321	0.27957			496.321	0.26018			496.321	0.28592
498.015	0.16929		498.015	0.27743			498.015	0.25489			498.015	0.26398
499.709	0.16569		499.709	0.27631			499.709	0.25149			499.709	0.23856
501.402	0.16468		501.402	0.27584			501.402	0.24887			501.402	0.22189
503.095	0.16461		503.095	0.27422			503.095	0.24709			503.095	0.21313
504.787	0.16348		504.787	0.27442			504.787	0.24667			504.787	0.20273
506.479	0.16284		506.479	0.27423			506.479	0.24602			506.479	0.19566
508.171	0.16342		508.171	0.27372			508.171	0.24492			508.171	0.19246
509.862	0.16385		509.862	0.2748			509.862	0.24599			509.862	0.18614
511.553	0.16285		511.553	0.27392			511.553	0.24415			511.553	0.18329
513.244	0.16296		513.244	0.27304			513.244	0.2449			513.244	0.18029
514.934	0.16311		514.934	0.27346			514.934	0.24488			514.934	0.1803
516.624	0.16431		516.624	0.27401			516.624	0.24419			516.624	0.17634
518.313	0.16585		518.313	0.27516			518.313	0.24654			518.313	0.17622
520.002	0.16537		520.002	0.27463			520.002	0.2461			520.002	0.17848
521.691	0.16599		521.691	0.27539			521.691	0.24702			521.691	0.17727
523.379	0.16677		523.379	0.27672			523.379	0.24685			523.379	0.17964
525.067	0.16816		525.067	0.27654			525.067	0.24835			525.067	0.17508
526.755	0.16816		526.755	0.27686			526.755	0.24788			526.755	0.18092
528.442	0.16722		528.442	0.27697			528.442	0.24942			528.442	0.18294
530.129	0.16992		530.129	0.27853			530.129	0.25005			530.129	0.18215
531.815	0.17082		531.815	0.27853			531.815	0.25108			531.815	0.18349
533.501	0.17135		533.501	0.28026			533.501	0.25188			533.501	0.19224
535.187	0.17298		535.187	0.28161			535.187	0.25307			535.187	0.18795
536.873	0.1727		536.873	0.28102			536.873	0.25263			536.873	0.19522
538.558	0.17506		538.558	0.2828			538.558	0.25509			538.558	0.20067
540.242	0.17447		540.242	0.28247			540.242	0.25499			540.242	0.20184
541.926	0.17559		541.926	0.28334			541.926	0.25579			541.926	0.20342
543.61	0.17685		543.61	0.28374			543.61	0.25607			543.61	0.20571
545.294	0.17806		545.294	0.28445			545.294	0.2573			545.294	0.20639
546.977	0.17909		546.977	0.28525			546.977	0.25841			546.977	0.205
548.66	0.18061		548.66	0.28589			548.66	0.25791			548.66	0.20498
550.342	0.18242		550.342	0.28707			550.342	0.25998			550.342	0.21217
552.024	0.18313		552.024	0.28721			552.024	0.2605			552.024	0.21218
553.706	0.18572		553.706	0.28822			553.706	0.26268			553.706	0.21076
555.387	0.18677		555.387	0.28888			555.387	0.26368			555.387	0.21738
557.068	0.18898		557.068	0.2903			557.068	0.26611			557.068	0.22123
558.749	0.19129		558.749	0.29256			558.749	0.26838			558.749	0.22022
560.429	0.19529		560.429	0.29463			560.429	0.27025			560.429	0.22243
562.109	0.198		562.109	0.29503			562.109	0.27285			562.109	0.23314
563.789	0.20258		563.789	0.29753			563.789	0.27494			563.789	0.23136
565.468	0.20588		565.468	0.29859			565.468	0.27744			565.468	0.24314
567.147	0.21122		567.147	0.30399			567.147	0.28315			567.147	0.25274
568.825	0.2143		568.825	0.30432			568.825	0.28523			568.825	0.25755
570.503	0.22245		570.503	0.30804			570.503	0.29069			570.503	0.26022
572.181	0.23154		572.181	0.31376			572.181	0.29825			572.181	0.26682
573.858	0.24145		573.858	0.31748			573.858	0.30414			573.858	0.27366
575.535	0.25044		575.535	0.32281			575.535	0.31197			575.535	0.28458
577.212	0.26404		577.212	0.32773			577.212	0.32132			577.212	0.29216
578.888	0.28215		578.888	0.33556			578.888	0.33171			578.888	0.30827
580.564	0.30119		580.564	0.34441			580.564	0.34636			580.564	0.31845
582.24	0.33118		582.24	0.35953			582.24	0.36679			582.24	0.34401
583.915	0.36592		583.915	0.37422			583.915	0.39204			583.915	0.36886
585.59	0.41684		585.59	0.39589			585.59	0.42499			585.59	0.39182
587.264	0.48424		587.264	0.42629			587.264	0.47361			587.264	0.41885
588.938	0.57676		588.938	0.46666			588.938	0.53858			588.938	0.45971
590.612	0.69665		590.612	0.52621			590.612	0.6369			590.612	0.49686
592.286	0.83635		592.286	0.60728			592.286	0.76889			592.286	0.56077
593.959	0.95438		593.959	0.6836			593.959	0.92241			593.959	0.63632
595.631	1		595.631	0.75249			595.631	1			595.631	0.78305
597.304	0.92116		597.304	0.75751			597.304	0.97245			597.304	0.83611
598.976	0.75408		598.976	0.66156			598.976	0.84186			598.976	0.95149
600.647	0.58592		600.647	0.55744			600.647	0.68168			600.647	1
602.319	0.46147		602.319	0.47521			602.319	0.55225			602.319	0.96234
603.99	0.37889		603.99	0.42187			603.99	0.46544			603.99	0.88181
605.66	0.32114		605.66	0.38375			605.66	0.40479			605.66	0.77819
607.33	0.28775		607.33	0.36223			607.33	0.36823			607.33	0.66801
609	0.26505		609	0.34723			609	0.34319			609	0.56243
610.67	0.24813		610.67	0.33507			610.67	0.32617			610.67	0.48566
612.339	0.23619		612.339	0.32861			612.339	0.31283			612.339	0.4309
614.008	0.22767		614.008	0.32269			614.008	0.30479			614.008	0.38005
615.676	0.22218		615.676	0.31832			615.676	0.29799			615.676	0.34538
617.344	0.21533		617.344	0.31586			617.344	0.29435			617.344	0.31737
619.012	0.21082		619.012	0.3134			619.012	0.2894			619.012	0.29829
620.68	0.20758		620.68	0.31105			620.68	0.28647			620.68	0.28332
622.347	0.20569		622.347	0.31078			622.347	0.2853			622.347	0.26578
624.013	0.20244		624.013	0.30864			624.013	0.2832			624.013	0.26103
625.68	0.20012		625.68	0.3082			625.68	0.28175			625.68	0.24933
627.346	0.19873		627.346	0.30867			627.346	0.28118			627.346	0.24586
629.011	0.19602		629.011	0.3071			629.011	0.27906			629.011	0.24147
630.677	0.19568		630.677	0.30755			630.677	0.2777			630.677	0.22732
632.342	0.19557		632.342	0.30725			632.342	0.27888			632.342	0.2295
634.006	0.19331		634.006	0.30672			634.006	0.27671			634.006	0.22997
635.67	0.19252		635.67	0.30568			635.67	0.27587			635.67	0.22545
637.334	0.19082		637.334	0.30587			637.334	0.27614			637.334	0.22241
638.998	0.19144		638.998	0.30649			638.998	0.27633			638.998	0.21871
640.661	0.18995		640.661	0.30767			640.661	0.27618			640.661	0.21545
642.324	0.18981		642.324	0.30573			642.324	0.27512			642.324	0.21892
643.986	0.18982		643.986	0.30565			643.986	0.27325			643.986	0.21556
645.649	0.19061		645.649	0.30617			645.649	0.27476			645.649	0.21716
647.31	0.18917		647.31	0.30602			647.31	0.2754			647.31	0.21071
648.972	0.18851		648.972	0.30643			648.972	0.27515			648.972	0.2128
650.633	0.18901		650.633	0.30703			650.633	0.27495			650.633	0.2044
652.294	0.18915		652.294	0.30764			652.294	0.27657			652.294	0.20596
653.954	0.18967		653.954	0.30674			653.954	0.27574			653.954	0.20659
655.614	0.18958		655.614	0.30908			655.614	0.27753			655.614	0.20061
657.274	0.1913		657.274	0.3081			657.274	0.27722			657.274	0.19579
658.933	0.18874		658.933	0.30844			658.933	0.27692			658.933	0.20842
660.592	0.18815		660.592	0.30823			660.592	0.27698			660.592	0.20899
662.251	0.18797		662.251	0.30973			662.251	0.27876			662.251	0.2017
663.909	0.18829		663.909	0.30908			663.909	0.27833			663.909	0.20133
665.567	0.18834		665.567	0.31026			665.567	0.27863			665.567	0.20033
667.225	0.18793		667.225	0.30952			667.225	0.27893			667.225	0.19747
668.882	0.1877		668.882	0.30971			668.882	0.27845			668.882	0.20286
670.539	0.18831		670.539	0.31094			670.539	0.27978			670.539	0.20351
672.196	0.18702		672.196	0.31182			672.196	0.28102			672.196	0.20204
673.852	0.18677		673.852	0.31245			673.852	0.28072			673.852	0.20341
675.508	0.1875		675.508	0.31304			675.508	0.28214			675.508	0.20419
677.163	0.18623		677.163	0.31234			677.163	0.28149			677.163	0.20668
678.819	0.18555		678.819	0.31408			678.819	0.28115			678.819	0.20882
680.474	0.18545		680.474	0.31304			680.474	0.28197			680.474	0.20335
682.128	0.18341		682.128	0.31281			682.128	0.28099			682.128	0.20447
683.782	0.18159		683.782	0.3128			683.782	0.28099			683.782	0.20515
685.436	0.18002		685.436	0.31116			685.436	0.27914			685.436	0.20699
687.09	0.1791		687.09	0.31172			687.09	0.27885			687.09	0.20579
688.743	0.17698		688.743	0.31052			688.743	0.27728			688.743	0.20176
690.395	0.17648		690.395	0.30962			690.395	0.2757			690.395	0.2006
692.048	0.17659		692.048	0.31048			692.048	0.27582			692.048	0.20067
693.7	0.17538		693.7	0.30974			693.7	0.27451			693.7	0.1967
695.352	0.17589		695.352	0.31086			695.352	0.2753			695.352	0.19563
697.003	0.17553		697.003	0.31127			697.003	0.2758			697.003	0.18928
698.654	0.17476		698.654	0.3102			698.654	0.27444			698.654	0.18988
700.305	0.17485		700.305	0.31002			700.305	0.27381			700.305	0.18226
701.955	0.17404		701.955	0.31034			701.955	0.27387			701.955	0.17768
703.605	0.17349		703.605	0.31122			703.605	0.2744			703.605	0.17731
705.255	0.17154		705.255	0.31175			705.255	0.27447			705.255	0.17572
706.904	0.17261		706.904	0.311			706.904	0.27454			706.904	0.16609
708.553	0.17329		708.553	0.31252			708.553	0.27436			708.553	0.1688
710.202	0.17262		710.202	0.31272			710.202	0.2755			710.202	0.16764
711.85	0.17317		711.85	0.31187			711.85	0.27534			711.85	0.16547
713.498	0.17296		713.498	0.31286			713.498	0.27496			713.498	0.16249
715.146	0.17139		715.146	0.3128			715.146	0.27532			715.146	0.15739
716.793	0.17106		716.793	0.31281			716.793	0.27511			716.793	0.15702
718.44	0.17252		718.44	0.31411			718.44	0.27706			718.44	0.15103
720.087	0.17193		720.087	0.31381			720.087	0.27676			720.087	0.15766
721.733	0.17166		721.733	0.31474			721.733	0.2767			721.733	0.15606
723.379	0.17367		723.379	0.31669			723.379	0.27786			723.379	0.1559
725.024	0.17208		725.024	0.31611			725.024	0.27881			725.024	0.15233
726.67	0.17263		726.67	0.31707			726.67	0.27839			726.67	0.15833
728.314	0.17273		728.314	0.31754			728.314	0.27901			728.314	0.15461
729.959	0.17312		729.959	0.3184			729.959	0.28037			729.959	0.15534
731.603	0.17365		731.603	0.32013			731.603	0.28081			731.603	0.15913
733.247	0.17209		733.247	0.31797			733.247	0.27925			733.247	0.15594
734.89	0.17404		734.89	0.31988			734.89	0.28138			734.89	0.15883
736.533	0.17362		736.533	0.32002			736.533	0.28143			736.533	0.15465
738.176	0.17368		738.176	0.3213			738.176	0.28246			738.176	0.15414
739.818	0.17399		739.818	0.32017			739.818	0.28178			739.818	0.15365
741.461	0.17478		741.461	0.31916			741.461	0.28091			741.461	0.15647
743.102	0.17526		743.102	0.32078			743.102	0.28148			743.102	0.14945
744.744	0.17393		744.744	0.31961			744.744	0.28034			744.744	0.15188
746.385	0.17351		746.385	0.31985			746.385	0.28154			746.385	0.15092
748.025	0.1753		748.025	0.32063			748.025	0.28203			748.025	0.15153
749.666	0.17351		749.666	0.32191			749.666	0.28243			749.666	0.15067
751.306	0.17424		751.306	0.32186			751.306	0.28296			751.306	0.14957
752.945	0.1744		752.945	0.32239			752.945	0.28383			752.945	0.15028
754.584	0.17581		754.584	0.32271			754.584	0.28433			754.584	0.15171
756.223	0.17448		756.223	0.32278			756.223	0.28404			756.223	0.14757
757.862	0.17325		757.862	0.3235			757.862	0.28456			757.862	0.1498
759.5	0.17503		759.5	0.32393			759.5	0.28365			759.5	0.15236
761.138	0.17626		761.138	0.32416			761.138	0.28378			761.138	0.15399
762.775	0.17528		762.775	0.32321			762.775	0.2842			762.775	0.15534
764.413	0.17365		764.413	0.3251			764.413	0.28529			764.413	0.15617
766.049	0.17471		766.049	0.32583			766.049	0.28575			766.049	0.15322
767.686	0.17497		767.686	0.32552			767.686	0.28535			767.686	0.15456
769.322	0.17601		769.322	0.32645			769.322	0.28554			769.322	0.15308
770.958	0.17628		770.958	0.32695			770.958	0.28677			770.958	0.14918
772.593	0.17564		772.593	0.32655			772.593	0.28684			772.593	0.14943
774.228	0.17534		774.228	0.32675			774.228	0.28683			774.228	0.14885
775.863	0.17652		775.863	0.32812			775.863	0.28812			775.863	0.14712
777.497	0.1763		777.497	0.32785			777.497	0.28842			777.497	0.15149
779.131	0.17691		779.131	0.32728			779.131	0.28785			779.131	0.15048
780.765	0.17771		780.765	0.32995			780.765	0.28936			780.765	0.14901
782.398	0.17654		782.398	0.3287			782.398	0.28899			782.398	0.14882
784.031	0.17706		784.031	0.33038			784.031	0.2899			784.031	0.14726
785.663	0.17757		785.663	0.33139			785.663	0.28995			785.663	0.15374
787.295	0.17923		787.295	0.33148			787.295	0.29052			787.295	0.15175
788.927	0.17905		788.927	0.33172			788.927	0.2904			788.927	0.15527
790.559	0.17719		790.559	0.33229			790.559	0.29142			790.559	0.15169
792.19	0.17822		792.19	0.3336			792.19	0.29244			792.19	0.15337
793.82	0.17976		793.82	0.33412			793.82	0.29165			793.82	0.15363
795.451	0.17967		795.451	0.33519			795.451	0.29379			795.451	0.15369
797.081	0.17923		797.081	0.33491			797.081	0.29355			797.081	0.15009
798.71	0.17935		798.71	0.3343			798.71	0.29355			798.71	0.15132
800.34	0.18035		800.34	0.33603			800.34	0.29414			800.34	0.15184
801.969	0.18163		801.969	0.336			801.969	0.29447			801.969	0.15342
803.597	0.17901		803.597	0.33539			803.597	0.2935			803.597	0.15367
805.225	0.18002		805.225	0.33571			805.225	0.29381			805.225	0.15431
806.853	0.17967		806.853	0.33634			806.853	0.29448			806.853	0.15251
808.48	0.18095		808.48	0.33721			808.48	0.2953			808.48	0.14972
810.108	0.18227		810.108	0.33776			810.108	0.29584			810.108	0.15569
811.734	0.18076		811.734	0.33667			811.734	0.29487			811.734	0.15333
813.361	0.18073		813.361	0.33744			813.361	0.29602			813.361	0.15368
814.987	0.18098		814.987	0.33802			814.987	0.29637			814.987	0.14935
816.612	0.18132		816.612	0.33839			816.612	0.29568			816.612	0.15477
818.237	0.18276		818.237	0.33996			818.237	0.29774			818.237	0.15461
819.862	0.18198		819.862	0.33973			819.862	0.29743			819.862	0.15374
821.487	0.18093		821.487	0.3404			821.487	0.29896			821.487	0.15539
823.111	0.18282		823.111	0.34194			823.111	0.30004			823.111	0.15504
824.734	0.18232		824.734	0.34208			824.734	0.29973			824.734	0.15332
826.358	0.18138		826.358	0.34185			826.358	0.29917			826.358	0.15974
827.981	0.18179		827.981	0.34258			827.981	0.29979			827.981	0.15324
829.603	0.18261		829.603	0.34324			829.603	0.29955			829.603	0.16001
831.226	0.18294		831.226	0.34331			831.226	0.30032			831.226	0.15594
832.847	0.18297		832.847	0.34213			832.847	0.30013			832.847	0.15865
834.469	0.1836		834.469	0.34422			834.469	0.30185			834.469	0.15409
836.09	0.18351		836.09	0.34567			836.09	0.30143			836.09	0.15863
837.711	0.18553		837.711	0.34604			837.711	0.30297			837.711	0.15164
839.331	0.18436		839.331	0.34709			839.331	0.30333			839.331	0.15657
840.951	0.18468		840.951	0.34657			840.951	0.30222			840.951	0.15349
842.57	0.18533		842.57	0.34684			842.57	0.30364			842.57	0.15603
844.19	0.18393		844.19	0.34635			844.19	0.30374			844.19	0.1577
845.808	0.18512		845.808	0.34748			845.808	0.3041			845.808	0.15869
847.427	0.1845		847.427	0.34747			847.427	0.30403			847.427	0.15406
849.045	0.1858		849.045	0.34983			849.045	0.3058			849.045	0.15639
850.662	0.18591		850.662	0.34945			850.662	0.30513			850.662	0.15808
852.279	0.18503		852.279	0.34877			852.279	0.30437			852.279	0.15844
853.896	0.18579		853.896	0.34906			853.896	0.30462			853.896	0.15839
855.513	0.18567		855.513	0.34877			855.513	0.30351			855.513	0.16029
857.129	0.18641		857.129	0.34908			857.129	0.30511			857.129	0.15749
858.744	0.18606		858.744	0.34998			858.744	0.3063			858.744	0.16028
860.36	0.18349		860.36	0.34381			860.36	0.29906			860.36	0.16052
1099.79	0.17685		1099.79	0.28009			1099.79	0.20277			1099.79	0.1487
1101.37	0.17982		1101.37	0.28623			1101.37	0.20638			1101.37	0.15136
1102.96	0.18057		1102.96	0.28627			1102.96	0.20701			1102.96	0.15163
1104.54	0.18021		1104.54	0.28783			1104.54	0.20715			1104.54	0.15118
1106.13	0.18185		1106.13	0.28976			1106.13	0.20845			1106.13	0.15332
1107.71	0.18282		1107.71	0.29091			1107.71	0.20937			1107.71	0.15431
1109.3	0.18305		1109.3	0.29124			1109.3	0.21016			1109.3	0.1537
1110.88	0.18502		1110.88	0.29349			1110.88	0.21161			1110.88	0.15621
1112.46	0.18493		1112.46	0.29376			1112.46	0.21198			1112.46	0.15526
1114.05	0.18519		1114.05	0.29496			1114.05	0.2123			1114.05	0.15563
1115.63	0.18779		1115.63	0.29653			1115.63	0.21431			1115.63	0.1585
1117.21	0.18761		1117.21	0.29802			1117.21	0.21521			1117.21	0.15697
1118.8	0.18896		1118.8	0.30012			1118.8	0.21629			1118.8	0.15847
1120.38	0.19013		1120.38	0.30244			1120.38	0.21773			1120.38	0.15923
1121.96	0.19137		1121.96	0.30324			1121.96	0.21891			1121.96	0.16039
1123.54	0.19202		1123.54	0.30446			1123.54	0.21924			1123.54	0.16141
1125.12	0.1927		1125.12	0.30572			1125.12	0.22038			1125.12	0.16177
1126.7	0.19461		1126.7	0.30837			1126.7	0.22194			1126.7	0.16354
1128.29	0.1958		1128.29	0.30982			1128.29	0.22377			1128.29	0.16326
1129.87	0.19585		1129.87	0.31155			1129.87	0.22408			1129.87	0.16386
1131.45	0.19767		1131.45	0.31345			1131.45	0.22546			1131.45	0.16578
1133.03	0.19787		1133.03	0.31327			1133.03	0.226			1133.03	0.1653
1134.61	0.19961		1134.61	0.31591			1134.61	0.22764			1134.61	0.16663
1136.18	0.20016		1136.18	0.3163			1136.18	0.22774			1136.18	0.16829
1137.76	0.20074		1137.76	0.31788			1137.76	0.2293			1137.76	0.16692
1139.34	0.20199		1139.34	0.31877			1139.34	0.2303			1139.34	0.16877
1140.92	0.20367		1140.92	0.32009			1140.92	0.23131			1140.92	0.17056
1142.5	0.20555		1142.5	0.32241			1142.5	0.23339			1142.5	0.17142
1144.08	0.20664		1144.08	0.32368			1144.08	0.2351			1144.08	0.17117
1145.65	0.20805		1145.65	0.32503			1145.65	0.2361			1145.65	0.17322
1147.23	0.21058		1147.23	0.32596			1147.23	0.23858			1147.23	0.17401
1148.81	0.21246		1148.81	0.32911			1148.81	0.24028			1148.81	0.17556
1150.39	0.21549		1150.39	0.33179			1150.39	0.24377			1150.39	0.17646
1151.96	0.21886		1151.96	0.33475			1151.96	0.24682			1151.96	0.17907
1153.54	0.22328		1153.54	0.33924			1153.54	0.25103			1153.54	0.18233
1155.11	0.22727		1155.11	0.34218			1155.11	0.25452			1155.11	0.18546
1156.69	0.23155		1156.69	0.34679			1156.69	0.25908			1156.69	0.18729
1158.26	0.23639		1158.26	0.35097			1158.26	0.26362			1158.26	0.19072
1159.84	0.2409		1159.84	0.35479			1159.84	0.26793			1159.84	0.19283
1161.41	0.24594		1161.41	0.35841			1161.41	0.27208			1161.41	0.19698
1162.99	0.25067		1162.99	0.36262			1162.99	0.27785			1162.99	0.19706
1164.56	0.25408		1164.56	0.36347			1164.56	0.27997			1164.56	0.20063
1166.14	0.25711		1166.14	0.36614			1166.14	0.28286			1166.14	0.20225
1167.71	0.25968		1167.71	0.36791			1167.71	0.28586			1167.71	0.203
1169.28	0.26134		1169.28	0.36953			1169.28	0.28805			1169.28	0.20287
1170.85	0.26301		1170.85	0.37093			1170.85	0.28906			1170.85	0.20535
1172.43	0.26422		1172.43	0.37222			1172.43	0.28987			1172.43	0.20748
1174	0.26309		1174	0.37183			1174	0.28885			1174	0.20617
1175.57	0.26382		1175.57	0.37446			1175.57	0.28986			1175.57	0.20686
1177.14	0.26219		1177.14	0.37142			1177.14	0.28781			1177.14	0.20704
1178.71	0.26084		1178.71	0.37346			1178.71	0.28782			1178.71	0.20496
1180.28	0.26114		1180.28	0.37383			1180.28	0.28751			1180.28	0.20608
1181.85	0.25971		1181.85	0.37465			1181.85	0.28647			1181.85	0.20578
1183.42	0.25849		1183.42	0.37338			1183.42	0.28494			1183.42	0.20578
1184.99	0.25797		1184.99	0.37421			1184.99	0.28478			1184.99	0.20612
1186.56	0.25575		1186.56	0.37151			1186.56	0.2823			1186.56	0.20465
1188.13	0.25377		1188.13	0.37163			1188.13	0.28138			1188.13	0.20287
1189.7	0.25298		1189.7	0.37191			1189.7	0.28015			1189.7	0.20386
1191.27	0.2507		1191.27	0.37174			1191.27	0.2788			1191.27	0.20203
1192.84	0.2492		1192.84	0.37155			1192.84	0.27751			1192.84	0.20107
1194.41	0.24878		1194.41	0.37201			1194.41	0.27669			1194.41	0.20282
1195.97	0.24636		1195.97	0.37074			1195.97	0.27457			1195.97	0.20139
1197.54	0.24587		1197.54	0.37067			1197.54	0.27379			1197.54	0.20224
1199.11	0.24504		1199.11	0.3715			1199.11	0.2738			1199.11	0.20062
1200.68	0.2448		1200.68	0.37241			1200.68	0.27339			1200.68	0.20163
1202.24	0.244		1202.24	0.37338			1202.24	0.27315			1202.24	0.20139
1203.81	0.24305		1203.81	0.37197			1203.81	0.27217			1203.81	0.2007
1205.37	0.24235		1205.37	0.37347			1205.37	0.27185			1205.37	0.20068
1206.94	0.24259		1206.94	0.37556			1206.94	0.27246			1206.94	0.20126
1208.5	0.24192		1208.5	0.3748			1208.5	0.27166			1208.5	0.20086
1210.07	0.24185		1210.07	0.37644			1210.07	0.2718			1210.07	0.20167
1211.63	0.24144		1211.63	0.37591			1211.63	0.27136			1211.63	0.2017
1213.2	0.24185		1213.2	0.37789			1213.2	0.27214			1213.2	0.20276
1214.76	0.24222		1214.76	0.37795			1214.76	0.27214			1214.76	0.20338
1216.32	0.24223		1216.32	0.38102			1216.32	0.27264			1216.32	0.20351
1217.89	0.24201		1217.89	0.38303			1217.89	0.27353			1217.89	0.20227
1219.45	0.24228		1219.45	0.38425			1219.45	0.27353			1219.45	0.20449
1221.01	0.24195		1221.01	0.38498			1221.01	0.27386			1221.01	0.20296
1222.57	0.243		1222.57	0.38707			1222.57	0.27438			1222.57	0.20517
1224.13	0.24291		1224.13	0.3888			1224.13	0.27466			1224.13	0.20583
1225.7	0.24376		1225.7	0.39059			1225.7	0.27589			1225.7	0.20684
1227.26	0.24352		1227.26	0.39193			1227.26	0.27565			1227.26	0.20742
1228.82	0.24438		1228.82	0.39545			1228.82	0.27706			1228.82	0.20777
1230.38	0.24581		1230.38	0.39869			1230.38	0.27893			1230.38	0.20932
1231.94	0.24613		1231.94	0.40156			1231.94	0.27991			1231.94	0.20955
1233.5	0.24697		1233.5	0.40326			1233.5	0.28007			1233.5	0.21175
1235.06	0.24701		1235.06	0.40423			1235.06	0.28045			1235.06	0.21187
1236.62	0.24728		1236.62	0.40541			1236.62	0.28132			1236.62	0.21143
1238.17	0.24823		1238.17	0.40919			1238.17	0.28276			1238.17	0.21276
1239.73	0.2479		1239.73	0.40854			1239.73	0.28209			1239.73	0.21364
1241.29	0.24812		1241.29	0.41155			1241.29	0.28289			1241.29	0.21385
1242.85	0.24855		1242.85	0.4134			1242.85	0.28322			1242.85	0.21535
1244.41	0.24892		1244.41	0.41401			1244.41	0.28356			1244.41	0.21611
1245.96	0.24854		1245.96	0.41596			1245.96	0.2839			1245.96	0.21568
1247.52	0.2501		1247.52	0.41942			1247.52	0.28536			1247.52	0.21846
1249.08	0.24962		1249.08	0.42051			1249.08	0.28568			1249.08	0.21712
1250.63	0.25165		1250.63	0.4249			1250.63	0.28802			1250.63	0.21905
1252.19	0.25195		1252.19	0.42624			1252.19	0.28853			1252.19	0.22003
1253.74	0.25219		1253.74	0.42828			1253.74	0.28876			1253.74	0.22144
1255.3	0.25348		1255.3	0.43122			1255.3	0.29054			1255.3	0.22208
1256.85	0.25338		1256.85	0.43472			1256.85	0.29146			1256.85	0.22174
1258.41	0.25446		1258.41	0.43966			1258.41	0.29265			1258.41	0.2243
1259.96	0.25584		1259.96	0.44377			1259.96	0.29533			1259.96	0.22451
1261.51	0.256		1261.51	0.44593			1261.51	0.29552			1261.51	0.22511
1263.07	0.25856		1263.07	0.44894			1263.07	0.29751			1263.07	0.22955
1264.62	0.25876		1264.62	0.45227			1264.62	0.29851			1264.62	0.2293
1266.17	0.26036		1266.17	0.45626			1266.17	0.30065			1266.17	0.23093
1267.72	0.26086		1267.72	0.46047			1267.72	0.30155			1267.72	0.23263
1269.28	0.26165		1269.28	0.46348			1269.28	0.30272			1269.28	0.23364
1270.83	0.26364		1270.83	0.46774			1270.83	0.3047			1270.83	0.23686
1272.38	0.26608		1272.38	0.47328			1272.38	0.30786			1272.38	0.23933
1273.93	0.26694		1273.93	0.47852			1273.93	0.30967			1273.93	0.23992
1275.48	0.26873		1275.48	0.48562			1275.48	0.31237			1275.48	0.24216
1277.03	0.26917		1277.03	0.48964			1277.03	0.31347			1277.03	0.24276
1278.58	0.27263		1278.58	0.498			1278.58	0.31788			1278.58	0.24607
1280.13	0.27428		1280.13	0.50262			1280.13	0.32019			1280.13	0.24739
1281.68	0.27777		1281.68	0.51008			1281.68	0.32408			1281.68	0.25137
1283.23	0.27869		1283.23	0.51488			1283.23	0.32543			1283.23	0.25321
1284.78	0.2805		1284.78	0.5209			1284.78	0.32787			1284.78	0.25607
1286.33	0.28134		1286.33	0.52394			1286.33	0.32945			1286.33	0.25727
1287.87	0.2821		1287.87	0.52878			1287.87	0.33134			1287.87	0.25719
1289.42	0.28248		1289.42	0.53314			1289.42	0.33268			1289.42	0.25784
1290.97	0.28489		1290.97	0.54034			1290.97	0.33481			1290.97	0.26253
1292.52	0.28776		1292.52	0.54573			1292.52	0.33856			1292.52	0.26522
1294.06	0.28941		1294.06	0.55322			1294.06	0.34144			1294.06	0.26697
1295.61	0.29217		1295.61	0.56118			1295.61	0.34502			1295.61	0.27072
1297.15	0.29423		1297.15	0.56837			1297.15	0.34812			1297.15	0.27272
1298.7	0.29668		1298.7	0.5776			1298.7	0.3518			1298.7	0.27487
1300.24	0.30001		1300.24	0.58485			1300.24	0.35546			1300.24	0.2797
1301.79	0.3028		1301.79	0.59599			1301.79	0.36006			1301.79	0.28204
1303.33	0.30604		1303.33	0.60456			1303.33	0.36458			1303.33	0.28509
1304.88	0.30855		1304.88	0.61354			1304.88	0.3675			1304.88	0.28959
1306.42	0.31313		1306.42	0.62573			1306.42	0.37319			1306.42	0.29444
1307.97	0.31689		1307.97	0.63295			1307.97	0.37747			1307.97	0.29877
1309.51	0.3194		1309.51	0.64462			1309.51	0.3818			1309.51	0.30209
1311.05	0.32366		1311.05	0.65601			1311.05	0.38698			1311.05	0.30717
1312.59	0.32864		1312.59	0.67194			1312.59	0.39377			1312.59	0.31198
1314.14	0.33284		1314.14	0.68304			1314.14	0.3996			1314.14	0.31665
1315.68	0.33848		1315.68	0.69935			1315.68	0.40748			1315.68	0.32114
1317.22	0.34263		1317.22	0.70987			1317.22	0.41279			1317.22	0.32629
1318.76	0.34708		1318.76	0.72416			1318.76	0.41748			1318.76	0.33351
1320.3	0.35124		1320.3	0.73803			1320.3	0.42445			1320.3	0.33578
1321.84	0.35674		1321.84	0.75198			1321.84	0.43148			1321.84	0.3419
1323.38	0.36134		1323.38	0.76642			1323.38	0.43689			1323.38	0.3486
1324.92	0.36678		1324.92	0.78415			1324.92	0.44539			1324.92	0.35265
1326.46	0.37307		1326.46	0.79993			1326.46	0.45339			1326.46	0.35919
1328	0.37818		1328	0.81623			1328	0.45997			1328	0.36625
1329.54	0.38291		1329.54	0.82953			1329.54	0.46731			1329.54	0.36915
1331.08	0.38856		1331.08	0.84775			1331.08	0.47447			1331.08	0.37589
1332.62	0.39457		1332.62	0.86576			1332.62	0.48238			1332.62	0.38286
1334.15	0.4007		1334.15	0.88165			1334.15	0.49146			1334.15	0.3871
1335.69	0.40581		1335.69	0.89618			1335.69	0.49728			1335.69	0.39335
1337.23	0.41197		1337.23	0.91443			1337.23	0.50561			1337.23	0.39834
1338.76	0.41408		1338.76	0.9247			1338.76	0.5098			1338.76	0.40099
1340.3	0.41844		1340.3	0.93934			1340.3	0.516			1340.3	0.40497
1341.84	0.42501		1341.84	0.95192			1341.84	0.52381			1341.84	0.41036
1343.37	0.42873		1343.37	0.96362			1343.37	0.52788			1343.37	0.41629
1344.91	0.43073		1344.91	0.97256			1344.91	0.5324			1344.91	0.41656
1346.44	0.43438		1346.44	0.98517			1346.44	0.53942			1346.44	0.417
1347.98	0.43561		1347.98	0.99019			1347.98	0.54147			1347.98	0.41797
1349.51	0.43701		1349.51	0.99282			1349.51	0.54123			1349.51	0.423
1351.05	0.43892		1351.05	1			1351.05	0.54568			1351.05	0.42144
1352.58	0.43935		1352.58	0.99936			1352.58	0.5442			1352.58	0.42481
1354.11	0.43911		1354.11	0.99881			1354.11	0.54307			1354.11	0.42586
1355.65	0.43918		1355.65	0.99937			1355.65	0.54395			1355.65	0.42325
1357.18	0.43762		1357.18	0.99972			1357.18	0.5422			1357.18	0.42322
1358.71	0.43802		1358.71	0.99825			1358.71	0.54317			1358.71	0.42174
1360.24	0.4348		1360.24	0.98977			1360.24	0.53686			1360.24	0.42174
1361.78	0.43089		1361.78	0.98273			1361.78	0.53333			1361.78	0.41624
1363.31	0.42624		1363.31	0.97124			1363.31	0.52729			1363.31	0.41226
1364.84	0.4202		1364.84	0.95461			1364.84	0.52019			1364.84	0.40616
1366.37	0.41257		1366.37	0.93599			1366.37	0.50938			1366.37	0.40137
1367.9	0.40514		1367.9	0.91905			1367.9	0.50026			1367.9	0.39549
1369.43	0.39865		1369.43	0.90609			1369.43	0.49449			1369.43	0.38642
1370.96	0.39099		1370.96	0.8873			1370.96	0.48328			1370.96	0.38151
1372.49	0.38647		1372.49	0.87587			1372.49	0.47915			1372.49	0.37469
1374.02	0.37917		1374.02	0.85698			1374.02	0.4697			1374.02	0.36745
1375.55	0.37314		1375.55	0.8428			1375.55	0.46142			1375.55	0.36341
1377.08	0.36903		1377.08	0.82727			1377.08	0.45515			1377.08	0.3592
1378.6	0.36195		1378.6	0.81147			1378.6	0.4474			1378.6	0.35091
1380.13	0.35614		1380.13	0.79753			1380.13	0.44016			1380.13	0.34466
1381.66	0.35043		1381.66	0.78167			1381.66	0.43227			1381.66	0.34003
1383.19	0.34551		1383.19	0.76803			1383.19	0.4262			1383.19	0.33392
1384.71	0.34134		1384.71	0.7553			1384.71	0.4211			1384.71	0.32851
1386.24	0.33568		1386.24	0.7415			1386.24	0.41413			1386.24	0.32382
1387.77	0.33006		1387.77	0.72464			1387.77	0.40577			1387.77	0.31945
1389.29	0.32534		1389.29	0.71579			1389.29	0.40099			1389.29	0.31301
1390.82	0.32198		1390.82	0.70272			1390.82	0.39569			1390.82	0.31021
1392.34	0.31633		1392.34	0.69047			1392.34	0.38916			1392.34	0.30447
1393.87	0.31195		1393.87	0.67842			1393.87	0.38416			1393.87	0.29907
1395.39	0.30787		1395.39	0.66697			1395.39	0.37874			1395.39	0.29466
1396.92	0.30408		1396.92	0.65407			1396.92	0.37224			1396.92	0.29284
1398.44	0.30203		1398.44	0.64686			1398.44	0.37038			1398.44	0.28808
1399.96	0.29665		1399.96	0.63476			1399.96	0.36375			1399.96	0.28346
1401.49	0.29391		1401.49	0.62525			1401.49	0.36014			1401.49	0.28002
1403.01	0.29089		1403.01	0.61809			1403.01	0.35626			1403.01	0.27643
1404.53	0.2878		1404.53	0.60615			1404.53	0.35092			1404.53	0.27484
1406.06	0.28407		1406.06	0.59895			1406.06	0.34782			1406.06	0.26939
1407.58	0.2828		1407.58	0.59509			1407.58	0.34596			1407.58	0.26776
1409.1	0.27776		1409.1	0.58339			1409.1	0.33952			1409.1	0.26352
1410.62	0.27578		1410.62	0.57745			1410.62	0.33741			1410.62	0.26051
1412.14	0.27337		1412.14	0.57179			1412.14	0.33491			1412.14	0.2566
1413.66	0.2711		1413.66	0.56391			1413.66	0.33216			1413.66	0.25358
1415.18	0.26815		1415.18	0.55769			1415.18	0.32822			1415.18	0.25144
1416.7	0.26747		1416.7	0.5523			1416.7	0.32706			1416.7	0.25022
1418.22	0.2659		1418.22	0.54771			1418.22	0.32485			1418.22	0.24806
1419.74	0.26369		1419.74	0.54073			1419.74	0.32141			1419.74	0.24658
1421.26	0.26125		1421.26	0.53742			1421.26	0.31918			1421.26	0.24444
1422.78	0.25919		1422.78	0.5315			1422.78	0.31642			1422.78	0.24178
1424.3	0.25728		1424.3	0.52682			1424.3	0.31427			1424.3	0.23923
1425.82	0.25728		1425.82	0.5233			1425.82	0.31352			1425.82	0.23959
1427.34	0.25467		1427.34	0.51723			1427.34	0.3109			1427.34	0.23554
1428.85	0.25278		1428.85	0.51477			1428.85	0.30832			1428.85	0.23597
1430.37	0.2506		1430.37	0.51051			1430.37	0.30689			1430.37	0.23189
1431.89	0.25078		1431.89	0.50727			1431.89	0.30559			1431.89	0.23319
1433.4	0.24991		1433.4	0.50354			1433.4	0.30494			1433.4	0.23062
1434.92	0.24811		1434.92	0.50233			1434.92	0.30337			1434.92	0.22843
1436.44	0.24705		1436.44	0.49784			1436.44	0.30162			1436.44	0.22797
1437.95	0.24652		1437.95	0.49446			1437.95	0.3008			1437.95	0.22721
1439.47	0.24506		1439.47	0.49165			1439.47	0.29861			1439.47	0.22633
1440.98	0.24443		1440.98	0.48888			1440.98	0.29809			1440.98	0.22458
1442.5	0.2431		1442.5	0.48706			1442.5	0.29717			1442.5	0.22275
1444.01	0.24297		1444.01	0.486			1444.01	0.29656			1444.01	0.22351
1445.52	0.24259		1445.52	0.48449			1445.52	0.29565			1445.52	0.22353
1447.04	0.24282		1447.04	0.48485			1447.04	0.29645			1447.04	0.22195
1448.55	0.24193		1448.55	0.48352			1448.55	0.29523			1448.55	0.22122
1450.07	0.24205		1450.07	0.48188			1450.07	0.29475			1450.07	0.22234
1451.58	0.24132		1451.58	0.48026			1451.58	0.29409			1451.58	0.2203
1453.09	0.24091		1453.09	0.48034			1453.09	0.29398			1453.09	0.22027
1454.6	0.23929		1454.6	0.4778			1454.6	0.29269			1454.6	0.21775
1456.11	0.23916		1456.11	0.47524			1456.11	0.29189			1456.11	0.21796
1457.63	0.23876		1457.63	0.47523			1457.63	0.29171			1457.63	0.2179
1459.14	0.23834		1459.14	0.47393			1459.14	0.29117			1459.14	0.21672
1460.65	0.23736		1460.65	0.4728			1460.65	0.29068			1460.65	0.21553
1462.16	0.2376		1462.16	0.47231			1462.16	0.29055			1462.16	0.2158
1463.67	0.23778		1463.67	0.47161			1463.67	0.29007			1463.67	0.2166
1465.18	0.23605		1465.18	0.4687			1465.18	0.28827			1465.18	0.21533
1466.69	0.23704		1466.69	0.47054			1466.69	0.29			1466.69	0.21497
1468.2	0.23764		1468.2	0.47052			1468.2	0.29033			1468.2	0.21547
1469.71	0.23787		1469.71	0.47106			1469.71	0.29052			1469.71	0.21643
1471.22	0.23736		1471.22	0.47117			1471.22	0.29019			1471.22	0.21528
1472.72	0.23714		1472.72	0.47139			1472.72	0.29059			1472.72	0.21467
1474.23	0.23737		1474.23	0.47111			1474.23	0.29017			1474.23	0.2158
1475.74	0.23703		1475.74	0.47195			1475.74	0.29056			1475.74	0.21487
1477.25	0.23952		1477.25	0.47567			1477.25	0.29348			1477.25	0.21592
1478.76	0.23935		1478.76	0.47505			1478.76	0.29321			1478.76	0.21633
1480.26	0.24054		1480.26	0.47935			1480.26	0.29503			1480.26	0.21706
1481.77	0.2418		1481.77	0.48156			1481.77	0.29617			1481.77	0.21849
1483.28	0.24275		1483.28	0.48331			1483.28	0.29743			1483.28	0.21901
1484.78	0.24259		1484.78	0.48486			1484.78	0.29759			1484.78	0.21871
1486.29	0.24258		1486.29	0.48587			1486.29	0.29844			1486.29	0.21833
1487.79	0.24267		1487.79	0.48661			1487.79	0.29821			1487.79	0.21858
1489.3	0.24267		1489.3	0.48565			1489.3	0.29798			1489.3	0.21846
1490.8	0.24331		1490.8	0.48467			1490.8	0.29827			1490.8	0.21962
1492.31	0.24295		1492.31	0.48763			1492.31	0.29925			1492.31	0.21834
1493.81	0.24299		1493.81	0.48797			1493.81	0.29896			1493.81	0.21914
1495.32	0.24326		1495.32	0.48887			1495.32	0.29893			1495.32	0.22044
1496.82	0.24399		1496.82	0.48998			1496.82	0.30008			1496.82	0.22063
1498.32	0.24446		1498.32	0.4917			1498.32	0.30103			1498.32	0.22093
1499.82	0.24494		1499.82	0.49223			1499.82	0.30107			1499.82	0.22227
1501.33	0.24528		1501.33	0.49356			1501.33	0.30169			1501.33	0.22265
1502.83	0.24564		1502.83	0.49531			1502.83	0.30288			1502.83	0.22155
1504.33	0.24703		1504.33	0.49718			1504.33	0.30445			1504.33	0.2225
1505.83	0.24731		1505.83	0.49819			1505.83	0.30478			1505.83	0.22267
1507.34	0.24679		1507.34	0.49983			1507.34	0.30465			1507.34	0.22309
1508.84	0.24813		1508.84	0.50191			1508.84	0.30621			1508.84	0.22429
1510.34	0.2484		1510.34	0.50254			1510.34	0.30629			1510.34	0.22566
1511.84	0.24888		1511.84	0.50383			1511.84	0.30696			1511.84	0.22562
1513.34	0.24979		1513.34	0.50896			1513.34	0.30917			1513.34	0.22564
1514.84	0.25089		1514.84	0.51112			1514.84	0.31041			1514.84	0.22748
1516.34	0.25108		1516.34	0.51362			1516.34	0.31155			1516.34	0.22689
1517.84	0.25214		1517.84	0.5153			1517.84	0.31266			1517.84	0.22763
1519.34	0.2546		1519.34	0.52103			1519.34	0.31503			1519.34	0.23116
1520.83	0.25461		1520.83	0.52051			1520.83	0.31518			1520.83	0.23138
1522.33	0.25596		1522.33	0.52499			1522.33	0.31797			1522.33	0.2313
1523.83	0.25674		1523.83	0.52958			1523.83	0.31893			1523.83	0.23288
1525.33	0.25845		1525.33	0.53143			1525.33	0.32024			1525.33	0.23511
1526.83	0.25841		1526.83	0.53367			1526.83	0.32116			1526.83	0.23547
1528.32	0.25966		1528.32	0.53621			1528.32	0.32253			1528.32	0.2365
1529.82	0.26061		1529.82	0.53796			1529.82	0.32381			1529.82	0.23689
1531.32	0.2625		1531.32	0.54428			1531.32	0.32579			1531.32	0.24056
1532.81	0.26348		1532.81	0.54688			1532.81	0.32745			1532.81	0.24115
1534.31	0.26544		1534.31	0.55086			1534.31	0.32994			1534.31	0.2427
1535.8	0.26591		1535.8	0.5534			1535.8	0.33077			1535.8	0.24314
1537.3	0.26754		1537.3	0.55741			1537.3	0.33205			1537.3	0.24672
1538.79	0.2679		1538.79	0.56108			1538.79	0.33471			1538.79	0.24431
1540.29	0.26993		1540.29	0.56675			1540.29	0.33743			1540.29	0.24656
1541.78	0.27267		1541.78	0.57314			1541.78	0.34057			1541.78	0.24999
1543.28	0.27401		1543.28	0.57844			1543.28	0.34267			1543.28	0.25109
1544.77	0.27631		1544.77	0.58371			1544.77	0.34559			1544.77	0.25319
1546.27	0.27893		1546.27	0.59177			1546.27	0.34871			1546.27	0.25674
1547.76	0.28151		1547.76	0.59894			1547.76	0.35275			1547.76	0.25871
1549.25	0.28262		1549.25	0.60375			1549.25	0.35404			1549.25	0.26025
1550.74	0.28634		1550.74	0.6116			1550.74	0.35893			1550.74	0.26325
1552.24	0.28805		1552.24	0.61827			1552.24	0.36177			1552.24	0.26553
1553.73	0.29063		1553.73	0.6245			1553.73	0.36449			1553.73	0.26855
1555.22	0.29316		1555.22	0.63165			1555.22	0.36806			1555.22	0.27206
1556.71	0.29467		1556.71	0.63683			1556.71	0.37133			1556.71	0.27122
1558.2	0.29832		1558.2	0.64563			1558.2	0.37568			1558.2	0.27617
1559.69	0.29957		1559.69	0.65382			1559.69	0.37714			1559.69	0.27955
1561.18	0.30253		1561.18	0.66451			1561.18	0.38295			1561.18	0.28025
1562.67	0.30628		1562.67	0.67169			1562.67	0.38636			1562.67	0.2854
1564.16	0.31007		1564.16	0.68401			1564.16	0.39225			1564.16	0.28846
1565.65	0.31205		1565.65	0.69328			1565.65	0.39508			1565.65	0.29137
1567.14	0.31537		1567.14	0.70044			1567.14	0.39873			1567.14	0.29557
1568.63	0.31807		1568.63	0.7133			1568.63	0.40479			1568.63	0.29681
1570.12	0.32298		1570.12	0.7219			1570.12	0.40929			1570.12	0.3031
1571.61	0.32769		1571.61	0.7367			1571.61	0.41586			1571.61	0.30802
1573.1	0.33091		1573.1	0.74779			1573.1	0.4211			1573.1	0.31011
1574.59	0.33456		1574.59	0.76036			1574.59	0.42684			1574.59	0.31339
1576.07	0.33913		1576.07	0.77257			1576.07	0.43316			1576.07	0.3179
1577.56	0.34355		1577.56	0.78591			1577.56	0.43889			1577.56	0.32327
1579.05	0.34812		1579.05	0.79972			1579.05	0.44485			1579.05	0.32716
1580.53	0.35339		1580.53	0.81165			1580.53	0.45119			1580.53	0.33273
1582.02	0.35818		1582.02	0.83037			1582.02	0.45997			1582.02	0.33527
1583.51	0.36105		1583.51	0.84345			1583.51	0.46566			1583.51	0.33595
1584.99	0.36708		1584.99	0.85584			1584.99	0.47199			1584.99	0.34286
1586.48	0.37095		1586.48	0.86899			1586.48	0.47822			1586.48	0.34548
1587.96	0.37512		1587.96	0.88033			1587.96	0.48332			1587.96	0.34935
1589.45	0.37912		1589.45	0.89131			1589.45	0.48942			1589.45	0.35202
1590.93	0.38381		1590.93	0.90453			1590.93	0.49617			1590.93	0.35433
1592.42	0.38485		1592.42	0.91047			1592.42	0.49727			1592.42	0.35679
1593.9	0.38748		1593.9	0.91805			1593.9	0.50135			1593.9	0.35826
1595.38	0.38988		1595.38	0.92319			1595.38	0.50435			1595.38	0.35969
1596.87	0.39016		1596.87	0.92822			1596.87	0.50536			1596.87	0.35974
1598.35	0.3921		1598.35	0.9315			1598.35	0.50791			1598.35	0.36023
1599.83	0.39244		1599.83	0.93147			1599.83	0.50887			1599.83	0.35787
1601.31	0.39183		1601.31	0.92879			1601.31	0.50729			1601.31	0.35905
1602.8	0.39119		1602.8	0.92807			1602.8	0.50606			1602.8	0.35868
1604.28	0.39051		1604.28	0.92278			1604.28	0.5034			1604.28	0.35856
1605.76	0.38963		1605.76	0.91965			1605.76	0.50394			1605.76	0.35363
1607.24	0.3864		1607.24	0.91443			1607.24	0.50182			1607.24	0.34753
1608.72	0.38371		1608.72	0.90326			1608.72	0.49679			1608.72	0.34589
1610.2	0.379		1610.2	0.89104			1610.2	0.49059			1610.2	0.34098
1611.68	0.37629		1611.68	0.88257			1611.68	0.48703			1611.68	0.33801
1613.16	0.37191		1613.16	0.87195			1613.16	0.48304			1613.16	0.33099
1614.64	0.36857		1614.64	0.85969			1614.64	0.47771			1614.64	0.32784
1616.12	0.36356		1616.12	0.84794			1616.12	0.47098			1616.12	0.32303
1617.6	0.36054		1617.6	0.83373			1617.6	0.4657			1617.6	0.31895
1619.08	0.35526		1619.08	0.82237			1619.08	0.46076			1619.08	0.31173
1620.56	0.34947		1620.56	0.8069			1620.56	0.45348			1620.56	0.30495
1622.03	0.34502		1622.03	0.7909			1622.03	0.44591			1622.03	0.30267
1623.51	0.3403		1623.51	0.77239			1623.51	0.43874			1623.51	0.29693
1624.99	0.33293		1624.99	0.75444			1624.99	0.42916			1624.99	0.28972
1626.47	0.32729		1626.47	0.74196			1626.47	0.42311			1626.47	0.28315
1627.94	0.32231		1627.94	0.72548			1627.94	0.41631			1627.94	0.2764
1629.42	0.3151		1629.42	0.70493			1629.42	0.40576			1629.42	0.27084
1630.9	0.31002		1630.9	0.68535			1630.9	0.39778			1630.9	0.26564
1632.37	0.30212		1632.37	0.66652			1632.37	0.38931			1632.37	0.256
1633.85	0.29651		1633.85	0.64759			1633.85	0.3804			1633.85	0.25177
1635.32	0.29135		1635.32	0.63059			1635.32	0.37263			1635.32	0.24668
1636.8	0.28434		1636.8	0.61275			1636.8	0.36401			1636.8	0.23967
1638.27	0.2781		1638.27	0.59503			1638.27	0.35622			1638.27	0.23159
1639.75	0.27249		1639.75	0.57622			1639.75	0.34684			1639.75	0.22915
1641.22	0.2678		1641.22	0.56008			1641.22	0.33951			1641.22	0.22453
1642.69	0.26111		1642.69	0.543			1642.69	0.33141			1642.69	0.2172
1644.17	0.25694		1644.17	0.52869			1644.17	0.32527			1644.17	0.21277
1645.64	0.25244		1645.64	0.51362			1645.64	0.31836			1645.64	0.20913
1647.11	0.24649		1647.11	0.49895			1647.11	0.31124			1647.11	0.20254
1648.58	0.24189		1648.58	0.48661			1648.58	0.30552			1648.58	0.1979
1650.06	0.23914		1650.06	0.47497			1650.06	0.30063			1650.06	0.19507
1651.53	0.23413		1651.53	0.4614			1651.53	0.29362			1651.53	0.19085
1653	0.23131		1653	0.45413			1653	0.29131			1653	0.18563
1654.47	0.22711		1654.47	0.44055			1654.47	0.28389			1654.47	0.18415
1655.94	0.22394		1655.94	0.43215			1655.94	0.28087			1655.94	0.1794
1657.41	0.21982		1657.41	0.42075			1657.41	0.2749			1657.41	0.17573
1658.88	0.21732		1658.88	0.41338			1658.88	0.27164			1658.88	0.17362
1660.35	0.21525		1660.35	0.40639			1660.35	0.26847			1660.35	0.1714
1661.82	0.21308		1661.82	0.39878			1661.82	0.26544			1661.82	0.16948
1663.29	0.21034		1663.29	0.38996			1663.29	0.26155			1663.29	0.16588
1664.76	0.20764		1664.76	0.38367			1664.76	0.25791			1664.76	0.16386
1666.23	0.20513		1666.23	0.3767			1666.23	0.2548			1666.23	0.16128
1667.69	0.20377		1667.69	0.37083			1667.69	0.25328			1667.69	0.15833
1669.16	0.20183		1669.16	0.36601			1669.16	0.24954			1669.16	0.15869
1670.63	0.20024		1670.63	0.36118			1670.63	0.24838			1670.63	0.15452
1672.1	0.19774		1672.1	0.35686			1672.1	0.24544			1672.1	0.15319
1673.56	0.19722		1673.56	0.35205			1673.56	0.24369			1673.56	0.15334
1675.03	0.19589		1675.03	0.34714			1675.03	0.24183			1675.03	0.15186
1676.5	0.19447		1676.5	0.34506			1676.5	0.24082			1676.5	0.14906
1677.96	0.19235		1677.96	0.33997			1677.96	0.2371			1677.96	0.1491
1679.43	0.19206		1679.43	0.33831			1679.43	0.23754			1679.43	0.14687
1680.89	0.19181		1680.89	0.33648			1680.89	0.2366			1680.89	0.14643
1682.36	0.18934		1682.36	0.3316			1682.36	0.23383			1682.36	0.14447
1683.82	0.18912		1683.82	0.32899			1683.82	0.23288			1683.82	0.14439
1685.28	0.18874		1685.28	0.3263			1685.28	0.23218			1685.28	0.14457
1686.75	0.18741		1686.75	0.3255			1686.75	0.2309			1686.75	0.14301
1688.21	0.18725		1688.21	0.3243			1688.21	0.2309			1688.21	0.14211
1689.67	0.18693		1689.67	0.32156			1689.67	0.22995			1689.67	0.14171
1691.14	0.18536		1691.14	0.31908			1691.14	0.22815			1691.14	0.14042
1692.6	0.18525		1692.6	0.3168			1692.6	0.22748			1692.6	0.14035
1694.06	0.18556		1694.06	0.31649			1694.06	0.22777			1694.06	0.14043
1695.52	0.18441		1695.52	0.31401			1695.52	0.22674			1695.52	0.13882
1696.98	0.1846		1696.98	0.3138			1696.98	0.22672			1696.98	0.13932
1698.45	0.17754		1698.45	0.30187			1698.45	0.21811			1698.45	0.13432

## Sheet: 2d
red line			green
Energy	Abs.		Energy	Abs.
770.106	-0.31459		770.106	-59.3758
771.121	0.68671		771.121	-45.8924
772.101	2.05326		772.101	-31.7227
773.089	1.62224		773.089	-23.4389
774.098	1.65749		774.098	-17.9507
775.091	4.17329		775.091	-7.23574
776.111	7.18392		776.111	6.77168
776.318	9.56317		776.318	9.50942
776.507	11.8116		776.507	8.61183
776.696	14.6955		776.696	16.4552
776.892	19.4882		776.892	22.0328
777.113	28.1158		777.113	42.7288
777.301	49.7096		777.301	79.4402
777.493	86.8144		777.493	146.906
777.711	123.297		777.711	206.258
777.901	142.593		777.901	234.751
778.094	160.974		778.094	267.852
778.304	200.539		778.304	331.936
778.505	266.827		778.505	437.866
778.705	336.055		778.705	540.62
778.905	382.508		778.905	591.773
779.094	402.187		779.094	599.111
779.295	410.496		779.295	596.18
779.499	403.661		779.499	585.868
779.698	403.543		779.698	568.915
779.904	419.208		779.904	562.305
780.111	477.619		780.111	602.671
780.309	566.21		780.309	651.152
780.494	652.052		780.494	662.686
780.698	727.947		780.698	616.434
780.9	766.938		780.9	563.579
781.111	734.366		781.111	507.859
781.297	657.338		781.297	447.298
781.504	554.055		781.504	379.134
781.704	472.414		781.704	332.848
781.908	411.117		781.908	299.815
782.108	363.129		782.108	271.709
782.304	327.481		782.304	257.809
782.51	301.789		782.51	242.428
782.699	283.34		782.699	227.046
782.895	264.16		782.895	207.465
783.108	238.905		783.108	181.147
783.313	213.405		783.313	158.021
783.498	185.955		783.498	135.024
783.716	153.004		783.716	109.386
783.886	132.183		783.886	95.8291
784.114	110.532		784.114	76.2612
784.307	95.0549		784.307	68.1947
784.508	83.7493		784.508	61.5483
784.699	75.4633		784.699	54.9258
784.899	68.5725		784.899	54.9574
785.113	60.7044		785.113	46.5752
785.31	56.0407		785.31	43.5658
785.503	49.814		785.503	39.3363
785.7	46.1086		785.7	34.4788
785.888	40.0809		785.888	28.7842
786.122	35.5695		786.122	28.7925
786.309	31.8351		786.309	28.3708
786.509	28.4721		786.509	23.3985
786.699	26.0696		786.699	23.2549
786.9	24.4134		786.9	24.8855
787.098	21.8244		787.098	21.0401
787.318	20.28		787.318	23.1731
787.717	18.5487		787.717	18.6933
788.154	15.7529		788.154	17.0161
788.581	17.2892		788.581	20.0149
788.993	18.4814		788.993	23.5403
789.4	19.0706		789.4	22.1647
789.839	17.4035		789.839	19.8456
790.271	15.9665		790.271	19.6144
790.673	12.2651		790.673	19.6316
791.096	11.2001		791.096	18.8953
791.305	11.149		791.305	22.8741
791.611	9.89701		791.611	23.0796
791.906	9.746		791.906	20.5639
792.204	11.0381		792.204	19.7893
792.521	18.001		792.521	28.125
792.825	26.5474		792.825	38.8425
793.125	34.6835		793.125	49.4119
793.429	52.3096		793.429	70.8014
793.723	80.254		793.723	111.826
794.036	117.328		794.036	156.382
794.326	153.448		794.326	181.458
794.628	212.863		794.628	209.655
794.941	306.943		794.941	252.089
795.246	359.929		795.246	257.034
795.559	320.415		795.559	218.488
795.858	235.72		795.858	159.757
796.143	181.127		796.143	129.682
796.46	154.732		796.46	112.886
796.761	139.474		796.761	103.068
797.072	111.801		797.072	84.2602
797.37	86.3289		797.37	68.1916
797.662	62.7244		797.662	52.8738
797.972	43.768		797.972	40.0254
798.283	29.6191		798.283	27.2261
798.599	19.9552		798.599	21.5808
798.892	12.8525		798.892	17.6431
799.196	7.18357		799.196	10.8496
799.493	1.10573		799.493	7.25591
799.787	-1.97771		799.787	4.20522
800.1	-6.04653		800.1	2.09487
800.294	-9.1325		800.294	-1.14663
801.911	-21.7858		801.911	-7.84743
803.501	-24.9236		803.501	-10.7267
805.102	-32.4783		805.102	-11.9318

## Sheet: 2f
1'			2'				3'				4'
Raman shift (cm-1)	Intensity (a.u.)		Raman shift (cm-1)	Intensity (a.u.)			Raman shift (cm-1)	Intensity (a.u.)			Raman shift (cm-1)	Intensity (a.u.)
197.571	0.04073		197.571	0.07717			197.571	0.06448			197.571	0.26474
199.328	0.0421		199.328	0.07982			199.328	0.06701			199.328	0.27623
201.086	0.04158		201.086	0.07627			201.086	0.06764			201.086	0.27264
202.843	0.04222		202.843	0.07728			202.843	0.06631			202.843	0.26538
204.6	0.04179		204.6	0.07683			204.6	0.0654			204.6	0.2632
206.356	0.04044		206.356	0.07797			206.356	0.06378			206.356	0.25764
208.113	0.04167		208.113	0.07877			208.113	0.06445			208.113	0.25538
209.868	0.04026		209.868	0.07842			209.868	0.0636			209.868	0.25917
211.624	0.04229		211.624	0.07738			211.624	0.06499			211.624	0.26177
213.379	0.04005		213.379	0.07724			213.379	0.06448			213.379	0.25769
215.134	0.04136		215.134	0.07893			215.134	0.06542			215.134	0.26335
216.889	0.04176		216.889	0.0792			216.889	0.06604			216.889	0.26088
218.643	0.04089		218.643	0.0804			218.643	0.06469			218.643	0.25673
220.397	0.04022		220.397	0.07851			220.397	0.06609			220.397	0.26553
222.151	0.04067		222.151	0.07926			222.151	0.06447			222.151	0.25581
223.904	0.04032		223.904	0.07861			223.904	0.06584			223.904	0.26373
225.657	0.04051		225.657	0.07852			225.657	0.06444			225.657	0.26131
227.41	0.04264		227.41	0.07742			227.41	0.06657			227.41	0.26003
229.162	0.04212		229.162	0.07962			229.162	0.06524			229.162	0.25565
230.914	0.0401		230.914	0.07783			230.914	0.06585			230.914	0.26656
232.666	0.04239		232.666	0.07984			232.666	0.06632			232.666	0.25853
234.417	0.04122		234.417	0.07772			234.417	0.06467			234.417	0.25101
236.168	0.04182		236.168	0.07904			236.168	0.06616			236.168	0.2642
237.919	0.04133		237.919	0.078			237.919	0.06664			237.919	0.27004
239.669	0.04107		239.669	0.07766			239.669	0.06588			239.669	0.2659
241.419	0.04108		241.419	0.0785			241.419	0.06526			241.419	0.25932
243.169	0.04034		243.169	0.07785			243.169	0.06471			243.169	0.25938
244.918	0.03932		244.918	0.07829			244.918	0.06621			244.918	0.2682
246.667	0.04131		246.667	0.07977			246.667	0.06536			246.667	0.26424
248.415	0.0419		248.415	0.07987			248.415	0.06517			248.415	0.25672
250.164	0.03995		250.164	0.07947			250.164	0.06647			250.164	0.2631
251.912	0.04078		251.912	0.07953			251.912	0.06598			251.912	0.26716
253.659	0.03997		253.659	0.0799			253.659	0.06668			253.659	0.26939
255.406	0.04023		255.406	0.07896			255.406	0.06603			255.406	0.26759
257.153	0.04163		257.153	0.07868			257.153	0.06553			257.153	0.25255
258.9	0.03954		258.9	0.0784			258.9	0.06519			258.9	0.2585
260.646	0.04109		260.646	0.07981			260.646	0.06707			260.646	0.26368
262.392	0.04269		262.392	0.07955			262.392	0.06728			262.392	0.26681
264.137	0.04005		264.137	0.07918			264.137	0.06752			264.137	0.26977
265.882	0.04145		265.882	0.07978			265.882	0.06768			265.882	0.27361
267.627	0.0418		267.627	0.07902			267.627	0.06786			267.627	0.26595
269.371	0.04165		269.371	0.07963			269.371	0.0682			269.371	0.27361
271.115	0.04009		271.115	0.07889			271.115	0.06766			271.115	0.27158
272.859	0.0393		272.859	0.08092			272.859	0.06819			272.859	0.27624
274.602	0.04121		274.602	0.08239			274.602	0.06647			274.602	0.26197
276.345	0.04072		276.345	0.08107			276.345	0.06787			276.345	0.27371
278.088	0.04054		278.088	0.08081			278.088	0.06676			278.088	0.26975
279.83	0.04062		279.83	0.08083			279.83	0.06715			279.83	0.26816
281.572	0.04134		281.572	0.08038			281.572	0.06889			281.572	0.27373
283.314	0.04046		283.314	0.08155			283.314	0.06606			283.314	0.26417
285.055	0.0413		285.055	0.08112			285.055	0.06819			285.055	0.27017
286.795	0.04052		286.795	0.08256			286.795	0.06614			286.795	0.25454
288.536	0.03975		288.536	0.08257			288.536	0.06713			288.536	0.26839
290.276	0.04118		290.276	0.0813			290.276	0.06705			290.276	0.26111
292.016	0.04187		292.016	0.08212			292.016	0.07014			292.016	0.27781
293.755	0.04077		293.755	0.08124			293.755	0.06841			293.755	0.26702
295.494	0.04139		295.494	0.08251			295.494	0.07143			295.494	0.28578
297.232	0.04102		297.232	0.08154			297.232	0.06855			297.232	0.26537
298.971	0.04261		298.971	0.0823			298.971	0.06985			298.971	0.27157
300.708	0.04196		300.708	0.0822			300.708	0.06963			300.708	0.26895
302.446	0.04123		302.446	0.08119			302.446	0.06875			302.446	0.26474
304.183	0.04275		304.183	0.0817			304.183	0.06979			304.183	0.26605
305.92	0.04141		305.92	0.08268			305.92	0.06994			305.92	0.27025
307.656	0.04332		307.656	0.08188			307.656	0.07107			307.656	0.282
309.392	0.04097		309.392	0.08139			309.392	0.06951			309.392	0.26947
311.128	0.04118		311.128	0.0831			311.128	0.06991			311.128	0.27236
312.863	0.04151		312.863	0.08214			312.863	0.07184			312.863	0.28687
314.598	0.04		314.598	0.0837			314.598	0.0701			314.598	0.28212
316.332	0.04117		316.332	0.08274			316.332	0.07045			316.332	0.27775
318.066	0.04008		318.066	0.08165			318.066	0.07054			318.066	0.28978
319.8	0.04037		319.8	0.08304			319.8	0.06958			319.8	0.27325
321.533	0.04013		321.533	0.0837			321.533	0.06991			321.533	0.27343
323.266	0.041		323.266	0.08167			323.266	0.07202			323.266	0.2882
324.999	0.04062		324.999	0.08211			324.999	0.07016			324.999	0.27725
326.731	0.03949		326.731	0.08292			326.731	0.06948			326.731	0.27533
328.463	0.03969		328.463	0.08037			328.463	0.07149			328.463	0.28808
330.194	0.0404		330.194	0.08423			330.194	0.07069			330.194	0.28374
331.925	0.03941		331.925	0.08193			331.925	0.0698			331.925	0.28004
333.656	0.04036		333.656	0.08385			333.656	0.07059			333.656	0.28589
335.386	0.04056		335.386	0.08274			335.386	0.07118			335.386	0.28571
337.116	0.04042		337.116	0.08282			337.116	0.07058			337.116	0.28364
338.846	0.04006		338.846	0.08353			338.846	0.0701			338.846	0.27941
340.575	0.04087		340.575	0.08375			340.575	0.07231			340.575	0.28892
342.304	0.04024		342.304	0.08444			342.304	0.07106			342.304	0.28342
344.032	0.04061		344.032	0.08445			344.032	0.07327			344.032	0.29645
345.76	0.03878		345.76	0.08295			345.76	0.06949			345.76	0.27669
347.488	0.04066		347.488	0.08414			347.488	0.07061			347.488	0.28064
349.215	0.03945		349.215	0.08308			349.215	0.07239			349.215	0.29746
350.942	0.03966		350.942	0.08489			350.942	0.07102			350.942	0.28366
352.669	0.04147		352.669	0.08385			352.669	0.07284			352.669	0.29771
354.395	0.03958		354.395	0.08452			354.395	0.07169			354.395	0.28592
356.121	0.04039		356.121	0.08511			356.121	0.07153			356.121	0.27738
357.846	0.04025		357.846	0.08454			357.846	0.07137			357.846	0.29097
359.571	0.04115		359.571	0.08363			359.571	0.07317			359.571	0.29312
361.295	0.04095		361.295	0.08488			361.295	0.07455			361.295	0.29579
363.02	0.04088		363.02	0.08429			363.02	0.07429			363.02	0.30245
364.743	0.04038		364.743	0.08393			364.743	0.07351			364.743	0.29224
366.467	0.04031		366.467	0.08311			366.467	0.07416			366.467	0.30062
368.19	0.04003		368.19	0.08478			368.19	0.07388			368.19	0.30033
369.913	0.04076		369.913	0.08488			369.913	0.07434			369.913	0.29388
371.635	0.04055		371.635	0.08464			371.635	0.07348			371.635	0.2943
373.357	0.04117		373.357	0.0842			373.357	0.07415			373.357	0.29181
375.078	0.04214		375.078	0.0852			375.078	0.07514			375.078	0.29589
376.799	0.04097		376.799	0.08471			376.799	0.07374			376.799	0.29186
378.52	0.04012		378.52	0.08501			378.52	0.07205			378.52	0.27774
380.24	0.04005		380.24	0.0851			380.24	0.07317			380.24	0.28919
381.96	0.04094		381.96	0.08679			381.96	0.07491			381.96	0.29778
383.68	0.04031		383.68	0.0854			383.68	0.07368			383.68	0.28984
385.399	0.03955		385.399	0.08642			385.399	0.0737			385.399	0.2954
387.118	0.03868		387.118	0.08424			387.118	0.07287			387.118	0.28727
388.836	0.04012		388.836	0.08844			388.836	0.07378			388.836	0.29475
390.554	0.04051		390.554	0.08691			390.554	0.07555			390.554	0.29687
392.272	0.03981		392.272	0.08583			392.272	0.07396			392.272	0.29068
393.989	0.03903		393.989	0.08541			393.989	0.07702			393.989	0.30607
395.706	0.04083		395.706	0.08548			395.706	0.07451			395.706	0.2835
397.423	0.04116		397.423	0.08603			397.423	0.07715			397.423	0.30257
399.139	0.04151		399.139	0.08663			399.139	0.07709			399.139	0.31172
400.854	0.04234		400.854	0.08703			400.854	0.07771			400.854	0.30398
402.57	0.04198		402.57	0.086			402.57	0.0762			402.57	0.29747
404.285	0.0419		404.285	0.08851			404.285	0.07609			404.285	0.30061
405.999	0.04089		405.999	0.08699			405.999	0.07669			405.999	0.30176
407.713	0.04101		407.713	0.08795			407.713	0.07625			407.713	0.30679
409.427	0.04272		409.427	0.0889			409.427	0.07857			409.427	0.31064
411.141	0.04166		411.141	0.08688			411.141	0.07694			411.141	0.29703
412.854	0.04221		412.854	0.08868			412.854	0.07881			412.854	0.31426
414.566	0.04063		414.566	0.08806			414.566	0.07727			414.566	0.3076
416.278	0.04237		416.278	0.09049			416.278	0.07589			416.278	0.29305
417.99	0.04187		417.99	0.08928			417.99	0.07696			417.99	0.30307
419.702	0.04296		419.702	0.08863			419.702	0.0784			419.702	0.30757
421.413	0.04169		421.413	0.08965			421.413	0.0764			421.413	0.30011
423.124	0.04156		423.124	0.08911			423.124	0.07759			423.124	0.31264
424.834	0.04223		424.834	0.08819			424.834	0.08022			424.834	0.32064
426.544	0.04135		426.544	0.09051			426.544	0.07972			426.544	0.31674
428.253	0.04078		428.253	0.08886			428.253	0.07921			428.253	0.31911
429.963	0.04272		429.963	0.09123			429.963	0.08049			429.963	0.32106
431.671	0.04237		431.671	0.08898			431.671	0.08128			431.671	0.3204
433.38	0.04271		433.38	0.09174			433.38	0.08067			433.38	0.32237
435.088	0.04299		435.088	0.09086			435.088	0.08207			435.088	0.32709
436.795	0.04179		436.795	0.08998			436.795	0.08058			436.795	0.32344
438.503	0.04331		438.503	0.09201			438.503	0.08182			438.503	0.32867
440.209	0.04343		440.209	0.09195			440.209	0.08149			440.209	0.3157
441.916	0.04195		441.916	0.09217			441.916	0.08133			441.916	0.32638
443.622	0.04296		443.622	0.09203			443.622	0.08254			443.622	0.3328
445.328	0.0431		445.328	0.09314			445.328	0.08255			445.328	0.33083
447.033	0.04328		447.033	0.09325			447.033	0.08321			447.033	0.33322
448.738	0.04276		448.738	0.09425			448.738	0.08302			448.738	0.33447
450.442	0.04232		450.442	0.0947			450.442	0.0832			450.442	0.34012
452.147	0.04242		452.147	0.0953			452.147	0.08314			452.147	0.33385
453.85	0.04231		453.85	0.09513			453.85	0.08592			453.85	0.34599
455.554	0.0426		455.554	0.09478			455.554	0.08488			455.554	0.34148
457.257	0.04366		457.257	0.0982			457.257	0.08665			457.257	0.35282
458.959	0.04344		458.959	0.09845			458.959	0.08647			458.959	0.35129
460.662	0.04573		460.662	0.09866			460.662	0.091			460.662	0.3688
462.364	0.04485		462.364	0.10043			462.364	0.08926			462.364	0.36731
464.065	0.04568		464.065	0.10265			464.065	0.09076			464.065	0.36628
465.766	0.04748		465.766	0.10341			465.766	0.09292			465.766	0.37583
467.467	0.04676		467.467	0.10486			467.467	0.09302			467.467	0.37953
469.167	0.0478		469.167	0.10651			469.167	0.09618			469.167	0.39733
470.867	0.04949		470.867	0.1111			470.867	0.09969			470.867	0.41001
472.567	0.05049		472.567	0.11358			472.567	0.10141			472.567	0.43446
474.266	0.05327		474.266	0.12107			474.266	0.10525			474.266	0.43701
475.965	0.05674		475.965	0.13206			475.965	0.1094			475.965	0.44846
477.663	0.06286		477.663	0.15094			477.663	0.11902			477.663	0.47606
479.361	0.06913		479.361	0.18479			479.361	0.12777			479.361	0.47124
481.059	0.08548		481.059	0.25001			481.059	0.15139			481.059	0.505
482.756	0.12376		482.756	0.38053			482.756	0.20399			482.756	0.53093
484.453	0.21162		484.453	0.60459			484.453	0.32533			484.453	0.59845
486.15	0.33882		486.15	0.74087			486.15	0.47062			486.15	0.75224
487.846	0.34016		487.846	0.58913			487.846	0.42867			487.846	0.76437
489.542	0.23422		489.542	0.36848			489.542	0.28525			489.542	0.62227
491.237	0.15217		491.237	0.23853			491.237	0.19296			491.237	0.50739
492.932	0.11104		492.932	0.18312			492.932	0.15334			492.932	0.46044
494.627	0.08924		494.627	0.15561			494.627	0.13382			494.627	0.44746
496.321	0.07774		496.321	0.14057			496.321	0.11954			496.321	0.41862
498.015	0.06973		498.015	0.1292			498.015	0.11205			498.015	0.405
499.709	0.06555		499.709	0.12359			499.709	0.11037			499.709	0.40587
501.402	0.06231		501.402	0.11767			501.402	0.10712			501.402	0.40099
503.095	0.05939		503.095	0.11397			503.095	0.1081			503.095	0.42713
504.787	0.05747		504.787	0.11077			504.787	0.10476			504.787	0.40193
506.479	0.05654		506.479	0.11091			506.479	0.10591			506.479	0.41976
508.171	0.05632		508.171	0.10925			508.171	0.1065			508.171	0.42416
509.862	0.05574		509.862	0.10662			509.862	0.10789			509.862	0.44301
511.553	0.05576		511.553	0.1071			511.553	0.10864			511.553	0.44667
513.244	0.05274		513.244	0.10689			513.244	0.10668			513.244	0.44171
514.934	0.0539		514.934	0.10606			514.934	0.10853			514.934	0.45672
516.624	0.05377		516.624	0.10755			516.624	0.10877			516.624	0.45274
518.313	0.05387		518.313	0.10598			518.313	0.1119			518.313	0.47477
520.002	0.05509		520.002	0.10547			520.002	0.11149			520.002	0.4761
521.691	0.05407		521.691	0.10589			521.691	0.11199			521.691	0.47437
523.379	0.0568		523.379	0.10605			523.379	0.11647			523.379	0.49562
525.067	0.05652		525.067	0.10557			525.067	0.11633			525.067	0.49938
526.755	0.05742		526.755	0.10715			526.755	0.11567			526.755	0.48361
528.442	0.05894		528.442	0.10768			528.442	0.11644			528.442	0.48867
530.129	0.05976		530.129	0.10954			530.129	0.11599			530.129	0.47963
531.815	0.05965		531.815	0.11078			531.815	0.11539			531.815	0.47437
533.501	0.06231		533.501	0.11129			533.501	0.11497			533.501	0.46137
535.187	0.06224		535.187	0.1132			535.187	0.11718			535.187	0.46897
536.873	0.06414		536.873	0.11234			536.873	0.11563			536.873	0.45833
538.558	0.06579		538.558	0.11567			538.558	0.11696			538.558	0.45437
540.242	0.06585		540.242	0.11491			540.242	0.11666			540.242	0.45284
541.926	0.06708		541.926	0.11565			541.926	0.11686			541.926	0.44571
543.61	0.06733		543.61	0.11775			543.61	0.11558			543.61	0.43275
545.294	0.06749		545.294	0.11794			545.294	0.11728			545.294	0.44073
546.977	0.06806		546.977	0.1174			546.977	0.11711			546.977	0.43984
548.66	0.06831		548.66	0.12029			548.66	0.1184			548.66	0.4397
550.342	0.06948		550.342	0.12012			550.342	0.1199			550.342	0.44054
552.024	0.06921		552.024	0.12229			552.024	0.12134			552.024	0.44013
553.706	0.07283		553.706	0.12352			553.706	0.12103			553.706	0.43332
555.387	0.07517		555.387	0.12529			555.387	0.12394			555.387	0.44534
557.068	0.07599		557.068	0.12655			557.068	0.12444			557.068	0.44013
558.749	0.08115		558.749	0.12955			558.749	0.12889			558.749	0.43869
560.429	0.08249		560.429	0.13186			560.429	0.12904			560.429	0.43421
562.109	0.08756		562.109	0.13433			562.109	0.1342			562.109	0.44806
563.789	0.09057		563.789	0.13676			563.789	0.13403			563.789	0.43033
565.468	0.09585		565.468	0.14209			565.468	0.13799			565.468	0.43481
567.147	0.09811		567.147	0.14468			567.147	0.14343			567.147	0.45104
568.825	0.103		568.825	0.15124			568.825	0.14683			568.825	0.45394
570.503	0.10916		570.503	0.15627			570.503	0.15118			570.503	0.44809
572.181	0.11596		572.181	0.16482			572.181	0.16173			572.181	0.47701
573.858	0.12622		573.858	0.17251			573.858	0.17058			573.858	0.48089
575.535	0.13287		575.535	0.18075			575.535	0.17651			575.535	0.47492
577.212	0.14522		577.212	0.19382			577.212	0.18746			577.212	0.48034
578.888	0.15847		578.888	0.20987			578.888	0.1993			578.888	0.48164
580.564	0.17775		580.564	0.22701			580.564	0.21707			580.564	0.49229
582.24	0.20065		582.24	0.25385			582.24	0.2377			582.24	0.50303
583.915	0.23331		583.915	0.28602			583.915	0.26301			583.915	0.48739
585.59	0.27193		585.59	0.33567			585.59	0.30565			585.59	0.53583
587.264	0.33025		587.264	0.40056			587.264	0.35872			587.264	0.5489
588.938	0.40387		588.938	0.49814			588.938	0.42743			588.938	0.55467
590.612	0.51327		590.612	0.62932			590.612	0.53633			590.612	0.60458
592.286	0.66296		592.286	0.79929			592.286	0.68947			592.286	0.68342
593.959	0.84466		593.959	0.94697			593.959	0.87274			593.959	0.77322
595.631	0.9874		595.631	1			595.631	1			595.631	0.87478
597.304	1		597.304	0.90944			597.304	0.96185			597.304	0.84608
598.976	0.8827		598.976	0.7305			598.976	0.79719			598.976	0.72646
600.647	0.71303		600.647	0.5628			600.647	0.61537			600.647	0.63368
602.319	0.54958		602.319	0.432			602.319	0.46996			602.319	0.5597
603.99	0.42028		603.99	0.34468			603.99	0.3694			603.99	0.50594
605.66	0.32225		605.66	0.28429			605.66	0.30174			605.66	0.50974
607.33	0.25213		607.33	0.24286			607.33	0.25573			607.33	0.51517
609	0.20226		609	0.21437			609	0.22282			609	0.51195
610.67	0.16958		610.67	0.19658			610.67	0.19825			610.67	0.4854
612.339	0.14596		612.339	0.18272			612.339	0.18181			612.339	0.48523
614.008	0.12953		614.008	0.17119			614.008	0.16894			614.008	0.48184
615.676	0.11561		615.676	0.16344			615.676	0.1616			615.676	0.4841
617.344	0.10752		617.344	0.15687			617.344	0.15388			617.344	0.47442
619.012	0.09906		619.012	0.15197			619.012	0.1499			619.012	0.47511
620.68	0.0937		620.68	0.14844			620.68	0.14466			620.68	0.47385
622.347	0.08928		622.347	0.1464			622.347	0.14428			622.347	0.4792
624.013	0.08455		624.013	0.14349			624.013	0.13837			624.013	0.46866
625.68	0.08308		625.68	0.14008			625.68	0.13816			625.68	0.47298
627.346	0.07909		627.346	0.13878			627.346	0.13579			627.346	0.47041
629.011	0.07751		629.011	0.1378			629.011	0.13111			629.011	0.4513
630.677	0.07604		630.677	0.13636			630.677	0.13162			630.677	0.46608
632.342	0.0738		632.342	0.13651			632.342	0.13058			632.342	0.46642
634.006	0.07156		634.006	0.13281			634.006	0.1282			634.006	0.46183
635.67	0.06864		635.67	0.13416			635.67	0.12837			635.67	0.46895
637.334	0.07081		637.334	0.13313			637.334	0.12871			637.334	0.46059
638.998	0.07017		638.998	0.13334			638.998	0.13024			638.998	0.47801
640.661	0.06649		640.661	0.13254			640.661	0.12753			640.661	0.47558
642.324	0.06801		642.324	0.13315			642.324	0.12702			642.324	0.46974
643.986	0.06708		643.986	0.13328			643.986	0.12663			643.986	0.47497
645.649	0.06588		645.649	0.13318			645.649	0.12747			645.649	0.47552
647.31	0.06514		647.31	0.13043			647.31	0.12722			647.31	0.4782
648.972	0.06642		648.972	0.13128			648.972	0.1292			648.972	0.48374
650.633	0.06345		650.633	0.13072			650.633	0.12828			650.633	0.48949
652.294	0.06465		652.294	0.13152			652.294	0.13074			652.294	0.50547
653.954	0.0637		653.954	0.13112			653.954	0.13161			653.954	0.50854
655.614	0.06443		655.614	0.13054			655.614	0.13344			655.614	0.52466
657.274	0.06483		657.274	0.13413			657.274	0.13565			657.274	0.52334
658.933	0.06486		658.933	0.13294			658.933	0.13655			658.933	0.53585
660.592	0.06578		660.592	0.13138			660.592	0.13704			660.592	0.53362
662.251	0.06327		662.251	0.13201			662.251	0.13755			662.251	0.56017
663.909	0.06643		663.909	0.12984			663.909	0.14051			663.909	0.57167
665.567	0.06584		665.567	0.13168			665.567	0.14453			665.567	0.58698
667.225	0.06545		667.225	0.13103			667.225	0.14549			667.225	0.59966
668.882	0.06653		668.882	0.13213			668.882	0.14932			668.882	0.61894
670.539	0.06616		670.539	0.13044			670.539	0.15343			670.539	0.65477
672.196	0.06762		672.196	0.13322			672.196	0.15722			672.196	0.67268
673.852	0.06658		673.852	0.13223			673.852	0.15877			673.852	0.69084
675.508	0.06917		675.508	0.13157			675.508	0.1688			675.508	0.73281
677.163	0.06997		677.163	0.13253			677.163	0.1731			677.163	0.77197
678.819	0.06981		678.819	0.13208			678.819	0.17955			678.819	0.81882
680.474	0.07191		680.474	0.12716			680.474	0.18401			680.474	0.85924
682.128	0.07074		682.128	0.12639			682.128	0.18819			682.128	0.90296
683.782	0.07045		683.782	0.12482			683.782	0.19191			683.782	0.92995
685.436	0.06675		685.436	0.1236			685.436	0.19549			685.436	0.97181
687.09	0.06449		687.09	0.121			687.09	0.19417			687.09	0.97349
688.743	0.0641		688.743	0.11955			688.743	0.19555			688.743	1
690.395	0.06276		690.395	0.11774			690.395	0.18972			690.395	0.9616
692.048	0.06142		692.048	0.11574			692.048	0.18468			692.048	0.92984
693.7	0.05772		693.7	0.11554			693.7	0.17808			693.7	0.89584
695.352	0.05769		695.352	0.11357			695.352	0.1731			695.352	0.86091
697.003	0.05654		697.003	0.11564			697.003	0.16188			697.003	0.78121
698.654	0.05463		698.654	0.11576			698.654	0.15311			698.654	0.72545
700.305	0.05335		700.305	0.11562			700.305	0.14595			700.305	0.67494
701.955	0.05165		701.955	0.11464			701.955	0.14088			701.955	0.63285
703.605	0.05182		703.605	0.11533			703.605	0.13591			703.605	0.60528
705.255	0.05027		705.255	0.11687			705.255	0.1317			705.255	0.57154
706.904	0.04866		706.904	0.11576			706.904	0.1245			706.904	0.5253
708.553	0.04929		708.553	0.11767			708.553	0.12197			708.553	0.50127
710.202	0.04745		710.202	0.11544			710.202	0.12109			710.202	0.50369
711.85	0.04563		711.85	0.11663			711.85	0.11666			711.85	0.46919
713.498	0.04768		713.498	0.11733			713.498	0.11541			713.498	0.44946
715.146	0.04756		715.146	0.11602			715.146	0.11629			715.146	0.45793
716.793	0.04634		716.793	0.11694			716.793	0.1133			716.793	0.43562
718.44	0.04534		718.44	0.11779			718.44	0.11108			718.44	0.4311
720.087	0.04664		720.087	0.11726			720.087	0.1135			720.087	0.43939
721.733	0.04714		721.733	0.11758			721.733	0.11474			721.733	0.44478
723.379	0.04719		723.379	0.11805			723.379	0.11378			723.379	0.43427
725.024	0.04642		725.024	0.11792			725.024	0.11247			725.024	0.43603
726.67	0.0461		726.67	0.1156			726.67	0.10982			726.67	0.42015
728.314	0.04676		728.314	0.11802			728.314	0.11024			728.314	0.4163
729.959	0.04634		729.959	0.11765			729.959	0.11007			729.959	0.4145
731.603	0.04622		731.603	0.11788			731.603	0.11313			731.603	0.43009
733.247	0.04458		733.247	0.11867			733.247	0.10826			733.247	0.40616
734.89	0.04646		734.89	0.12038			734.89	0.10983			734.89	0.40902
736.533	0.04474		736.533	0.11874			736.533	0.10882			736.533	0.40356
738.176	0.04563		738.176	0.1206			738.176	0.1113			738.176	0.41419
739.818	0.04629		739.818	0.11836			739.818	0.11079			739.818	0.41229
741.461	0.04488		741.461	0.12151			741.461	0.11015			741.461	0.4101
743.102	0.04547		743.102	0.12096			743.102	0.11			743.102	0.40405
744.744	0.04605		744.744	0.11963			744.744	0.1106			744.744	0.41244
746.385	0.04651		746.385	0.12011			746.385	0.11058			746.385	0.40381
748.025	0.04435		748.025	0.12235			748.025	0.11061			748.025	0.40803
749.666	0.04525		749.666	0.1188			749.666	0.1096			749.666	0.40872
751.306	0.04527		751.306	0.12111			751.306	0.11103			751.306	0.40976
752.945	0.04671		752.945	0.12164			752.945	0.1113			752.945	0.40218
754.584	0.04638		754.584	0.12177			754.584	0.11069			754.584	0.39884
756.223	0.04427		756.223	0.12098			756.223	0.11095			756.223	0.41119
757.862	0.04555		757.862	0.12303			757.862	0.11038			757.862	0.39873
759.5	0.04488		759.5	0.12095			759.5	0.11082			759.5	0.41212
761.138	0.04486		761.138	0.12209			761.138	0.11136			761.138	0.40293
762.775	0.04647		762.775	0.12225			762.775	0.11365			762.775	0.42185
764.413	0.04606		764.413	0.12444			764.413	0.11113			764.413	0.40948
766.049	0.04384		766.049	0.12301			766.049	0.11002			766.049	0.40767
767.686	0.04535		767.686	0.12444			767.686	0.11313			767.686	0.41981
769.322	0.04561		769.322	0.12353			769.322	0.11311			769.322	0.41234
770.958	0.04512		770.958	0.12524			770.958	0.11415			770.958	0.42191
772.593	0.04423		772.593	0.12214			772.593	0.11542			772.593	0.42559
774.228	0.04543		774.228	0.12503			774.228	0.11119			774.228	0.40951
775.863	0.04429		775.863	0.12523			775.863	0.11308			775.863	0.41843
777.497	0.04435		777.497	0.12356			777.497	0.11059			777.497	0.40129
779.131	0.04284		779.131	0.1227			779.131	0.11359			779.131	0.41671
780.765	0.0441		780.765	0.12514			780.765	0.11385			780.765	0.42046
782.398	0.04327		782.398	0.12574			782.398	0.11479			782.398	0.42652
784.031	0.04315		784.031	0.12445			784.031	0.11612			784.031	0.43125
785.663	0.04489		785.663	0.12673			785.663	0.11518			785.663	0.42008
787.295	0.04486		787.295	0.12651			787.295	0.11522			787.295	0.42121
788.927	0.04456		788.927	0.12568			788.927	0.11502			788.927	0.41942
790.559	0.04533		790.559	0.12819			790.559	0.1177			790.559	0.43562
792.19	0.04399		792.19	0.12742			792.19	0.11275			792.19	0.40826
793.82	0.04496		793.82	0.12421			793.82	0.11909			793.82	0.44245
795.451	0.04479		795.451	0.12689			795.451	0.11559			795.451	0.42544
797.081	0.04367		797.081	0.12743			797.081	0.11305			797.081	0.40978
798.71	0.04561		798.71	0.12797			798.71	0.1167			798.71	0.43056
800.34	0.04443		800.34	0.12889			800.34	0.11421			800.34	0.41675
801.969	0.04475		801.969	0.12877			801.969	0.1158			801.969	0.42219
803.597	0.04478		803.597	0.1289			803.597	0.11643			803.597	0.42615
805.225	0.04483		805.225	0.13011			805.225	0.11598			805.225	0.42521
806.853	0.04462		806.853	0.1284			806.853	0.11605			806.853	0.41981
808.48	0.04426		808.48	0.12884			808.48	0.11678			808.48	0.41738
810.108	0.04553		810.108	0.12873			810.108	0.11644			810.108	0.41786
811.734	0.04461		811.734	0.12934			811.734	0.1183			811.734	0.42784
813.361	0.04477		813.361	0.12869			813.361	0.11719			813.361	0.42379
814.987	0.04341		814.987	0.12856			814.987	0.11519			814.987	0.41392
816.612	0.04404		816.612	0.13			816.612	0.1175			816.612	0.42234
818.237	0.04514		818.237	0.12966			818.237	0.11857			818.237	0.42764
819.862	0.04432		819.862	0.13022			819.862	0.11711			819.862	0.42315
821.487	0.04622		821.487	0.12984			821.487	0.11942			821.487	0.42696
823.111	0.0444		823.111	0.13043			823.111	0.12086			823.111	0.44406
824.734	0.04624		824.734	0.12975			824.734	0.12041			824.734	0.43928
826.358	0.04623		826.358	0.12872			826.358	0.11802			826.358	0.42254
827.981	0.04425		827.981	0.13158			827.981	0.1192			827.981	0.43485
829.603	0.04598		829.603	0.1314			829.603	0.12003			829.603	0.43143
831.226	0.04398		831.226	0.1338			831.226	0.12094			831.226	0.43986
832.847	0.04586		832.847	0.13215			832.847	0.11978			832.847	0.42878
834.469	0.04602		834.469	0.13112			834.469	0.12065			834.469	0.43129
836.09	0.04585		836.09	0.13321			836.09	0.12153			836.09	0.43154
837.711	0.04691		837.711	0.13216			837.711	0.11974			837.711	0.42297
839.331	0.04679		839.331	0.13386			839.331	0.12276			839.331	0.43565
840.951	0.04642		840.951	0.13348			840.951	0.12186			840.951	0.43391
842.57	0.04536		842.57	0.13401			842.57	0.12227			842.57	0.43474
844.19	0.04472		844.19	0.13386			844.19	0.1216			844.19	0.43203
845.808	0.04627		845.808	0.13419			845.808	0.12156			845.808	0.42295
847.427	0.04656		847.427	0.13182			847.427	0.12332			847.427	0.43545
849.045	0.04536		849.045	0.135			849.045	0.12234			849.045	0.43415
850.662	0.04545		850.662	0.13663			850.662	0.12251			850.662	0.43574
852.279	0.04702		852.279	0.13343			852.279	0.12327			852.279	0.44469
853.896	0.04659		853.896	0.1319			853.896	0.12201			853.896	0.43199
855.513	0.04601		855.513	0.13479			855.513	0.1227			855.513	0.44743
857.129	0.04606		857.129	0.13382			857.129	0.12417			857.129	0.43879
858.744	0.04492		858.744	0.13531			858.744	0.12126			858.744	0.42761
860.36	0.04272		860.36	0.12713			860.36	0.1143			860.36	0.40723
1099.79	-6.9547e-17		1099.79	0			1099.79	9.67808e-17			1099.79	7.63224e-16
1101.37	0.00167		1101.37	0.00285			1101.37	0.00151			1101.37	0.00629
1102.96	0.00352		1102.96	0.00567			1102.96	0.00544			1102.96	0.0134
1104.54	0.00434		1104.54	0.00523			1104.54	0.00617			1104.54	0.01213
1106.13	0.00411		1106.13	0.00785			1106.13	0.00511			1106.13	0.01596
1107.71	0.0053		1107.71	0.00832			1107.71	0.0064			1107.71	0.01658
1109.3	0.00786		1109.3	0.00955			1109.3	0.00883			1109.3	0.0215
1110.88	0.00818		1110.88	0.01039			1110.88	0.00912			1110.88	0.02168
1112.46	0.00893		1112.46	0.0109			1112.46	0.01045			1112.46	0.0228
1114.05	0.01042		1114.05	0.01076			1114.05	0.0115			1114.05	0.02253
1115.63	0.01305		1115.63	0.01278			1115.63	0.01487			1115.63	0.028
1117.21	0.01337		1117.21	0.01561			1117.21	0.01639			1117.21	0.03285
1118.8	0.01483		1118.8	0.01583			1118.8	0.01813			1118.8	0.03465
1120.38	0.01579		1120.38	0.01865			1120.38	0.02031			1120.38	0.04038
1121.96	0.01798		1121.96	0.02081			1121.96	0.0223			1121.96	0.04403
1123.54	0.0198		1123.54	0.02222			1123.54	0.02353			1123.54	0.04754
1125.12	0.02111		1125.12	0.02296			1125.12	0.02604			1125.12	0.05172
1126.7	0.02276		1126.7	0.02393			1126.7	0.02736			1126.7	0.05128
1128.29	0.02297		1128.29	0.02689			1128.29	0.02719			1128.29	0.05687
1129.87	0.02441		1129.87	0.02775			1129.87	0.03101			1129.87	0.05879
1131.45	0.02495		1131.45	0.02828			1131.45	0.03116			1131.45	0.06094
1133.03	0.02655		1133.03	0.02666			1133.03	0.03291			1133.03	0.05821
1134.61	0.02751		1134.61	0.02944			1134.61	0.03454			1134.61	0.06338
1136.18	0.02966		1136.18	0.03037			1136.18	0.03751			1136.18	0.06536
1137.76	0.02799		1137.76	0.03139			1137.76	0.03516			1137.76	0.06858
1139.34	0.03156		1139.34	0.03523			1139.34	0.03887			1139.34	0.0747
1140.92	0.03361		1140.92	0.03586			1140.92	0.04147			1140.92	0.07663
1142.5	0.03454		1142.5	0.03687			1142.5	0.04364			1142.5	0.07913
1144.08	0.03721		1144.08	0.03937			1144.08	0.04605			1144.08	0.08378
1145.65	0.03921		1145.65	0.04254			1145.65	0.05035			1145.65	0.09091
1147.23	0.04185		1147.23	0.044			1147.23	0.05261			1147.23	0.09356
1148.81	0.04396		1148.81	0.04573			1148.81	0.05666			1148.81	0.09752
1150.39	0.04823		1150.39	0.04915			1150.39	0.06177			1150.39	0.10319
1151.96	0.05116		1151.96	0.05028			1151.96	0.06634			1151.96	0.10778
1153.54	0.05359		1153.54	0.05841			1153.54	0.07146			1153.54	0.12466
1155.11	0.05776		1155.11	0.06091			1155.11	0.07571			1155.11	0.12822
1156.69	0.06433		1156.69	0.06692			1156.69	0.08478			1156.69	0.1406
1158.26	0.07118		1158.26	0.07146			1158.26	0.09327			1158.26	0.15105
1159.84	0.07777		1159.84	0.07847			1159.84	0.10168			1159.84	0.16306
1161.41	0.08349		1161.41	0.08389			1161.41	0.11127			1161.41	0.17551
1162.99	0.09155		1162.99	0.08923			1162.99	0.122			1162.99	0.18536
1164.56	0.09606		1164.56	0.09423			1164.56	0.12761			1164.56	0.19566
1166.14	0.10068		1166.14	0.09852			1166.14	0.13233			1166.14	0.20252
1167.71	0.10458		1167.71	0.10123			1167.71	0.13837			1167.71	0.20767
1169.28	0.10589		1169.28	0.10341			1169.28	0.14092			1169.28	0.21286
1170.85	0.10766		1170.85	0.10418			1170.85	0.1417			1170.85	0.21546
1172.43	0.1098		1172.43	0.10523			1172.43	0.14426			1172.43	0.21561
1174	0.1101		1174	0.10332			1174	0.14303			1174	0.21178
1175.57	0.11002		1175.57	0.10519			1175.57	0.14259			1175.57	0.21637
1177.14	0.10862		1177.14	0.10476			1177.14	0.14428			1177.14	0.21698
1178.71	0.10826		1178.71	0.10467			1178.71	0.14125			1178.71	0.21346
1180.28	0.10635		1180.28	0.102			1180.28	0.13825			1180.28	0.21036
1181.85	0.1055		1181.85	0.10155			1181.85	0.1374			1181.85	0.20905
1183.42	0.10327		1183.42	0.09803			1183.42	0.1323			1183.42	0.20238
1184.99	0.10215		1184.99	0.09804			1184.99	0.1307			1184.99	0.20305
1186.56	0.09966		1186.56	0.09639			1186.56	0.12829			1186.56	0.19908
1188.13	0.0973		1188.13	0.0921			1188.13	0.12495			1188.13	0.19169
1189.7	0.09578		1189.7	0.09068			1189.7	0.1214			1189.7	0.18813
1191.27	0.09327		1191.27	0.08923			1191.27	0.11997			1191.27	0.18903
1192.84	0.09025		1192.84	0.08747			1192.84	0.11496			1192.84	0.18348
1194.41	0.08901		1194.41	0.08724			1194.41	0.11309			1194.41	0.18207
1195.97	0.08801		1195.97	0.08478			1195.97	0.11169			1195.97	0.17818
1197.54	0.08662		1197.54	0.08408			1197.54	0.10709			1197.54	0.176
1199.11	0.08428		1199.11	0.08109			1199.11	0.1039			1199.11	0.16917
1200.68	0.08443		1200.68	0.08299			1200.68	0.10445			1200.68	0.1745
1202.24	0.08157		1202.24	0.08053			1202.24	0.09945			1202.24	0.16765
1203.81	0.08143		1203.81	0.08003			1203.81	0.10029			1203.81	0.1693
1205.37	0.08119		1205.37	0.07894			1205.37	0.09913			1205.37	0.16631
1206.94	0.08096		1206.94	0.07768			1206.94	0.09771			1206.94	0.16413
1208.5	0.08118		1208.5	0.07743			1208.5	0.0986			1208.5	0.16389
1210.07	0.0796		1210.07	0.0772			1210.07	0.09719			1210.07	0.16531
1211.63	0.08027		1211.63	0.07706			1211.63	0.09724			1211.63	0.16379
1213.2	0.08034		1213.2	0.07944			1213.2	0.09754			1213.2	0.16942
1214.76	0.07986		1214.76	0.07632			1214.76	0.09739			1214.76	0.16476
1216.32	0.08005		1216.32	0.07764			1216.32	0.09549			1216.32	0.16605
1217.89	0.07957		1217.89	0.07654			1217.89	0.09705			1217.89	0.16569
1219.45	0.07911		1219.45	0.07722			1219.45	0.09439			1219.45	0.16719
1221.01	0.0796		1221.01	0.07728			1221.01	0.09579			1221.01	0.16655
1222.57	0.08027		1222.57	0.07781			1222.57	0.09555			1222.57	0.16949
1224.13	0.0801		1224.13	0.07898			1224.13	0.09613			1224.13	0.1709
1225.7	0.08075		1225.7	0.07864			1225.7	0.09725			1225.7	0.16994
1227.26	0.07969		1227.26	0.0774			1227.26	0.09336			1227.26	0.16802
1228.82	0.08018		1228.82	0.07811			1228.82	0.0951			1228.82	0.17059
1230.38	0.07989		1230.38	0.07865			1230.38	0.09495			1230.38	0.17222
1231.94	0.081		1231.94	0.07848			1231.94	0.09582			1231.94	0.17242
1233.5	0.0813		1233.5	0.07979			1233.5	0.09555			1233.5	0.17393
1235.06	0.08212		1235.06	0.0795			1235.06	0.09628			1235.06	0.17438
1236.62	0.08291		1236.62	0.08051			1236.62	0.09642			1236.62	0.1758
1238.17	0.08484		1238.17	0.08186			1238.17	0.09933			1238.17	0.18012
1239.73	0.08415		1239.73	0.0828			1239.73	0.0986			1239.73	0.18305
1241.29	0.0845		1241.29	0.08393			1241.29	0.09952			1241.29	0.18623
1242.85	0.08715		1242.85	0.08425			1242.85	0.09968			1242.85	0.18512
1244.41	0.08583		1244.41	0.08428			1244.41	0.09879			1244.41	0.18664
1245.96	0.08605		1245.96	0.08605			1245.96	0.09886			1245.96	0.18905
1247.52	0.08573		1247.52	0.08745			1247.52	0.10024			1247.52	0.19503
1249.08	0.08741		1249.08	0.08549			1249.08	0.10033			1249.08	0.19069
1250.63	0.08886		1250.63	0.08806			1250.63	0.10279			1250.63	0.19813
1252.19	0.08882		1252.19	0.08808			1252.19	0.10201			1252.19	0.19604
1253.74	0.08995		1253.74	0.09223			1253.74	0.10338			1253.74	0.20484
1255.3	0.09134		1255.3	0.09002			1255.3	0.10262			1255.3	0.20066
1256.85	0.09132		1256.85	0.09326			1256.85	0.10336			1256.85	0.20844
1258.41	0.09196		1258.41	0.09321			1258.41	0.10646			1258.41	0.20983
1259.96	0.09366		1259.96	0.09409			1259.96	0.10821			1259.96	0.21148
1261.51	0.09474		1261.51	0.09622			1261.51	0.10867			1261.51	0.21666
1263.07	0.09696		1263.07	0.09649			1263.07	0.11097			1263.07	0.21809
1264.62	0.09679		1264.62	0.09637			1264.62	0.10806			1264.62	0.21831
1266.17	0.09772		1266.17	0.09965			1266.17	0.10992			1266.17	0.22529
1267.72	0.09846		1267.72	0.10256			1267.72	0.1115			1267.72	0.23198
1269.28	0.09938		1269.28	0.10241			1269.28	0.11006			1269.28	0.23044
1270.83	0.10102		1270.83	0.10309			1270.83	0.11245			1270.83	0.23247
1272.38	0.10248		1272.38	0.10597			1272.38	0.1154			1272.38	0.242
1273.93	0.10271		1273.93	0.10732			1273.93	0.11399			1273.93	0.24388
1275.48	0.10597		1275.48	0.10973			1275.48	0.11867			1275.48	0.25128
1277.03	0.10475		1277.03	0.11097			1277.03	0.11727			1277.03	0.25276
1278.58	0.108		1278.58	0.11255			1278.58	0.12006			1278.58	0.25789
1280.13	0.10899		1280.13	0.11286			1280.13	0.12233			1280.13	0.25793
1281.68	0.10982		1281.68	0.1191			1281.68	0.1225			1281.68	0.27204
1283.23	0.1127		1283.23	0.11959			1283.23	0.12548			1283.23	0.27409
1284.78	0.11481		1284.78	0.12334			1284.78	0.12849			1284.78	0.2828
1286.33	0.11669		1286.33	0.12605			1286.33	0.12868			1286.33	0.28817
1287.87	0.11899		1287.87	0.12765			1287.87	0.13187			1287.87	0.2936
1289.42	0.12058		1289.42	0.12931			1289.42	0.13598			1289.42	0.29833
1290.97	0.12456		1290.97	0.13399			1290.97	0.13853			1290.97	0.30901
1292.52	0.12557		1292.52	0.13706			1292.52	0.1393			1292.52	0.31498
1294.06	0.12817		1294.06	0.13908			1294.06	0.1422			1294.06	0.32093
1295.61	0.13017		1295.61	0.14231			1295.61	0.14349			1295.61	0.32784
1297.15	0.13286		1297.15	0.14644			1297.15	0.14859			1297.15	0.34022
1298.7	0.13647		1298.7	0.15024			1298.7	0.15091			1298.7	0.34856
1300.24	0.13888		1300.24	0.15394			1300.24	0.15337			1300.24	0.3558
1301.79	0.14259		1301.79	0.15676			1301.79	0.15745			1301.79	0.3648
1303.33	0.14662		1303.33	0.16222			1303.33	0.16218			1303.33	0.376
1304.88	0.15026		1304.88	0.16684			1304.88	0.16679			1304.88	0.3862
1306.42	0.15364		1306.42	0.17215			1306.42	0.17327			1306.42	0.40016
1307.97	0.1561		1307.97	0.17586			1307.97	0.17482			1307.97	0.41019
1309.51	0.1617		1309.51	0.17958			1309.51	0.17972			1309.51	0.41879
1311.05	0.16699		1311.05	0.18652			1311.05	0.18783			1311.05	0.43716
1312.59	0.17136		1312.59	0.19222			1312.59	0.19032			1312.59	0.44696
1314.14	0.17531		1314.14	0.19817			1314.14	0.19677			1314.14	0.46313
1315.68	0.18076		1315.68	0.204			1315.68	0.206			1315.68	0.47938
1317.22	0.18547		1317.22	0.20997			1317.22	0.2078			1317.22	0.48792
1318.76	0.19064		1318.76	0.21656			1318.76	0.21557			1318.76	0.50578
1320.3	0.19553		1320.3	0.22216			1320.3	0.22284			1320.3	0.52168
1321.84	0.2023		1321.84	0.22665			1321.84	0.23057			1321.84	0.53085
1323.38	0.20841		1323.38	0.23366			1323.38	0.23782			1323.38	0.54657
1324.92	0.21389		1324.92	0.24112			1324.92	0.24284			1324.92	0.56244
1326.46	0.22052		1326.46	0.24855			1326.46	0.25097			1326.46	0.58075
1328	0.22605		1328	0.25792			1328	0.25562			1328	0.60017
1329.54	0.23294		1329.54	0.26195			1329.54	0.26508			1329.54	0.61267
1331.08	0.24044		1331.08	0.26926			1331.08	0.27515			1331.08	0.63178
1332.62	0.24548		1332.62	0.27564			1332.62	0.28182			1332.62	0.64583
1334.15	0.24935		1334.15	0.2863			1334.15	0.28946			1334.15	0.6707
1335.69	0.25682		1335.69	0.29071			1335.69	0.29427			1335.69	0.67682
1337.23	0.26127		1337.23	0.30105			1337.23	0.30347			1337.23	0.70385
1338.76	0.26795		1338.76	0.30206			1338.76	0.30942			1338.76	0.70806
1340.3	0.27339		1340.3	0.30965			1340.3	0.31873			1340.3	0.72375
1341.84	0.2785		1341.84	0.31752			1341.84	0.32409			1341.84	0.73924
1343.37	0.28121		1343.37	0.32477			1343.37	0.32793			1343.37	0.75498
1344.91	0.2845		1344.91	0.32591			1344.91	0.33255			1344.91	0.76273
1346.44	0.28902		1346.44	0.33085			1346.44	0.33424			1346.44	0.76614
1347.98	0.28867		1347.98	0.33392			1347.98	0.33999			1347.98	0.78011
1349.51	0.29139		1349.51	0.33829			1349.51	0.33879			1349.51	0.78195
1351.05	0.29244		1351.05	0.33795			1351.05	0.3383			1351.05	0.78168
1352.58	0.29457		1352.58	0.34314			1352.58	0.34098			1352.58	0.78961
1354.11	0.29254		1354.11	0.33996			1354.11	0.33756			1354.11	0.7831
1355.65	0.28879		1355.65	0.33916			1355.65	0.3371			1355.65	0.78129
1357.18	0.28671		1357.18	0.33755			1357.18	0.33054			1357.18	0.77476
1358.71	0.28376		1358.71	0.33433			1358.71	0.32574			1358.71	0.7644
1360.24	0.28046		1360.24	0.32952			1360.24	0.32356			1360.24	0.75564
1361.78	0.27815		1361.78	0.32749			1361.78	0.31688			1361.78	0.74642
1363.31	0.27224		1363.31	0.31868			1363.31	0.31228			1363.31	0.73182
1364.84	0.26406		1364.84	0.31411			1364.84	0.30117			1364.84	0.71567
1366.37	0.25841		1366.37	0.30909			1366.37	0.29645			1366.37	0.70406
1367.9	0.25549		1367.9	0.30522			1367.9	0.28916			1367.9	0.69377
1369.43	0.24791		1369.43	0.29502			1369.43	0.27663			1369.43	0.66743
1370.96	0.23996		1370.96	0.28951			1370.96	0.27189			1370.96	0.65742
1372.49	0.23479		1372.49	0.28107			1372.49	0.26752			1372.49	0.63777
1374.02	0.22693		1374.02	0.26947			1374.02	0.25461			1374.02	0.6115
1375.55	0.22015		1375.55	0.26239			1375.55	0.24566			1375.55	0.59178
1377.08	0.21314		1377.08	0.25593			1377.08	0.23574			1377.08	0.57811
1378.6	0.20718		1378.6	0.2498			1378.6	0.23056			1378.6	0.56302
1380.13	0.20153		1380.13	0.24223			1380.13	0.22066			1380.13	0.54554
1381.66	0.19417		1381.66	0.2325			1381.66	0.21284			1381.66	0.52113
1383.19	0.18808		1383.19	0.22585			1383.19	0.20718			1383.19	0.50926
1384.71	0.18438		1384.71	0.21898			1384.71	0.2016			1384.71	0.49384
1386.24	0.17767		1386.24	0.21122			1386.24	0.19258			1386.24	0.47425
1387.77	0.1696		1387.77	0.20485			1387.77	0.18726			1387.77	0.46222
1389.29	0.16678		1389.29	0.19893			1389.29	0.17898			1389.29	0.44419
1390.82	0.16028		1390.82	0.19039			1390.82	0.17354			1390.82	0.42961
1392.34	0.1561		1392.34	0.18597			1392.34	0.17039			1392.34	0.41848
1393.87	0.14849		1393.87	0.18203			1393.87	0.16406			1393.87	0.41202
1395.39	0.1454		1395.39	0.17382			1395.39	0.15488			1395.39	0.39063
1396.92	0.14093		1396.92	0.17054			1396.92	0.15287			1396.92	0.38453
1398.44	0.13656		1398.44	0.16468			1398.44	0.14704			1398.44	0.36992
1399.96	0.132		1399.96	0.1609			1399.96	0.14242			1399.96	0.36456
1401.49	0.12695		1401.49	0.15318			1401.49	0.1358			1401.49	0.34692
1403.01	0.12229		1403.01	0.15065			1403.01	0.13124			1403.01	0.3402
1404.53	0.1211		1404.53	0.14499			1404.53	0.12985			1404.53	0.32783
1406.06	0.11678		1406.06	0.13914			1406.06	0.12583			1406.06	0.31629
1407.58	0.11552		1407.58	0.13768			1407.58	0.1245			1407.58	0.31336
1409.1	0.10872		1409.1	0.13414			1409.1	0.1157			1409.1	0.3032
1410.62	0.10779		1410.62	0.12853			1410.62	0.11466			1410.62	0.29197
1412.14	0.10467		1412.14	0.12542			1412.14	0.11299			1412.14	0.28678
1413.66	0.10159		1413.66	0.12403			1413.66	0.11004			1413.66	0.28097
1415.18	0.09686		1415.18	0.12108			1415.18	0.10414			1415.18	0.27785
1416.7	0.09544		1416.7	0.11559			1416.7	0.10377			1416.7	0.26401
1418.22	0.09349		1418.22	0.11355			1418.22	0.09937			1418.22	0.25833
1419.74	0.09006		1419.74	0.11028			1419.74	0.09508			1419.74	0.2516
1421.26	0.08848		1421.26	0.1101			1421.26	0.09598			1421.26	0.25175
1422.78	0.08692		1422.78	0.10652			1422.78	0.09222			1422.78	0.24358
1424.3	0.08457		1424.3	0.10618			1424.3	0.09208			1424.3	0.24384
1425.82	0.08309		1425.82	0.10229			1425.82	0.08822			1425.82	0.23367
1427.34	0.08152		1427.34	0.10045			1427.34	0.088			1427.34	0.23173
1428.85	0.0811		1428.85	0.09765			1428.85	0.08737			1428.85	0.22553
1430.37	0.07934		1430.37	0.09804			1430.37	0.08613			1430.37	0.22543
1431.89	0.07753		1431.89	0.09667			1431.89	0.08319			1431.89	0.22225
1433.4	0.07761		1433.4	0.09485			1433.4	0.08377			1433.4	0.21942
1434.92	0.07533		1434.92	0.09403			1434.92	0.08052			1434.92	0.21531
1436.44	0.07421		1436.44	0.09159			1436.44	0.08067			1436.44	0.21221
1437.95	0.07348		1437.95	0.09084			1437.95	0.07734			1437.95	0.20708
1439.47	0.07149		1439.47	0.08909			1439.47	0.07465			1439.47	0.20226
1440.98	0.06991		1440.98	0.08661			1440.98	0.07408			1440.98	0.19844
1442.5	0.06823		1442.5	0.0855			1442.5	0.07143			1442.5	0.1956
1444.01	0.06764		1444.01	0.08644			1444.01	0.07289			1444.01	0.19919
1445.52	0.06803		1445.52	0.08452			1445.52	0.07338			1445.52	0.19474
1447.04	0.0679		1447.04	0.08272			1447.04	0.07413			1447.04	0.19029
1448.55	0.06516		1448.55	0.08191			1448.55	0.07067			1448.55	0.19053
1450.07	0.06607		1450.07	0.08155			1450.07	0.07099			1450.07	0.18898
1451.58	0.06333		1451.58	0.08046			1451.58	0.06872			1451.58	0.18783
1453.09	0.064		1453.09	0.08241			1453.09	0.07125			1453.09	0.19118
1454.6	0.06294		1454.6	0.08206			1454.6	0.06931			1454.6	0.19111
1456.11	0.06292		1456.11	0.07954			1456.11	0.06787			1456.11	0.18291
1457.63	0.06395		1457.63	0.08022			1457.63	0.06946			1457.63	0.18617
1459.14	0.0624		1459.14	0.08044			1459.14	0.06835			1459.14	0.18659
1460.65	0.06294		1460.65	0.07964			1460.65	0.06894			1460.65	0.1847
1462.16	0.06077		1462.16	0.07988			1462.16	0.06659			1462.16	0.18399
1463.67	0.0623		1463.67	0.07603			1463.67	0.06754			1463.67	0.17542
1465.18	0.06258		1465.18	0.07844			1465.18	0.06945			1465.18	0.18321
1466.69	0.063		1466.69	0.07845			1466.69	0.06849			1466.69	0.18049
1468.2	0.06221		1468.2	0.08032			1468.2	0.06905			1468.2	0.18642
1469.71	0.06172		1469.71	0.0782			1469.71	0.06864			1469.71	0.1829
1471.22	0.06219		1471.22	0.08017			1471.22	0.06917			1471.22	0.18446
1472.72	0.06075		1472.72	0.08004			1472.72	0.0671			1472.72	0.18389
1474.23	0.06233		1474.23	0.08033			1474.23	0.06854			1474.23	0.18537
1475.74	0.06124		1475.74	0.07943			1475.74	0.06958			1475.74	0.18543
1477.25	0.06263		1477.25	0.07946			1477.25	0.07068			1477.25	0.18391
1478.76	0.06245		1478.76	0.07826			1478.76	0.07257			1478.76	0.18434
1480.26	0.06265		1480.26	0.08155			1480.26	0.07185			1480.26	0.18853
1481.77	0.06315		1481.77	0.08155			1481.77	0.07256			1481.77	0.18831
1483.28	0.06427		1483.28	0.08134			1483.28	0.07326			1483.28	0.18995
1484.78	0.06237		1484.78	0.0822			1484.78	0.07075			1484.78	0.18977
1486.29	0.06414		1486.29	0.08514			1486.29	0.07352			1486.29	0.19688
1487.79	0.06405		1487.79	0.08167			1487.79	0.07375			1487.79	0.19007
1489.3	0.06529		1489.3	0.08422			1489.3	0.0744			1489.3	0.19467
1490.8	0.0648		1490.8	0.08403			1490.8	0.07527			1490.8	0.19475
1492.31	0.0668		1492.31	0.08677			1492.31	0.07659			1492.31	0.20109
1493.81	0.06636		1493.81	0.08727			1493.81	0.07778			1493.81	0.20262
1495.32	0.06813		1495.32	0.08651			1495.32	0.07856			1495.32	0.202
1496.82	0.06777		1496.82	0.08825			1496.82	0.07975			1496.82	0.20449
1498.32	0.07041		1498.32	0.08849			1498.32	0.08214			1498.32	0.20618
1499.82	0.06938		1499.82	0.08822			1499.82	0.08102			1499.82	0.20525
1501.33	0.07142		1501.33	0.09			1501.33	0.08162			1501.33	0.20714
1502.83	0.07149		1502.83	0.08922			1502.83	0.08508			1502.83	0.21029
1504.33	0.07167		1504.33	0.09066			1504.33	0.08467			1504.33	0.21421
1505.83	0.07313		1505.83	0.09279			1505.83	0.08768			1505.83	0.21844
1507.34	0.07302		1507.34	0.09421			1507.34	0.08708			1507.34	0.22014
1508.84	0.07347		1508.84	0.09256			1508.84	0.0888			1508.84	0.21701
1510.34	0.07481		1510.34	0.09758			1510.34	0.08989			1510.34	0.22826
1511.84	0.07673		1511.84	0.09675			1511.84	0.09057			1511.84	0.22652
1513.34	0.07577		1513.34	0.09965			1513.34	0.09122			1513.34	0.23314
1514.84	0.07763		1514.84	0.09909			1514.84	0.09449			1514.84	0.23158
1516.34	0.07842		1516.34	0.10099			1516.34	0.09589			1516.34	0.23686
1517.84	0.08059		1517.84	0.10186			1517.84	0.09773			1517.84	0.24115
1519.34	0.08021		1519.34	0.10591			1519.34	0.09907			1519.34	0.24761
1520.83	0.08071		1520.83	0.10449			1520.83	0.09798			1520.83	0.2472
1522.33	0.08424		1522.33	0.10689			1522.33	0.10141			1522.33	0.2493
1523.83	0.0836		1523.83	0.10821			1523.83	0.10199			1523.83	0.25331
1525.33	0.08452		1525.33	0.10879			1525.33	0.1028			1525.33	0.25619
1526.83	0.08606		1526.83	0.11099			1526.83	0.10662			1526.83	0.26169
1528.32	0.08699		1528.32	0.11397			1528.32	0.10671			1528.32	0.26652
1529.82	0.08805		1529.82	0.11399			1529.82	0.1068			1529.82	0.26662
1531.32	0.09161		1531.32	0.11504			1531.32	0.11203			1531.32	0.2699
1532.81	0.09185		1532.81	0.11613			1532.81	0.11446			1532.81	0.2746
1534.31	0.09409		1534.31	0.12088			1534.31	0.11917			1534.31	0.28733
1535.8	0.09307		1535.8	0.1235			1535.8	0.11986			1535.8	0.29341
1537.3	0.09587		1537.3	0.12586			1537.3	0.12138			1537.3	0.29859
1538.79	0.0965		1538.79	0.12472			1538.79	0.12277			1538.79	0.29584
1540.29	0.10065		1540.29	0.1292			1540.29	0.12711			1540.29	0.30421
1541.78	0.1006		1541.78	0.13246			1541.78	0.12878			1541.78	0.31459
1543.28	0.10252		1543.28	0.13467			1543.28	0.12894			1543.28	0.31619
1544.77	0.10296		1544.77	0.13681			1544.77	0.13341			1544.77	0.32477
1546.27	0.1075		1546.27	0.13742			1546.27	0.13679			1546.27	0.32613
1547.76	0.10694		1547.76	0.14424			1547.76	0.13678			1547.76	0.33954
1549.25	0.11238		1549.25	0.14758			1549.25	0.14517			1549.25	0.34932
1550.74	0.11363		1550.74	0.15035			1550.74	0.14703			1550.74	0.35494
1552.24	0.11724		1552.24	0.15238			1552.24	0.14838			1552.24	0.35891
1553.73	0.12049		1553.73	0.15797			1553.73	0.15528			1553.73	0.37302
1555.22	0.12282		1555.22	0.16294			1555.22	0.15954			1555.22	0.38466
1556.71	0.12447		1556.71	0.16458			1556.71	0.16233			1556.71	0.38872
1558.2	0.12886		1558.2	0.16911			1558.2	0.16869			1558.2	0.39926
1559.69	0.13189		1559.69	0.17087			1559.69	0.1731			1559.69	0.40761
1561.18	0.13524		1561.18	0.17582			1561.18	0.17715			1561.18	0.41824
1562.67	0.13844		1562.67	0.18004			1562.67	0.18113			1562.67	0.42594
1564.16	0.14098		1564.16	0.18729			1564.16	0.18306			1564.16	0.44172
1565.65	0.14731		1565.65	0.18978			1565.65	0.1927			1565.65	0.44924
1567.14	0.14971		1567.14	0.19675			1567.14	0.19953			1567.14	0.46581
1568.63	0.15493		1568.63	0.20078			1568.63	0.20241			1568.63	0.47335
1570.12	0.15618		1570.12	0.20478			1570.12	0.20995			1570.12	0.48424
1571.61	0.16131		1571.61	0.21261			1571.61	0.21234			1571.61	0.49929
1573.1	0.16592		1573.1	0.21807			1573.1	0.21719			1573.1	0.50835
1574.59	0.16962		1574.59	0.22696			1574.59	0.22866			1574.59	0.53248
1576.07	0.1742		1576.07	0.22921			1576.07	0.23366			1576.07	0.54117
1577.56	0.17959		1577.56	0.23454			1577.56	0.2395			1577.56	0.54998
1579.05	0.18528		1579.05	0.24314			1579.05	0.24807			1579.05	0.56706
1580.53	0.18986		1580.53	0.24879			1580.53	0.25405			1580.53	0.58141
1582.02	0.19485		1582.02	0.25682			1582.02	0.25858			1582.02	0.59709
1583.51	0.19851		1583.51	0.25873			1583.51	0.2653			1583.51	0.60269
1584.99	0.20481		1584.99	0.26855			1584.99	0.27328			1584.99	0.62026
1586.48	0.20793		1586.48	0.27418			1586.48	0.28183			1586.48	0.63844
1587.96	0.21455		1587.96	0.28112			1587.96	0.28876			1587.96	0.65049
1589.45	0.21564		1589.45	0.28898			1589.45	0.29004			1589.45	0.66391
1590.93	0.22106		1590.93	0.29132			1590.93	0.29881			1590.93	0.67186
1592.42	0.22267		1592.42	0.2975			1592.42	0.29903			1592.42	0.68169
1593.9	0.22664		1593.9	0.30343			1593.9	0.30412			1593.9	0.68957
1595.38	0.2278		1595.38	0.30375			1595.38	0.30878			1595.38	0.6956
1596.87	0.22839		1596.87	0.30674			1596.87	0.30432			1596.87	0.69301
1598.35	0.23205		1598.35	0.30992			1598.35	0.31667			1598.35	0.70475
1599.83	0.23208		1599.83	0.30937			1599.83	0.31402			1599.83	0.70273
1601.31	0.22989		1601.31	0.31229			1601.31	0.30571			1601.31	0.69678
1602.8	0.22996		1602.8	0.30753			1602.8	0.30876			1602.8	0.6921
1604.28	0.22918		1604.28	0.3082			1604.28	0.30556			1604.28	0.68535
1605.76	0.22583		1605.76	0.30486			1605.76	0.3031			1605.76	0.67889
1607.24	0.22126		1607.24	0.30413			1607.24	0.29631			1607.24	0.67441
1608.72	0.22231		1608.72	0.29943			1608.72	0.29693			1608.72	0.66459
1610.2	0.21565		1610.2	0.29314			1610.2	0.28897			1610.2	0.64934
1611.68	0.21252		1611.68	0.29139			1611.68	0.2845			1611.68	0.64081
1613.16	0.2087		1613.16	0.28377			1613.16	0.27934			1613.16	0.62665
1614.64	0.20378		1614.64	0.28022			1614.64	0.27377			1614.64	0.6136
1616.12	0.19893		1616.12	0.27496			1616.12	0.26524			1616.12	0.6042
1617.6	0.19416		1617.6	0.26952			1617.6	0.25949			1617.6	0.59048
1619.08	0.18909		1619.08	0.26114			1619.08	0.25551			1619.08	0.57287
1620.56	0.1829		1620.56	0.25649			1620.56	0.24367			1620.56	0.55747
1622.03	0.17787		1622.03	0.24833			1622.03	0.23872			1622.03	0.54139
1623.51	0.17153		1623.51	0.23892			1623.51	0.22904			1623.51	0.51781
1624.99	0.16581		1624.99	0.23123			1624.99	0.22378			1624.99	0.50371
1626.47	0.16		1626.47	0.22493			1626.47	0.21526			1626.47	0.48722
1627.94	0.1528		1627.94	0.2146			1627.94	0.20581			1627.94	0.46494
1629.42	0.14682		1629.42	0.20605			1629.42	0.20204			1629.42	0.44863
1630.9	0.13766		1630.9	0.19637			1630.9	0.18599			1630.9	0.42336
1632.37	0.13149		1632.37	0.18729			1632.37	0.17661			1632.37	0.40131
1633.85	0.12406		1633.85	0.17917			1633.85	0.16819			1633.85	0.38453
1635.32	0.11791		1635.32	0.16857			1635.32	0.15877			1635.32	0.36125
1636.8	0.11072		1636.8	0.16131			1636.8	0.14797			1636.8	0.34242
1638.27	0.10202		1638.27	0.15192			1638.27	0.13783			1638.27	0.32169
1639.75	0.09815		1639.75	0.14203			1639.75	0.13267			1639.75	0.30094
1641.22	0.09287		1641.22	0.13176			1641.22	0.12427			1641.22	0.27954
1642.69	0.08635		1642.69	0.12496			1642.69	0.11753			1642.69	0.26451
1644.17	0.07876		1644.17	0.12095			1644.17	0.10707			1644.17	0.25413
1645.64	0.07433		1645.64	0.11246			1645.64	0.101			1645.64	0.23678
1647.11	0.06851		1647.11	0.10455			1647.11	0.09124			1647.11	0.21788
1648.58	0.06445		1648.58	0.09879			1648.58	0.08804			1648.58	0.20742
1650.06	0.06022		1650.06	0.09271			1650.06	0.08199			1650.06	0.19457
1651.53	0.0549		1651.53	0.08641			1651.53	0.07516			1651.53	0.17979
1653	0.05293		1653	0.08278			1653	0.07339			1653	0.1724
1654.47	0.04783		1654.47	0.0742			1654.47	0.06333			1654.47	0.15271
1655.94	0.04527		1655.94	0.07063			1655.94	0.06324			1655.94	0.14618
1657.41	0.04034		1657.41	0.06445			1657.41	0.05537			1657.41	0.13235
1658.88	0.0378		1658.88	0.06092			1658.88	0.05169			1658.88	0.12327
1660.35	0.03534		1660.35	0.05622			1660.35	0.05081			1660.35	0.11608
1661.82	0.03203		1661.82	0.05291			1661.82	0.04464			1661.82	0.10707
1663.29	0.02988		1663.29	0.04821			1663.29	0.04042			1663.29	0.0954
1664.76	0.02719		1664.76	0.04558			1664.76	0.0391			1664.76	0.09186
1666.23	0.02365		1666.23	0.04199			1666.23	0.03519			1666.23	0.08317
1667.69	0.02286		1667.69	0.0393			1667.69	0.03269			1667.69	0.07821
1669.16	0.0205		1669.16	0.03679			1669.16	0.02867			1669.16	0.07205
1670.63	0.0188		1670.63	0.03372			1670.63	0.0265			1670.63	0.0651
1672.1	0.01711		1672.1	0.03002			1672.1	0.02394			1672.1	0.05605
1673.56	0.01526		1673.56	0.02886			1673.56	0.02288			1673.56	0.05548
1675.03	0.01446		1675.03	0.02533			1675.03	0.02087			1675.03	0.04732
1676.5	0.01197		1676.5	0.02372			1676.5	0.01848			1676.5	0.04424
1677.96	0.01073		1677.96	0.02175			1677.96	0.01633			1677.96	0.0388
1679.43	0.01038		1679.43	0.022			1679.43	0.01464			1679.43	0.03926
1680.89	0.00793		1680.89	0.01839			1680.89	0.01279			1680.89	0.03272
1682.36	0.00747		1682.36	0.02032			1682.36	0.01215			1682.36	0.03433
1683.82	0.00637		1683.82	0.01415			1683.82	0.01029			1683.82	0.02329
1685.28	0.0055		1685.28	0.0165			1685.28	0.0098			1685.28	0.02823
1686.75	0.00465		1686.75	0.01255			1686.75	0.00826			1686.75	0.02048
1688.21	0.00496		1688.21	0.01253			1688.21	0.00797			1688.21	0.01799
1689.67	0.00253		1689.67	0.01256			1689.67	0.00443			1689.67	0.01811
1691.14	0.00245		1691.14	0.0099			1691.14	0.00659			1691.14	0.01314
1692.6	0.00155		1692.6	0.00894			1692.6	0.00312			1692.6	0.01029
1694.06	0.00188		1694.06	0.00789			1694.06	0.00315			1694.06	0.00743
1695.52	0.00115		1695.52	0.00853			1695.52	0.0023			1695.52	0.00938
1696.98	0.000694565		1696.98	0.01026			1696.98	0.00267			1696.98	0.01183
1698.45	-0.005		1698.45	-0.0042			1698.45	-0.00689			1698.45	-0.01881
