# Supplementary material for: Surface chemical heterogeneous distribution in over-lithiated Li1+xCoO2 electrodes
Source: Nat Commun. 2022 Oct 29;13:6464. doi: 10.1038/s41467-022-34161-4 (PMC9617898; doi:10.1038/s41467-022-34161-4)
Supplement: Supplementary file 3 — Source Data [file 41467_2022_34161_MOESM3_ESM.zip › origin data/Dataset Figure 3.xls]

## Sheet: 3i
O K-edge												Co L-edge
yellow		red		green		magenta		dark yellow				yellow		red		green		magenta		dark yellow
Energy	Abs.	Energy	Abs.	Energy	Abs.	Energy	Abs.	Energy	Abs.			Energy	Abs.	Energy	Abs.	Energy	Abs.	Energy	Abs.	Energy	Abs.
524.099	-0.01197	524.099	-0.01448	524.099	-0.01026	524.099	-0.00191	524.099	-0.00714			770.106	-0.01027	770.106	-0.01368	770.106	-0.00325	770.106	-0.00508	770.106	-6.44339e-05
524.601	-0.01114	524.601	-0.01273	524.601	-0.00901	524.601	-0.00153	524.601	-0.00564			771.121	-0.00691	771.121	-0.0114	771.121	-0.00184	771.121	-0.00351	771.121	0.000372231
525.099	-0.008	525.099	-0.00944	525.099	-0.00664	525.099	-0.00212	525.099	-0.0055			772.101	-0.00133	772.101	-0.00555	772.101	-0.000412196	772.101	-0.00207	772.101	0.000114597
525.593	-0.00518	525.593	-0.00652	525.593	-0.00655	525.593	-0.0033	525.593	-0.00588			773.089	-0.00061149	773.089	-0.00474	773.089	-0.000256435	773.089	-0.000949671	773.089	-0.000848826
526.108	-0.0018	526.108	-0.00268	526.108	-0.00589	526.108	-0.0044	526.108	-0.00613			774.098	0.000669558	774.098	-0.00336	774.098	-0.00125	774.098	-0.000561337	774.098	-0.00128
526.602	0.000511214	526.602	-0.00123	526.602	-0.00481	526.602	-0.00418	526.602	-0.00412			775.091	0.00331	775.091	-0.0013	775.091	-0.000652416	775.091	0.000518663	775.091	-0.000332736
527.104	0.000584318	527.104	-0.000181709	527.104	-0.00249	527.104	-0.00312	527.104	-0.00331			776.111	0.00536	776.111	0.0025	776.111	0.00121	776.111	0.00299	776.111	6.68584e-06
527.303	0.000879446	527.303	-0.000417954	527.303	-0.00283	527.303	-0.00071018	527.303	-0.00219			776.318	0.0075	776.318	0.00323	776.318	0.00168	776.318	0.00389	776.318	0.00115
527.495	0.0012	527.495	0.000628946	527.495	-0.0011	527.495	0.00094755	527.495	-0.000326262			776.507	0.0065	776.507	0.00294	776.507	0.00163	776.507	0.00504	776.507	0.00139
527.698	0.00154	527.698	-0.000159238	527.698	-0.00192	527.698	-0.000931696	527.698	-0.00103			776.696	0.00765	776.696	0.00482	776.696	0.00386	776.696	0.00664	776.696	0.00285
527.901	0.00204	527.901	0.000463579	527.901	-0.00114	527.901	-9.94262e-06	527.901	-0.000631258			776.892	0.01001	776.892	0.00701	776.892	0.00523	776.892	0.0079	776.892	0.00502
528.109	0.00183	528.109	0.00077372	528.109	-0.00114	528.109	0.00044064	528.109	-0.000312463			777.113	0.01639	777.113	0.01433	777.113	0.01147	777.113	0.01224	777.113	0.00804
528.304	0.00198	528.304	8.64155e-05	528.304	-0.00153	528.304	-0.000252033	528.304	-0.00075428			777.301	0.02552	777.301	0.02521	777.301	0.02225	777.301	0.02081	777.301	0.01762
528.504	0.00279	528.504	0.000107436	528.504	-0.000491512	528.504	0.000916124	528.504	0.000529946			777.493	0.04524	777.493	0.04874	777.493	0.0426	777.493	0.03705	777.493	0.032
528.699	0.00251	528.699	0.000236132	528.699	-0.00149	528.699	0.000621451	528.699	0.000218629			777.711	0.06637	777.711	0.07006	777.711	0.06249	777.711	0.05244	777.711	0.04542
528.896	0.00238	528.896	-0.000528643	528.896	-0.00258	528.896	0.00027251	528.896	0.00069933			777.901	0.07708	777.901	0.08337	777.901	0.07303	777.901	0.0608	777.901	0.05273
529.102	0.00179	529.102	-0.000979031	529.102	-0.00221	529.102	0.000925861	529.102	0.00114			778.094	0.08629	778.094	0.0949	778.094	0.0843	778.094	0.06902	778.094	0.06019
529.3	0.00238	529.3	0.000467459	529.3	-0.0003875	529.3	0.00317	529.3	0.00377			778.304	0.10496	778.304	0.11765	778.304	0.10437	778.304	0.08518	778.304	0.07619
529.502	0.00222	529.502	0.00107	529.502	0.00137	529.502	0.0067	529.502	0.00803			778.505	0.13853	778.505	0.15546	778.505	0.13908	778.505	0.11334	778.505	0.10172
529.701	0.00292	529.701	0.00362	529.701	0.00824	529.701	0.01614	529.701	0.01803			778.705	0.17113	778.705	0.1952	778.705	0.17416	778.705	0.13998	778.705	0.12937
529.903	0.00619	529.903	0.01083	529.903	0.02287	529.903	0.03577	529.903	0.0365			778.905	0.18866	778.905	0.21444	778.905	0.19466	778.905	0.15764	778.905	0.14661
530.104	0.01331	530.104	0.02304	530.104	0.04417	530.104	0.06042	530.104	0.06083			779.094	0.1889	779.094	0.21945	779.094	0.19888	779.094	0.16339	779.094	0.15262
530.3	0.01936	530.3	0.03345	530.3	0.06103	530.3	0.08247	530.3	0.08092			779.295	0.18768	779.295	0.21767	779.295	0.1992	779.295	0.16481	779.295	0.15626
530.503	0.0224	530.503	0.0391	530.503	0.06838	530.503	0.08794	530.503	0.08531			779.499	0.18007	779.499	0.21165	779.499	0.1953	779.499	0.16181	779.499	0.1529
530.704	0.02193	530.704	0.0387	530.704	0.06456	530.704	0.08086	530.704	0.07781			779.698	0.1777	779.698	0.20828	779.698	0.19124	779.698	0.1606	779.698	0.15175
530.906	0.01969	530.906	0.03508	530.906	0.05679	530.906	0.0687	530.906	0.06598			779.904	0.17968	779.904	0.20882	779.904	0.19118	779.904	0.16296	779.904	0.15796
531.106	0.01877	531.106	0.03232	531.106	0.04984	531.106	0.05949	531.106	0.05565			780.111	0.19758	780.111	0.2242	780.111	0.20995	780.111	0.18086	780.111	0.17955
531.305	0.01865	531.305	0.03206	531.305	0.04663	531.305	0.05411	531.305	0.05015			780.309	0.22867	780.309	0.24949	780.309	0.2349	780.309	0.20796	780.309	0.21268
531.494	0.01932	531.494	0.03312	531.494	0.04535	531.494	0.05011	531.494	0.04616			780.494	0.25142	780.494	0.26135	780.494	0.25208	780.494	0.22939	780.494	0.2385
531.7	0.02057	531.7	0.0337	531.7	0.04363	531.7	0.04688	531.7	0.04378			780.698	0.26466	780.698	0.25747	780.698	0.25487	780.698	0.24203	780.698	0.2531
531.907	0.02233	531.907	0.03483	531.907	0.04287	531.907	0.04517	531.907	0.04038			780.9	0.26374	780.9	0.24611	780.9	0.24818	780.9	0.24492	780.9	0.25854
532.095	0.02309	532.095	0.03492	532.095	0.04014	532.095	0.04146	532.095	0.03889			781.111	0.24693	781.111	0.22685	781.111	0.23103	781.111	0.23194	781.111	0.24979
532.303	0.0241	532.303	0.03344	532.303	0.03536	532.303	0.03785	532.303	0.03542			781.297	0.21584	781.297	0.20042	781.297	0.20486	781.297	0.20694	781.297	0.22675
532.503	0.02376	532.503	0.0324	532.503	0.03256	532.503	0.03521	532.503	0.03324			781.504	0.17494	781.504	0.16484	781.504	0.17139	781.504	0.17581	781.504	0.19356
532.702	0.02434	532.702	0.03152	532.702	0.0293	532.702	0.03225	532.702	0.03119			781.704	0.1466	781.704	0.14059	781.704	0.14517	781.704	0.15094	781.704	0.1665
532.901	0.02571	532.901	0.03084	532.901	0.02689	532.901	0.03114	532.901	0.03097			781.908	0.12596	781.908	0.12334	781.908	0.1255	781.908	0.13309	781.908	0.14441
533.106	0.02573	533.106	0.03028	533.106	0.0259	533.106	0.02987	533.106	0.02971			782.108	0.10948	782.108	0.11001	782.108	0.1113	782.108	0.11861	782.108	0.12718
533.305	0.02729	533.305	0.03183	533.305	0.02703	533.305	0.03074	533.305	0.03024			782.304	0.09834	782.304	0.10186	782.304	0.10258	782.304	0.10933	782.304	0.11385
533.498	0.02876	533.498	0.03296	533.498	0.0271	533.498	0.03118	533.498	0.03114			782.51	0.08895	782.51	0.09364	782.51	0.09425	782.51	0.10193	782.51	0.10525
533.71	0.03031	533.71	0.03559	533.71	0.02948	533.71	0.03177	533.71	0.03115			782.699	0.08057	782.699	0.08537	782.699	0.088	782.699	0.09591	782.699	0.09843
533.902	0.03293	533.902	0.03828	533.902	0.032	533.902	0.03387	533.902	0.03374			782.895	0.07303	782.895	0.07778	782.895	0.07969	782.895	0.08945	782.895	0.09055
534.105	0.03443	534.105	0.04141	534.105	0.03645	534.105	0.03744	534.105	0.03621			783.108	0.0628	783.108	0.06623	783.108	0.06897	783.108	0.0811	783.108	0.0817
534.308	0.0362	534.308	0.04388	534.308	0.03996	534.308	0.0406	534.308	0.03974			783.313	0.05231	783.313	0.0558	783.313	0.05826	783.313	0.07276	783.313	0.07234
534.504	0.03772	534.504	0.04634	534.504	0.04368	534.504	0.04335	534.504	0.04143			783.498	0.0425	783.498	0.04594	783.498	0.04923	783.498	0.06357	783.498	0.06254
534.706	0.03948	534.706	0.04895	534.706	0.04586	534.706	0.04595	534.706	0.04282			783.716	0.03031	783.716	0.03559	783.716	0.03724	783.716	0.05354	783.716	0.05037
534.896	0.0411	534.896	0.05118	534.896	0.04868	534.896	0.04819	534.896	0.04488			783.886	0.02216	783.886	0.027	783.886	0.02992	783.886	0.04709	783.886	0.04322
535.104	0.04308	535.104	0.05473	535.104	0.05197	535.104	0.05063	535.104	0.04825			784.114	0.0157	784.114	0.01844	784.114	0.02077	784.114	0.03988	784.114	0.03548
535.293	0.04404	535.293	0.05614	535.293	0.056	535.293	0.05452	535.293	0.05134			784.307	0.0093	784.307	0.01441	784.307	0.01615	784.307	0.03497	784.307	0.02997
535.493	0.04673	535.493	0.06005	535.493	0.06185	535.493	0.05992	535.493	0.05542			784.508	0.00766	784.508	0.0104	784.508	0.0124	784.508	0.03179	784.508	0.02582
535.703	0.04933	535.703	0.06549	535.703	0.07098	535.703	0.06745	535.703	0.06195			784.699	0.00388	784.699	0.00682	784.699	0.00915	784.699	0.02907	784.699	0.02328
535.902	0.05221	535.902	0.07238	535.902	0.08119	535.902	0.07537	535.902	0.06873			784.899	0.00167	784.899	0.0047	784.899	0.00751	784.899	0.02761	784.899	0.02002
536.106	0.05419	536.106	0.0775	536.106	0.0905	536.106	0.08486	536.106	0.07638			785.113	-0.00143	785.113	0.00215	785.113	0.00372	785.113	0.02499	785.113	0.01758
536.306	0.05691	536.306	0.08351	536.306	0.10196	536.306	0.0932	536.306	0.08413			785.31	-0.00178	785.31	-0.000799348	785.31	0.00234	785.31	0.0239	785.31	0.01582
536.502	0.05909	536.502	0.08995	536.502	0.11265	536.502	0.10288	536.502	0.0904			785.503	-0.00315	785.503	-0.00273	785.503	1.93805e-05	785.503	0.02215	785.503	0.01362
536.708	0.06098	536.708	0.09569	536.708	0.1216	536.708	0.11066	536.708	0.09764			785.7	-0.00416	785.7	-0.00515	785.7	-0.00205	785.7	0.02099	785.7	0.01185
536.9	0.0626	536.9	0.09898	536.9	0.12815	536.9	0.11693	536.9	0.10469			785.888	-0.00629	785.888	-0.0071	785.888	-0.00476	785.888	0.01908	785.888	0.01002
537.105	0.06296	537.105	0.10212	537.105	0.13535	537.105	0.12398	537.105	0.11034			786.122	-0.00596	786.122	-0.00839	786.122	-0.00597	786.122	0.01839	786.122	0.00794
537.305	0.06554	537.305	0.10515	537.305	0.13929	537.305	0.12881	537.305	0.11444			786.309	-0.00906	786.309	-0.00946	786.309	-0.00701	786.309	0.01647	786.309	0.00689
537.505	0.06643	537.505	0.10724	537.505	0.14302	537.505	0.13247	537.505	0.11868			786.509	-0.00843	786.509	-0.01119	786.509	-0.00887	786.509	0.01579	786.509	0.00534
537.698	0.0678	537.698	0.10895	537.698	0.14575	537.698	0.13649	537.698	0.12234			786.699	-0.01031	786.699	-0.01292	786.699	-0.01037	786.699	0.01538	786.699	0.00491
537.895	0.06874	537.895	0.11069	537.895	0.14867	537.895	0.13788	537.895	0.12343			786.9	-0.00947	786.9	-0.01197	786.9	-0.01068	786.9	0.01463	786.9	0.00421
538.105	0.0716	538.105	0.11384	538.105	0.15008	538.105	0.13877	538.105	0.12581			787.098	-0.01091	787.098	-0.01389	787.098	-0.01185	787.098	0.01412	787.098	0.00318
538.294	0.07192	538.294	0.11505	538.294	0.1518	538.294	0.13962	538.294	0.12677			787.318	-0.00953	787.318	-0.01351	787.318	-0.01188	787.318	0.01407	787.318	0.00258
538.502	0.07225	538.502	0.116	538.502	0.1508	538.502	0.13928	538.502	0.12576			787.717	-0.01004	787.717	-0.01555	787.717	-0.01421	787.717	0.01286	787.717	0.00184
538.704	0.07324	538.704	0.11741	538.704	0.15288	538.704	0.14051	538.704	0.12747			788.154	-0.01276	788.154	-0.01863	788.154	-0.01519	788.154	0.01259	788.154	0.000771921
538.898	0.07491	538.898	0.11807	538.898	0.15284	538.898	0.14106	538.898	0.12894			788.581	-0.01408	788.581	-0.01825	788.581	-0.01562	788.581	0.01338	788.581	0.000899566
539.101	0.07551	539.101	0.11878	539.101	0.15186	539.101	0.14065	539.101	0.1283			788.993	-0.01511	788.993	-0.0188	788.993	-0.01603	788.993	0.01385	788.993	0.00167
539.306	0.07662	539.306	0.12025	539.306	0.1537	539.306	0.14112	539.306	0.12878			789.4	-0.01649	789.4	-0.01926	789.4	-0.01707	789.4	0.01374	789.4	0.00169
539.502	0.07946	539.502	0.12323	539.502	0.155	539.502	0.14026	539.502	0.12896			789.839	-0.0186	789.839	-0.02169	789.839	-0.01836	789.839	0.01357	789.839	0.00098202
539.702	0.08058	539.702	0.12566	539.702	0.15531	539.702	0.1415	539.702	0.12842			790.271	-0.01793	790.271	-0.02231	790.271	-0.01904	790.271	0.01275	790.271	0.000382422
539.906	0.08115	539.906	0.12609	539.906	0.15617	539.906	0.14153	539.906	0.13013			790.673	-0.01992	790.673	-0.02428	790.673	-0.02139	790.673	0.01214	790.673	-0.000888718
540.1	0.08302	540.1	0.12768	540.1	0.15807	540.1	0.14351	540.1	0.13225			791.096	-0.01978	791.096	-0.02459	791.096	-0.02248	791.096	0.01166	791.096	-0.00188
540.297	0.08307	540.297	0.12805	540.297	0.15846	540.297	0.14434	540.297	0.13332			791.305	-0.02072	791.305	-0.02536	791.305	-0.02304	791.305	0.0115	791.305	-0.00167
540.503	0.08557	540.503	0.13064	540.503	0.1614	540.503	0.14744	540.503	0.137			791.611	-0.02212	791.611	-0.02709	791.611	-0.02397	791.611	0.0114	791.611	-0.00258
540.708	0.08732	540.708	0.13339	540.708	0.16353	540.708	0.14909	540.708	0.13893			791.906	-0.0229	791.906	-0.02865	791.906	-0.02451	791.906	0.01138	791.906	-0.00238
540.902	0.0887	540.902	0.1355	540.902	0.16482	540.902	0.15084	540.902	0.14167			792.204	-0.0241	792.204	-0.03075	792.204	-0.02552	792.204	0.01163	792.204	-0.00187
541.099	0.08927	541.099	0.13545	541.099	0.16557	541.099	0.15236	541.099	0.14299			792.521	-0.02184	792.521	-0.02735	792.521	-0.02326	792.521	0.01444	792.521	0.000608058
541.301	0.09032	541.301	0.13716	541.301	0.16624	541.301	0.15314	541.301	0.14552			792.825	-0.01958	792.825	-0.02373	792.825	-0.02007	792.825	0.0178	792.825	0.00312
541.506	0.09164	541.506	0.13901	541.506	0.16731	541.506	0.15312	541.506	0.14679			793.125	-0.01704	793.125	-0.02086	793.125	-0.01686	793.125	0.02092	793.125	0.00639
541.699	0.09262	541.699	0.13859	541.699	0.16665	541.699	0.15307	541.699	0.1474			793.429	-0.00977	793.429	-0.01242	793.429	-0.00997	793.429	0.02758	793.429	0.01314
541.894	0.09313	541.894	0.14174	541.894	0.16949	541.894	0.15491	541.894	0.14936			793.723	0.00347	793.723	0.00254	793.723	0.00419	793.723	0.03931	793.723	0.02396
542.096	0.09475	542.096	0.14223	542.096	0.16889	542.096	0.1543	542.096	0.14918			794.036	0.01787	794.036	0.01818	794.036	0.02054	794.036	0.05399	794.036	0.03754
542.306	0.09549	542.306	0.14406	542.306	0.17048	542.306	0.15525	542.306	0.15115			794.326	0.02899	794.326	0.02955	794.326	0.03124	794.326	0.0655	794.326	0.05041
542.499	0.09724	542.499	0.14411	542.499	0.16898	542.499	0.15366	542.499	0.15006			794.628	0.0454	794.628	0.04364	794.628	0.04601	794.628	0.08252	794.628	0.07196
542.705	0.09733	542.705	0.14445	542.705	0.16735	542.705	0.14999	542.705	0.14838			794.941	0.07378	794.941	0.06522	794.941	0.07146	794.941	0.10922	794.941	0.10501
542.904	0.09803	542.904	0.14549	542.904	0.16822	542.904	0.14893	542.904	0.14708			795.246	0.08787	795.246	0.07421	795.246	0.08211	795.246	0.12324	795.246	0.12172
543.113	0.09933	543.113	0.14547	543.113	0.16669	543.113	0.14567	543.113	0.14565			795.559	0.06946	795.559	0.05523	795.559	0.06627	795.559	0.10938	795.559	0.10622
543.3	0.09925	543.3	0.14569	543.3	0.16484	543.3	0.14458	543.3	0.14486			795.858	0.03579	795.858	0.02677	795.858	0.03685	795.858	0.08205	795.858	0.07599
543.499	0.09911	543.499	0.14525	543.499	0.16315	543.499	0.14196	543.499	0.14318			796.143	0.01725	796.143	0.01032	796.143	0.0189	796.143	0.06581	796.143	0.05664
543.7	0.09974	543.7	0.14603	543.7	0.1621	543.7	0.1407	543.7	0.14319			796.46	0.00705	796.46	-0.000471848	796.46	0.01011	796.46	0.05738	796.46	0.04788
543.903	0.09989	543.903	0.14575	543.903	0.16075	543.903	0.13724	543.903	0.14082			796.761	0.00101	796.761	-0.00534	796.761	0.00443	796.761	0.05284	796.761	0.04206
544.099	0.09984	544.099	0.14468	544.099	0.15968	544.099	0.13557	544.099	0.13947			797.072	-0.00874	797.072	-0.01415	797.072	-0.00456	797.072	0.04417	797.072	0.03216
544.306	0.09997	544.306	0.14425	544.306	0.15793	544.306	0.13201	544.306	0.13742			797.37	-0.01834	797.37	-0.02295	797.37	-0.01336	797.37	0.03635	797.37	0.02244
544.502	0.1012	544.502	0.14606	544.502	0.15717	544.502	0.13025	544.502	0.13585			797.662	-0.02632	797.662	-0.03162	797.662	-0.02195	797.662	0.02871	797.662	0.01423
544.704	0.10166	544.704	0.14627	544.704	0.15649	544.704	0.12883	544.704	0.13504			797.972	-0.03306	797.972	-0.03863	797.972	-0.02909	797.972	0.02254	797.972	0.00747
544.9	0.1023	544.9	0.14673	544.9	0.15537	544.9	0.12511	544.9	0.13219			798.283	-0.03846	798.283	-0.04458	798.283	-0.03476	798.283	0.01771	798.283	0.00216
545.092	0.10414	545.092	0.14857	545.092	0.15422	545.092	0.12405	545.092	0.13151			798.599	-0.03982	798.599	-0.04887	798.599	-0.03864	798.599	0.01446	798.599	-0.000734771
545.304	0.10488	545.304	0.14921	545.304	0.15388	545.304	0.12186	545.304	0.12966			798.892	-0.04485	798.892	-0.0528	798.892	-0.04145	798.892	0.01272	798.892	-0.00359
545.5	0.10504	545.5	0.14889	545.5	0.15211	545.5	0.11998	545.5	0.12953			799.196	-0.0461	799.196	-0.05448	799.196	-0.04438	799.196	0.0107	799.196	-0.00605
545.706	0.10524	545.706	0.15035	545.706	0.15334	545.706	0.12009	545.706	0.12882			799.493	-0.04712	799.493	-0.05758	799.493	-0.04738	799.493	0.00878	799.493	-0.00809
545.899	0.10538	545.899	0.14983	545.899	0.15249	545.899	0.11753	545.899	0.12784			799.787	-0.04977	799.787	-0.05951	799.787	-0.04939	799.787	0.00809	799.787	-0.0098
546.108	0.1063	546.108	0.15108	546.108	0.15273	546.108	0.117	546.108	0.12718			800.1	-0.0519	800.1	-0.0616	800.1	-0.05164	800.1	0.00655	800.1	-0.01108
546.303	0.10668	546.303	0.15316	546.303	0.15453	546.303	0.11725	546.303	0.12682			800.294	-0.05334	800.294	-0.06531	800.294	-0.05302	800.294	0.00549	800.294	-0.01175
546.506	0.10808	546.506	0.15281	546.506	0.15336	546.506	0.11622	546.506	0.1268			801.911	-0.06244	801.911	-0.07429	801.911	-0.06156	801.911	0.00185	801.911	-0.01756
546.709	0.10803	546.709	0.1531	546.709	0.15389	546.709	0.1151	546.709	0.12575			803.501	-0.06881	803.501	-0.08143	803.501	-0.06655	803.501	0.000661996	803.501	-0.01889
546.891	0.10912	546.891	0.15417	546.891	0.15444	546.891	0.11453	546.891	0.12499			805.102	-0.07472	805.102	-0.08697	805.102	-0.07308	805.102	-0.00179	805.102	-0.02232
547.105	0.11021	547.105	0.15572	547.105	0.15473	547.105	0.11392	547.105	0.12499
547.306	0.11079	547.306	0.1557	547.306	0.1542	547.306	0.11362	547.306	0.12469
547.505	0.11112	547.505	0.1557	547.505	0.1542	547.505	0.11136	547.505	0.12397
547.7	0.11145	547.7	0.15632	547.7	0.15361	547.7	0.11106	547.7	0.12292
547.902	0.11132	547.902	0.15648	547.902	0.15478	547.902	0.10998	547.902	0.12124
548.104	0.11249	548.104	0.15742	548.104	0.15471	548.104	0.11035	548.104	0.12189
548.294	0.1135	548.294	0.15799	548.294	0.15474	548.294	0.10937	548.294	0.12086
548.505	0.11518	548.505	0.15979	548.505	0.155	548.505	0.10917	548.505	0.12018
548.698	0.11662	548.698	0.16186	548.698	0.15684	548.698	0.10815	548.698	0.11998
548.902	0.11762	548.902	0.16378	548.902	0.15746	548.902	0.108	548.902	0.11961
549.102	0.11777	549.102	0.16307	549.102	0.1561	549.102	0.1075	549.102	0.11995
549.307	0.11928	549.307	0.16489	549.307	0.1575	549.307	0.10731	549.307	0.11898
549.498	0.11905	549.498	0.16485	549.498	0.15732	549.498	0.10818	549.498	0.11993
549.705	0.1206	549.705	0.16567	549.705	0.1578	549.705	0.10834	549.705	0.11956
549.897	0.1209	549.897	0.1655	549.897	0.15715	549.897	0.10722	549.897	0.11896
550.098	0.1222	550.098	0.16771	550.098	0.15832	550.098	0.10796	550.098	0.12013
550.606	0.12497	550.606	0.17079	550.606	0.15958	550.606	0.1072	550.606	0.1195
551.111	0.12773	551.111	0.17441	551.111	0.16085	551.111	0.10869	551.111	0.1204
551.609	0.13062	551.609	0.17834	551.609	0.16467	551.609	0.10898	551.609	0.11984
552.098	0.13351	552.098	0.18172	552.098	0.16713	552.098	0.11005	552.098	0.12116
552.603	0.13645	552.603	0.18564	552.603	0.17033	552.603	0.11129	552.603	0.12323
553.102	0.14033	553.102	0.18987	553.102	0.17441	553.102	0.11423	553.102	0.1246
553.601	0.14285	553.601	0.19481	553.601	0.17952	553.601	0.11797	553.601	0.12787
554.105	0.14599	554.105	0.19889	554.105	0.18512	554.105	0.12131	554.105	0.13138
554.6	0.14982	554.6	0.20285	554.6	0.1892	554.6	0.12553	554.6	0.1351
555.103	0.1526	555.103	0.20858	555.103	0.19653	555.103	0.13126	555.103	0.13895
555.6	0.1555	555.6	0.21274	555.6	0.20197	555.6	0.13529	555.6	0.14372
556.098	0.15937	556.098	0.21797	556.098	0.20732	556.098	0.13971	556.098	0.14801
556.591	0.16385	556.591	0.22486	556.591	0.21308	556.591	0.14452	556.591	0.15078
557.1	0.16644	557.1	0.2302	557.1	0.21984	557.1	0.14899	557.1	0.15519
557.598	0.17	557.598	0.23525	557.598	0.22443	557.598	0.15158	557.598	0.15768
558.097	0.17306	558.097	0.23953	558.097	0.22658	558.097	0.15363	558.097	0.16094
558.6	0.17678	558.6	0.24384	558.6	0.23111	558.6	0.15725	558.6	0.16427
559.1	0.17888	559.1	0.24737	559.1	0.23494	559.1	0.16105	559.1	0.16773
559.597	0.18185	559.597	0.25106	559.597	0.23972	559.597	0.16418	559.597	0.17177
560.1	0.18448	560.1	0.2552	560.1	0.24273	560.1	0.16714	560.1	0.17609
560.601	0.18879	560.601	0.26098	560.601	0.24703	560.601	0.17026	560.601	0.18017
561.098	0.19109	561.098	0.26446	561.098	0.25168	561.098	0.17304	561.098	0.18307
561.596	0.19269	561.596	0.26818	561.596	0.25537	561.596	0.1757	561.596	0.18687
562.102	0.1955	562.102	0.2735	562.102	0.25835	562.102	0.1763	562.102	0.18864
562.596	0.19928	562.596	0.27816	562.596	0.26203	562.596	0.17843	562.596	0.19153
563.102	0.20068	563.102	0.28054	563.102	0.26391	563.102	0.17887	563.102	0.19325
563.6	0.20365	563.6	0.28491	563.6	0.26628	563.6	0.17905	563.6	0.19512
564.103	0.20459	564.103	0.28831	564.103	0.26853	564.103	0.18096	564.103	0.19735
564.602	0.20795	564.602	0.29017	564.602	0.26983	564.602	0.18091	564.602	0.1986
565.102	0.21018	565.102	0.29377	565.102	0.27072	565.102	0.18127	565.102	0.19974
597.973	0.22051	597.973	0.13165	597.973	-0.12854	597.973	-0.11966	597.973	0.07767
675.594	0.62705	675.594	0.61757	675.594	0.18932	675.594	0.06811	675.594	0.39033
676.105	0.62875	676.105	0.61985	676.105	0.19008	676.105	0.06804	676.105	0.39101
676.592	0.63063	676.592	0.62116	676.592	0.19	676.592	0.06758	676.592	0.39155
677.105	0.63258	677.105	0.62388	677.105	0.19059	677.105	0.06809	677.105	0.39283
677.597	0.63536	677.597	0.62559	677.597	0.19055	677.597	0.06708	677.597	0.39348
678.103	0.63738	678.103	0.6277	678.103	0.1917	678.103	0.06736	678.103	0.39434
678.603	0.63918	678.603	0.63024	678.603	0.19203	678.603	0.06723	678.603	0.39552
679.093	0.64179	679.093	0.63265	679.093	0.19311	679.093	0.06725	679.093	0.39618
679.596	0.64355	679.596	0.63502	679.596	0.19429	679.596	0.06681	679.596	0.39747
680.109	0.64567	680.109	0.63735	680.109	0.19536	680.109	0.06806	680.109	0.39884
680.605	0.64776	680.605	0.63973	680.605	0.19711	680.605	0.06798	680.605	0.40032
681.099	0.65044	681.099	0.64194	681.099	0.19718	681.099	0.06758	681.099	0.40046
681.594	0.65291	681.594	0.64438	681.594	0.19833	681.594	0.06802	681.594	0.40222
682.102	0.65585	682.102	0.6471	682.102	0.19923	682.102	0.06773	682.102	0.40276
682.612	0.65749	682.612	0.64988	682.612	0.20061	682.612	0.06766	682.612	0.40396
683.101	0.65892	683.101	0.65206	683.101	0.20237	683.101	0.06799	683.101	0.40513
683.596	0.66149	683.596	0.6542	683.596	0.20234	683.596	0.06812	683.596	0.40624
684.103	0.66426	684.103	0.65759	684.103	0.20381	684.103	0.06824	684.103	0.4076
684.607	0.66678	684.607	0.65976	684.607	0.20451	684.607	0.06817	684.607	0.40863
685.102	0.66943	685.102	0.66311	685.102	0.20697	685.102	0.06896	685.102	0.40998
685.301	0.67055	685.301	0.66424	685.301	0.20762	685.301	0.06947	685.301	0.41045
685.609	0.67164	685.609	0.66581	685.609	0.20845	685.609	0.06999	685.609	0.41159
685.912	0.67393	685.912	0.66848	685.912	0.21147	685.912	0.07206	685.912	0.4132
686.229	0.67574	686.229	0.67101	686.229	0.21317	686.229	0.07267	686.229	0.4145
686.519	0.67807	686.519	0.67433	686.519	0.21581	686.519	0.07454	686.519	0.41623
686.837	0.67967	686.837	0.67701	686.837	0.21849	686.837	0.07601	686.837	0.4176
687.133	0.68265	687.133	0.68049	687.133	0.22214	687.133	0.07765	687.133	0.41919
687.438	0.68461	687.438	0.68392	687.438	0.22592	687.438	0.08017	687.438	0.42151
687.745	0.68702	687.745	0.68751	687.745	0.22887	687.745	0.08114	687.745	0.42272
688.053	0.68883	688.053	0.69085	688.053	0.23312	688.053	0.08382	688.053	0.42521
688.354	0.69181	688.354	0.69496	688.354	0.23629	688.354	0.08656	688.354	0.42706
688.663	0.6946	688.663	0.69988	688.663	0.24171	688.663	0.08993	688.663	0.43042
688.965	0.69803	688.965	0.70485	688.965	0.24803	688.965	0.09387	688.965	0.43373
689.266	0.70118	689.266	0.71096	689.266	0.2554	689.266	0.09928	689.266	0.43769
689.582	0.70481	689.582	0.7179	689.582	0.26291	689.582	0.10447	689.582	0.44179
689.877	0.70801	689.877	0.72271	689.877	0.27011	689.877	0.10913	689.877	0.44569
690.185	0.71097	690.185	0.72908	690.185	0.27949	690.185	0.11516	690.185	0.45196
690.502	0.71318	690.502	0.73485	690.502	0.288	690.502	0.12132	690.502	0.45656
690.795	0.71692	690.795	0.74102	690.795	0.29509	690.795	0.12644	690.795	0.4611
691.115	0.7207	691.115	0.74798	691.115	0.30551	691.115	0.13389	691.115	0.46812
691.405	0.7244	691.405	0.75766	691.405	0.32124	691.405	0.14322	691.405	0.47639
691.719	0.72844	691.719	0.76997	691.719	0.34361	691.719	0.15778	691.719	0.48985
692.017	0.73178	692.017	0.78196	692.017	0.36397	692.017	0.16965	692.017	0.50125
692.31	0.73445	692.31	0.7875	692.31	0.375	692.31	0.17667	692.31	0.50711
692.635	0.73602	692.635	0.78837	692.635	0.37554	692.635	0.17754	692.635	0.50791
692.932	0.73676	692.932	0.788	692.932	0.37262	692.932	0.17628	692.932	0.50791
693.243	0.73761	693.243	0.78811	693.243	0.37117	693.243	0.17519	693.243	0.50763
693.549	0.73903	693.549	0.78916	693.549	0.37086	693.549	0.17521	693.549	0.50788
693.852	0.73973	693.852	0.78876	693.852	0.37028	693.852	0.17513	693.852	0.50842
694.159	0.74073	694.159	0.78817	694.159	0.36512	694.159	0.17229	694.159	0.50679
694.46	0.74069	694.46	0.78653	694.46	0.36264	694.46	0.17074	694.46	0.50591
694.755	0.7412	694.755	0.78509	694.755	0.35797	694.755	0.16776	694.755	0.50452
695.065	0.74105	695.065	0.78391	695.065	0.35426	695.065	0.16561	695.065	0.50319
695.378	0.74203	695.378	0.78329	695.378	0.3503	695.378	0.16369	695.378	0.50241
695.681	0.74302	695.681	0.78298	695.681	0.34701	695.681	0.16028	695.681	0.50054
695.998	0.74241	695.998	0.7813	695.998	0.34287	695.998	0.15752	695.998	0.4996
696.294	0.74284	696.294	0.78025	696.294	0.34126	696.294	0.15572	696.294	0.49854
696.593	0.74316	696.593	0.77889	696.593	0.33624	696.593	0.1535	696.593	0.49732
696.903	0.74408	696.903	0.77844	696.903	0.33233	696.903	0.15023	696.903	0.49571
697.201	0.74456	697.201	0.77663	697.201	0.32843	697.201	0.14725	697.201	0.49377
697.521	0.7455	697.521	0.77604	697.521	0.32321	697.521	0.1422	697.521	0.49058
697.818	0.74568	697.818	0.77361	697.818	0.31768	697.818	0.13875	697.818	0.48859
698.133	0.74596	698.133	0.77151	698.133	0.31118	698.133	0.13478	698.133	0.48604
698.392	0.74627	698.392	0.76951	698.392	0.30587	698.392	0.13123	698.392	0.48347
699.089	0.74857	699.089	0.76772	699.089	0.29645	699.089	0.12492	699.089	0.48012
699.777	0.75182	699.777	0.76886	699.777	0.29214	699.777	0.12079	699.777	0.47917
700.468	0.75379	700.468	0.77014	700.468	0.29133	700.468	0.11986	700.468	0.47985
701.155	0.7565	701.155	0.77308	701.155	0.29185	701.155	0.11973	701.155	0.48256
701.836	0.75829	701.836	0.77451	701.836	0.29008	701.836	0.11917	701.836	0.48411
702.539	0.75977	702.539	0.77457	702.539	0.28713	702.539	0.11653	702.539	0.48408
703.22	0.7615	703.22	0.77385	703.22	0.28117	703.22	0.11293	703.22	0.48252
703.91	0.76332	703.91	0.77285	703.91	0.27555	703.91	0.10879	703.91	0.48098
704.596	0.76673	704.596	0.7748	704.596	0.27213	704.596	0.10574	704.596	0.48021
705.287	0.76878	705.287	0.77533	705.287	0.26981	705.287	0.10461	705.287	0.48083
705.972	0.77176	705.972	0.77811	705.972	0.27007	705.972	0.10382	705.972	0.48169
706.68	0.77521	706.68	0.781	706.68	0.2704	706.68	0.10384	706.68	0.48371
707.353	0.77707	707.353	0.78367	707.353	0.27197	707.353	0.10439	707.353	0.48569
708.041	0.78032	708.041	0.78706	708.041	0.27385	708.041	0.10542	708.041	0.4873
708.723	0.78293	708.723	0.79075	708.723	0.27632	708.723	0.10649	708.723	0.49033
709.413	0.7858	709.413	0.79445	709.413	0.27905	709.413	0.10789	709.413	0.49323
710.098	0.78873	710.098	0.79829	710.098	0.28206	710.098	0.10973	710.098	0.49636
