# Supplementary material for: Surface chemical heterogeneous distribution in over-lithiated Li1+xCoO2 electrodes
Source: Nat Commun. 2022 Oct 29;13:6464. doi: 10.1038/s41467-022-34161-4 (PMC9617898; doi:10.1038/s41467-022-34161-4)
Supplement: Supplementary file 3 — Source Data [file 41467_2022_34161_MOESM3_ESM.zip › origin data/Dataset Figure 4.xls]

## Sheet: 4a
O		Li		Co		Total
-45.6926	0	-45.6926	0	-45.6926	0	-45.6926	0
-45.6819	0	-45.6819	0	-45.6819	0	-45.6819	0
-20.0058	0.000119734	-43.9152	0.00023686	-43.8188	0.000148464	-43.9152	0.000236177
-19.9951	0.000275277	-43.9045	0.000930247	-43.8081	0.000257381	-43.9045	0.000927643
-19.9844	0.000590148	-43.8938	0.00279	-43.7974	0.000426447	-43.8938	0.00278
-19.9737	0.00121	-43.8831	0.00743	-43.7867	0.000675289	-43.8831	0.00741
-19.963	0.00237	-43.8724	0.01723	-43.776	0.00102	-43.8724	0.01718
-19.9523	0.00446	-43.8616	0.03827	-43.7653	0.00148	-43.8616	0.03815
-19.9416	0.00801	-43.8509	0.08142	-43.7546	0.00204	-43.8509	0.08115
-19.9309	0.01378	-43.8402	0.16593	-43.7439	0.0027	-43.8402	0.16538
-19.9202	0.02272	-43.8295	0.32396	-43.7332	0.00341	-43.8295	0.32287
-19.9095	0.0359	-43.8188	0.60597	-43.7225	0.00411	-43.8188	0.6039
-19.8988	0.05442	-43.8081	1.08589	-43.7118	0.00475	-43.8081	1.08213
-19.888	0.0792	-43.7974	1.86424	-43.701	0.00523	-43.7974	1.85768
-19.8773	0.11078	-43.7867	3.06615	-43.6903	0.00551	-43.7867	3.05519
-19.8666	0.14907	-43.776	4.83115	-43.6796	0.0056	-43.776	4.81359
-19.8559	0.19327	-43.7653	7.29223	-43.6689	0.00556	-43.7653	7.26528
-19.8452	0.24171	-43.7546	10.544	-43.6582	0.00534	-43.7546	10.5044
-19.8345	0.2921	-43.7439	14.6039	-43.6475	0.00492	-43.7439	14.5481
-19.8238	0.34174	-43.7332	19.3742	-43.6368	0.00432	-43.7332	19.2989
-19.8131	0.38792	-43.7225	24.6178	-43.6261	0.00363	-43.7225	24.5204
-19.8024	0.43278	-43.7118	29.9579	-43.6154	0.00292	-43.7118	29.8375
-19.7917	0.47418	-43.701	34.9127	-43.6047	0.00224	-43.701	34.77
-19.781	0.50608	-43.6903	38.9766	-43.594	0.00164	-43.6903	38.8145
-19.7703	0.52891	-43.6796	41.7683	-43.5833	0.00115	-43.6796	41.592
-19.7596	0.54997	-43.6689	43.1091	-43.5725	0.000771334	-43.6689	42.9248
-19.7489	0.57375	-43.6582	43.0093	-43.5618	0.000494	-43.6582	42.8238
-19.7382	0.60203	-43.6475	41.7137	-43.5511	0.000302385	-43.6475	41.5318
-19.7274	0.64309	-43.6368	39.1087	-43.5404	0.000176906	-43.6368	38.9355
-19.7167	0.71074	-43.6261	35.0963	-43.5297	9.89181e-05	-43.6261	34.9386
-19.706	0.81329	-43.6154	30.1443	-19.9844	0.000121036	-43.6154	30.0069
-19.6953	0.95176	-43.6047	24.7781	-19.9737	0.000247928	-43.6047	24.6636
-19.6846	1.12795	-43.594	19.49	-19.963	0.000485675	-43.594	19.3987
-19.6739	1.33873	-43.5833	14.6689	-19.9523	0.000911241	-43.5833	14.5993
-19.6632	1.57559	-43.5725	10.5632	-19.9416	0.00163	-43.5725	10.5124
-19.6525	1.82532	-43.5618	7.27715	-19.9309	0.00281	-43.5618	7.24174
-19.6418	2.07159	-43.5511	4.79588	-19.9202	0.00462	-43.5511	4.77227
-19.6311	2.29726	-43.5404	3.02329	-19.9095	0.00727	-43.5404	3.00824
-19.6204	2.51433	-43.5297	1.82291	-19.8988	0.01099	-43.5297	1.81374
-19.6097	2.70698	-43.519	1.05122	-19.888	0.01593	-43.519	1.04588
-19.5989	2.83332	-43.5083	0.57975	-19.8773	0.02218	-43.5083	0.57677
-19.5882	2.88569	-43.4976	0.30575	-19.8666	0.02968	-43.4976	0.30416
-19.5775	2.89052	-43.4869	0.15419	-19.8559	0.03822	-43.4869	0.15338
-19.5668	2.84864	-43.4762	0.07435	-19.8452	0.04742	-43.4762	0.07396
-19.5561	2.73459	-43.4655	0.03428	-19.8345	0.05678	-43.4655	0.03409
-19.5454	2.55496	-43.4548	0.0151	-19.8238	0.06572	-43.4548	0.01502
-19.5347	2.32068	-43.4441	0.0063	-19.8131	0.0737	-43.4441	0.00627
-19.524	2.07363	-43.4334	0.00242	-19.8024	0.08122	-43.4334	0.0024
-19.5133	1.82721	-43.4226	0.000749664	-19.7917	0.0879	-43.4226	0.000744932
-19.5026	1.5657	-43.4119	0	-19.781	0.09264	-43.4119	0
-19.4919	1.30175	-18.5496	0.000158577	-19.7703	0.09565	-20.0058	0.000134499
-19.4812	1.04813	-18.5389	0.000245045	-19.7596	0.09846	-19.9951	0.000309285
-19.4705	0.81644	-18.5282	0.000361703	-19.7489	0.10212	-19.9844	0.00066308
-19.4598	0.61585	-18.5175	0.000509985	-19.7382	0.10718	-19.9737	0.00136
-19.449	0.45256	-18.5068	0.000686849	-19.7274	0.11532	-19.963	0.00267
-19.4383	0.3298	-18.4961	0.000883614	-19.7167	0.12897	-19.9523	0.00501
-19.4276	0.24854	-18.4854	0.00109	-19.706	0.14964	-19.9416	0.009
-19.4169	0.20858	-18.4747	0.00127	-19.6953	0.1775	-19.9309	0.01549
-19.4062	0.2095	-18.464	0.00143	-19.6846	0.21257	-19.9202	0.02554
-19.3955	0.25133	-18.4533	0.00153	-19.6739	0.25383	-19.9095	0.04036
-19.3848	0.3345	-18.4426	0.00157	-19.6632	0.29914	-19.8988	0.0612
-19.3741	0.45921	-18.4319	0.00157	-19.6525	0.34551	-19.888	0.08908
-19.3634	0.62415	-18.4212	0.00153	-19.6418	0.38944	-19.8773	0.12463
-19.3527	0.82557	-18.4105	0.00143	-19.6311	0.42745	-19.8666	0.16775
-19.342	1.05652	-18.3997	0.00127	-19.6204	0.46221	-19.8559	0.21757
-19.3313	1.30697	-18.389	0.00109	-19.6097	0.49093	-19.8452	0.27221
-19.3206	1.56457	-18.3783	0.000887235	-19.5989	0.50571	-19.8345	0.32912
-19.3099	1.81636	-18.3676	0.000696262	-19.5882	0.50579	-19.8238	0.38525
-19.2992	2.05067	-18.3569	0.000530406	-19.5775	0.49661	-19.8131	0.43756
-19.2884	2.28653	-18.3462	0.00040198	-19.5668	0.47936	-19.8024	0.48844
-19.2777	2.5155	-18.3355	0.000319567	-19.5561	0.45066	-19.7917	0.53544
-19.267	2.70252	-18.3248	0.000289649	-19.5454	0.41252	-19.781	0.57175
-19.2563	2.84601	-18.3141	0.000318495	-19.5347	0.36742	-19.7703	0.59778
-19.2456	2.94966	-18.3034	0.000413575	-19.524	0.32183	-19.7596	0.6217
-19.2349	3.04848	-18.2927	0.000583932	-19.5133	0.27805	-19.7489	0.6485
-19.2242	3.1476	-18.282	0.000839209	-19.5026	0.23411	-19.7382	0.68006
-19.2135	3.22096	-18.2712	0.00119	-19.4919	0.19169	-19.7274	0.72564
-19.2028	3.27021	-18.2605	0.00163	-19.4812	0.15235	-19.7167	0.80083
-19.1921	3.29699	-18.2498	0.00217	-19.4705	0.1174	-19.706	0.91497
-19.1814	3.33054	-18.2391	0.00277	-19.4598	0.08781	-19.6953	1.06918
-19.1707	3.36893	-18.2284	0.00342	-19.449	0.06417	-19.6846	1.26557
-19.16	3.37985	-18.2177	0.00407	-19.4383	0.0467	-19.6739	1.50077
-19.1492	3.36073	-18.207	0.00467	-19.4276	0.03542	-19.6632	1.76541
-19.1385	3.33272	-18.1963	0.00522	-19.4169	0.03022	-19.6525	2.04481
-19.1278	3.30288	-18.1856	0.00565	-19.4062	0.03104	-19.6418	2.32081
-19.1171	3.249	-18.1749	0.00592	-19.3955	0.03792	-19.6311	2.57426
-19.1064	3.16398	-18.1642	0.00602	-19.3848	0.05096	-19.6204	2.81852
-19.0957	3.06322	-18.1535	0.00611	-19.3741	0.07022	-19.6097	3.03581
-19.085	2.95413	-18.1428	0.00626	-19.3634	0.0955	-19.5989	3.17922
-19.0743	2.82786	-18.1321	0.00647	-19.3527	0.12622	-19.5882	3.24002
-19.0636	2.67448	-18.1213	0.00687	-19.342	0.16124	-19.5775	3.24767
-19.0529	2.48511	-18.1106	0.0076	-19.3313	0.19898	-19.5668	3.20287
-19.0422	2.26118	-18.0999	0.00877	-19.3206	0.23744	-19.5561	3.07679
-19.0315	2.02879	-18.0892	0.01046	-19.3099	0.27453	-19.5454	2.87662
-19.0208	1.80145	-18.0785	0.01271	-19.2992	0.30837	-19.5347	2.61451
-19.01	1.56492	-18.0678	0.01549	-19.2884	0.34183	-19.524	2.33765
-18.9993	1.32091	-18.0571	0.01871	-19.2777	0.37359	-19.5133	2.06113
-18.9886	1.08019	-18.0464	0.02223	-19.267	0.39829	-19.5026	1.76709
-18.9779	0.85358	-18.0357	0.02588	-19.2563	0.41582	-19.4919	1.46987
-18.9672	0.65053	-18.025	0.02962	-19.2456	0.42696	-19.4812	1.18393
-18.9565	0.47772	-18.0143	0.03335	-19.2349	0.43725	-19.4705	0.92247
-18.9458	0.33848	-18.0036	0.0367	-19.2242	0.44785	-19.4598	0.69591
-18.9351	0.23313	-17.9929	0.03941	-19.2135	0.45532	-19.449	0.51131
-18.9244	0.15994	-17.9822	0.04141	-19.2028	0.46021	-19.4383	0.37232
-18.9137	0.11666	-17.9715	0.04245	-19.1921	0.46294	-19.4276	0.28
-18.903	0.10196	-17.9607	0.04254	-19.1814	0.46719	-19.4169	0.23407
-18.8923	0.1168	-17.95	0.04173	-19.1707	0.47255	-19.4062	0.23396
-18.8816	0.16513	-17.9393	0.03991	-19.16	0.4746	-19.3955	0.27959
-18.8709	0.25404	-17.9286	0.03728	-19.1492	0.4726	-19.3848	0.37132
-18.8602	0.39304	-17.9179	0.03397	-19.1385	0.46929	-19.3741	0.50931
-18.8494	0.59263	-17.9072	0.0302	-19.1278	0.46526	-19.3634	0.69206
-18.8387	0.86185	-17.8965	0.02614	-19.1171	0.45687	-19.3527	0.91539
-18.828	1.2055	-17.8858	0.02192	-19.1064	0.44292	-19.342	1.1716
-18.8173	1.62148	-17.8751	0.01782	-19.0957	0.42587	-19.3313	1.44961
-18.8066	2.09897	-17.8644	0.01402	-19.085	0.407	-19.3206	1.73573
-18.7959	2.61815	-17.8537	0.01066	-19.0743	0.38532	-19.3099	2.01567
-18.7852	3.15175	-17.843	0.00783	-19.0636	0.35997	-19.2992	2.27646
-18.7745	3.6684	-17.8322	0.00556	-19.0529	0.33025	-19.2884	2.5392
-18.7638	4.13713	-17.8215	0.00381	-19.0422	0.29673	-19.2777	2.7945
-18.7531	4.57398	-17.8108	0.00251	-19.0315	0.2629	-19.267	3.00343
-18.7424	4.96964	-17.8001	0.0016	-19.0208	0.23055	-19.2563	3.16416
-18.7317	5.26235	-17.7894	0.000984614	-19.01	0.19801	-19.2456	3.28063
-18.721	5.42949	-17.7787	0.000583222	-18.9993	0.1655	-19.2349	3.39163
-18.7102	5.50278	-17.768	0.000333021	-18.9886	0.13421	-19.2242	3.50267
-18.6995	5.50573	-17.7573	0.000183167	-18.9779	0.10532	-19.2135	3.58462
-18.6888	5.43444	-17.7466	9.70333e-05	-18.9672	0.07981	-19.2028	3.63921
-18.6781	5.28533	-7.81024	0.00012592	-18.9565	0.05834	-19.1921	3.66826
-18.6674	5.05677	-7.79953	0.000206502	-18.9458	0.04119	-19.1814	3.70453
-18.6567	4.76528	-7.78882	0.000326994	-18.9351	0.0283	-19.1707	3.746
-18.646	4.45963	-7.77812	0.000500533	-18.9244	0.01942	-19.16	3.75673
-18.6353	4.18835	-7.76741	0.00074135	-18.9137	0.01424	-19.1492	3.73404
-18.6246	3.93858	-7.7567	0.00106	-18.903	0.0126	-19.1385	3.70152
-18.6139	3.6946	-7.746	0.00148	-18.8923	0.01464	-19.1278	3.66714
-18.6032	3.46837	-7.73529	0.00199	-18.8816	0.02088	-19.1171	3.60645
-18.5925	3.26954	-7.72458	0.00259	-18.8709	0.03223	-19.1064	3.5117
-18.5818	3.10377	-7.71387	0.00328	-18.8602	0.04991	-19.0957	3.39995
-18.5711	2.97196	-7.70317	0.00401	-18.8494	0.07525	-19.085	3.27935
-18.5603	2.88463	-7.69246	0.00477	-18.8387	0.10938	-19.0743	3.13986
-18.5496	2.8474	-7.68175	0.0055	-18.828	0.15289	-19.0636	2.97036
-18.5389	2.83307	-7.67104	0.00611	-18.8173	0.20546	-19.0529	2.76086
-18.5282	2.8138	-7.66034	0.00655	-18.8066	0.26564	-19.0422	2.51285
-18.5175	2.793	-7.64963	0.00678	-18.7959	0.33081	-19.0315	2.2553
-18.5068	2.76187	-7.63892	0.00689	-18.7852	0.39739	-19.0208	2.00322
-18.4961	2.69915	-7.62822	0.00688	-18.7745	0.46124	-19.01	1.74069
-18.4854	2.61495	-7.61751	0.00662	-18.7638	0.51827	-18.9993	1.46964
-18.4747	2.50674	-7.6068	0.00614	-18.7531	0.57042	-18.9886	1.20206
-18.464	2.35994	-7.59609	0.0055	-18.7424	0.61636	-18.9779	0.95004
-18.4533	2.19323	-7.58539	0.00479	-18.7317	0.64819	-18.9672	0.72414
-18.4426	2.01536	-7.57468	0.00407	-18.721	0.6632	-18.9565	0.53182
-18.4319	1.83993	-7.56397	0.00335	-18.7102	0.66582	-18.9458	0.37682
-18.4212	1.68498	-7.55326	0.00268	-18.6995	0.65929	-18.9351	0.25949
-18.4105	1.55806	-7.54256	0.00208	-18.6888	0.6434	-18.9244	0.17791
-18.3997	1.48472	-7.53185	0.00156	-18.6781	0.61844	-18.9137	0.12953
-18.389	1.49173	-7.52114	0.00116	-18.6674	0.58492	-18.903	0.11284
-18.3783	1.60366	-7.51044	0.00086286	-18.6567	0.54535	-18.8923	0.12879
-18.3676	1.84001	-7.49973	0.000685135	-18.646	0.50563	-18.8816	0.18169
-18.3569	2.21209	-7.48902	0.000636894	-18.6353	0.47116	-18.8709	0.27926
-18.3462	2.72082	-7.47831	0.000739182	-18.6246	0.4406	-18.8602	0.43193
-18.3355	3.3554	-7.46761	0.00103	-18.6139	0.4123	-18.8494	0.65124
-18.3248	4.0933	-7.4569	0.00154	-18.6032	0.38725	-18.8387	0.94707
-18.3141	4.90176	-7.44619	0.00235	-18.5925	0.36606	-18.828	1.32473
-18.3034	5.76901	-7.43548	0.00351	-18.5818	0.34885	-18.8173	1.78192
-18.2927	6.64832	-7.42478	0.00505	-18.5711	0.33525	-18.8066	2.30678
-18.282	7.46418	-7.41407	0.00699	-18.5603	0.32621	-18.7959	2.87752
-18.2712	8.19301	-7.40336	0.0093	-18.5496	0.32203	-18.7852	3.46421
-18.2605	8.85132	-7.39265	0.01186	-18.5389	0.31937	-18.7745	4.03238
-18.2498	9.43525	-7.38195	0.01452	-18.5282	0.31519	-18.7638	4.548
-18.2391	9.91872	-7.37124	0.01705	-18.5175	0.31024	-18.7531	5.02869
-18.2284	10.2682	-7.36053	0.01928	-18.5068	0.3038	-18.7424	5.4642
-18.2177	10.4875	-7.34983	0.02098	-18.4961	0.29361	-18.7317	5.78663
-18.207	10.5865	-7.33912	0.02195	-18.4854	0.28095	-18.721	5.97111
-18.1963	10.586	-7.32841	0.02247	-18.4747	0.26588	-18.7102	6.05256
-18.1856	10.5351	-7.3177	0.02261	-18.464	0.24722	-18.6995	6.05672
-18.1749	10.4256	-7.307	0.02205	-18.4533	0.22714	-18.6888	5.97911
-18.1642	10.2729	-7.29629	0.02081	-18.4426	0.20664	-18.6781	5.81576
-18.1535	10.2005	-7.28558	0.01904	-18.4319	0.18696	-18.6674	5.56482
-18.1428	10.28	-7.27487	0.01695	-18.4212	0.1699	-18.6567	5.24439
-18.1321	10.4975	-7.26417	0.01474	-18.4105	0.15626	-18.646	4.9082
-18.1213	10.8915	-7.25346	0.0127	-18.3997	0.14855	-18.6353	4.60961
-18.1106	11.5229	-7.24275	0.01107	-18.389	0.14937	-18.6246	4.33441
-18.0999	12.4457	-7.23205	0.00992	-18.3783	0.16111	-18.6139	4.06535
-18.0892	13.6802	-7.22134	0.00943	-18.3676	0.18568	-18.6032	3.81563
-18.0785	15.2065	-7.21063	0.00983	-18.3569	0.22419	-18.5925	3.59596
-18.0678	16.9788	-7.19992	0.01143	-18.3462	0.27673	-18.5818	3.41263
-18.0571	18.8731	-7.18922	0.01454	-18.3355	0.34227	-18.5711	3.26671
-18.0464	20.7319	-7.17851	0.01944	-18.3248	0.41865	-18.5603	3.16978
-18.0357	22.4647	-7.1678	0.02627	-18.3141	0.50276	-18.5496	3.12799
-18.025	24.0792	-7.15709	0.03498	-18.3034	0.59375	-18.5389	3.11144
-18.0143	25.5338	-7.14639	0.04523	-18.2927	0.68734	-18.5282	3.08958
-18.0036	26.7038	-7.13568	0.05633	-18.282	0.77649	-18.5175	3.06618
-17.9929	27.4919	-7.12497	0.06734	-18.2712	0.8595	-18.5068	3.03158
-17.9822	27.8917	-7.11427	0.07712	-18.2605	0.93896	-18.4961	2.96235
-17.9715	27.8803	-7.10356	0.08457	-18.2498	1.01498	-18.4854	2.86953
-17.9607	27.4135	-7.09285	0.08882	-18.2391	1.08517	-18.4747	2.75035
-17.95	26.5477	-7.08214	0.0904	-18.2284	1.14616	-18.464	2.58887
-17.9393	25.3341	-7.07144	0.09023	-18.2177	1.19737	-18.4533	2.40562
-17.9286	23.851	-7.06073	0.0875	-18.207	1.23884	-18.4426	2.21018
-17.9179	22.1162	-7.05002	0.08171	-18.1963	1.27231	-18.4319	2.01737
-17.9072	20.1294	-7.03931	0.07375	-18.1856	1.30094	-18.4212	1.8469
-17.8965	17.9383	-7.02861	0.0647	-18.1749	1.32159	-18.4105	1.70705
-17.8858	15.6173	-7.0179	0.05556	-18.1642	1.33578	-18.3997	1.62576
-17.8751	13.3187	-7.00719	0.04713	-18.1535	1.35761	-18.389	1.63232
-17.8644	11.1053	-6.99649	0.0399	-18.1428	1.39166	-18.3783	1.75363
-17.8537	9.00045	-6.98578	0.03408	-18.1321	1.43192	-18.3676	2.01102
-17.843	7.07827	-6.97507	0.02962	-18.1213	1.48102	-18.3569	2.41687
-17.8322	5.39306	-6.96436	0.02668	-18.1106	1.5447	-18.3462	2.9722
-17.8215	3.97514	-6.95366	0.02498	-18.0999	1.62941	-18.3355	3.66518
-17.8108	2.8306	-6.94295	0.02389	-18.0892	1.7382	-18.3248	4.47116
-17.8001	1.94474	-6.93224	0.02316	-18.0785	1.86951	-18.3141	5.35423
-17.7894	1.28759	-6.92153	0.02268	-18.0678	2.02066	-18.3034	6.30136
-17.7787	0.82072	-6.91083	0.02236	-18.0571	2.17894	-18.2927	7.26133
-17.768	0.50314	-6.90012	0.02224	-18.0464	2.32743	-18.282	8.15152
-17.7573	0.29641	-6.88941	0.02238	-18.0357	2.45839	-18.2712	8.94599
-17.7466	0.16763	-6.87871	0.02322	-18.025	2.57416	-18.2605	9.66274
-17.7359	0.09099	-6.868	0.02494	-18.0143	2.6741	-18.2498	10.2975
-17.7252	0.04735	-6.85729	0.0275	-18.0036	2.74798	-18.2391	10.822
-17.7145	0.0236	-6.84658	0.03119	-17.9929	2.78613	-18.2284	11.1996
-17.7038	0.01125	-6.83588	0.03631	-17.9822	2.7886	-18.2177	11.4345
-17.6931	0.00509	-6.82517	0.0431	-17.9715	2.75374	-18.207	11.5379
-17.6823	0.00222	-6.81446	0.05181	-17.9607	2.67781	-18.1963	11.5325
-17.6716	0.000900551	-6.80375	0.06222	-17.95	2.56718	-18.1856	11.4724
-17.6609	0.000354917	-6.79305	0.07358	-17.9393	2.42765	-18.1749	11.3488
-17.6502	0.000113945	-6.78234	0.08511	-17.9286	2.26701	-18.1642	11.1784
-17.6395	0	-6.77163	0.09586	-17.9179	2.08701	-18.1535	11.096
-7.9066	0.000109418	-6.76093	0.10499	-17.9072	1.88755	-18.1428	11.1799
-7.8959	0.000255585	-6.75022	0.1119	-17.8965	1.67276	-18.1321	11.4157
-7.88519	0.00057025	-6.73951	0.11754	-17.8858	1.44934	-18.1213	11.8453
-7.87448	0.00123	-6.7288	0.12319	-17.8751	1.23081	-18.1106	12.5354
-7.86378	0.00252	-6.7181	0.12798	-17.8644	1.02249	-18.0999	13.5448
-7.85307	0.00492	-6.70739	0.13116	-17.8537	0.8261	-18.0892	14.8956
-7.84236	0.00919	-6.69668	0.13319	-17.843	0.64796	-18.0785	16.5662
-7.83165	0.01641	-6.68597	0.13435	-17.8322	0.4926	-18.0678	18.5064
-7.82095	0.02807	-6.67527	0.13467	-17.8215	0.36241	-18.0571	20.5806
-7.81024	0.04595	-6.66456	0.13386	-17.8108	0.25767	-18.0464	22.6168
-7.79953	0.07205	-6.65385	0.13141	-17.8001	0.1768	-18.0357	24.516
-7.78882	0.1083	-6.64315	0.12689	-17.7894	0.11693	-18.025	26.2858
-7.77812	0.15617	-6.63244	0.12235	-17.7787	0.07447	-18.0143	27.8805
-7.76741	0.21629	-6.62173	0.11772	-17.768	0.04562	-18.0036	29.1635
-7.7567	0.28803	-6.61102	0.11085	-17.7573	0.02686	-17.9929	30.028
-7.746	0.36939	-6.60032	0.10257	-17.7466	0.01518	-17.9822	30.4668
-7.73529	0.45702	-6.58961	0.0939	-17.7359	0.00824	-17.9715	30.4549
-7.72458	0.5466	-6.5789	0.08587	-17.7252	0.00429	-17.9607	29.9442
-7.71387	0.63341	-6.56819	0.0795	-17.7145	0.00214	-17.95	28.9969
-7.70317	0.71295	-6.55749	0.07554	-17.7038	0.00102	-17.9393	27.6691
-7.69246	0.79124	-6.54678	0.07436	-17.6931	0.000460304	-17.9286	26.0466
-7.68175	0.86429	-6.53607	0.07594	-17.6823	0.000200254	-17.9179	24.1489
-7.67104	0.91842	-6.52537	0.08001	-17.6716	8.1442e-05	-17.9072	21.9765
-7.66034	0.9513	-6.51466	0.08622	-7.8959	0.000146287	-17.8965	19.5813
-7.64963	0.96221	-6.50395	0.0949	-7.88519	0.000326388	-17.8858	17.0451
-7.63892	0.96129	-6.49324	0.10537	-7.87448	0.000705618	-17.8751	14.534
-7.62822	0.94863	-6.48254	0.11595	-7.86378	0.00144	-17.8644	12.1168
-7.61751	0.91423	-6.47183	0.12567	-7.85307	0.00282	-17.8537	9.81885
-7.6068	0.85897	-6.46112	0.1337	-7.84236	0.00526	-17.843	7.72089
-7.59609	0.78526	-6.45041	0.13926	-7.83165	0.0094	-17.8322	5.882
-7.58539	0.70664	-6.43971	0.14281	-7.82095	0.01608	-17.8215	4.33509
-7.57468	0.62711	-6.429	0.1439	-7.81024	0.02632	-17.8108	3.08664
-7.56397	0.54093	-6.41829	0.14128	-7.79953	0.04129	-17.8001	2.12049
-7.55326	0.45268	-6.40759	0.13702	-7.78882	0.06207	-17.7894	1.40386
-7.54256	0.36737	-6.39688	0.1316	-7.77812	0.08954	-17.7787	0.89478
-7.53185	0.28996	-6.38617	0.12385	-7.76741	0.12405	-17.768	0.54851
-7.52114	0.22495	-6.37546	0.11465	-7.7567	0.16528	-17.7573	0.32312
-7.51044	0.17634	-6.36476	0.10493	-7.746	0.2121	-17.7466	0.18273
-7.49973	0.14778	-6.35405	0.09553	-7.73529	0.26262	-17.7359	0.09919
-7.48902	0.14313	-6.34334	0.08701	-7.72458	0.31439	-17.7252	0.05162
-7.47831	0.16673	-6.33263	0.08022	-7.71387	0.36472	-17.7145	0.02572
-7.46761	0.22382	-6.32193	0.07502	-7.70317	0.41105	-17.7038	0.01226
-7.4569	0.32025	-6.31122	0.07039	-7.69246	0.45683	-17.6931	0.00555
-7.44619	0.46171	-6.30051	0.06582	-7.68175	0.49974	-17.6823	0.00241
-7.43548	0.65218	-6.28981	0.06088	-7.67104	0.53192	-17.6716	0.000981514
-7.42478	0.89236	-6.2791	0.05576	-7.66034	0.55197	-17.6609	0.000386841
-7.41407	1.17793	-6.26839	0.05078	-7.64963	0.5594	-17.6502	0.000124155
-7.40336	1.49866	-6.25768	0.04554	-7.63892	0.56001	-17.6395	0
-7.39265	1.83865	-6.24698	0.03976	-7.62822	0.55373	-7.9066	0.00017274
-7.38195	2.17808	-6.23627	0.03374	-7.61751	0.53467	-7.8959	0.000403497
-7.37124	2.49636	-6.22556	0.02785	-7.6068	0.50324	-7.88519	0.000900266
-7.36053	2.79559	-6.21485	0.02244	-7.59609	0.4608	-7.87448	0.00195
-7.34983	3.06239	-6.20415	0.01778	-7.58539	0.41532	-7.86378	0.00398
-7.33912	3.27067	-6.19344	0.01404	-7.57468	0.36914	-7.85307	0.00777
-7.32841	3.4564	-6.18273	0.01126	-7.56397	0.31882	-7.84236	0.01451
-7.3177	3.6367	-6.17203	0.00941	-7.55326	0.26708	-7.83165	0.02592
-7.307	3.78574	-6.16132	0.00838	-7.54256	0.21692	-7.82095	0.04434
-7.29629	3.90006	-6.15061	0.00806	-7.53185	0.17128	-7.81024	0.07259
-7.28558	3.98363	-6.1399	0.00844	-7.52114	0.13282	-7.79953	0.11385
-7.27487	4.036	-6.1292	0.00949	-7.51044	0.10391	-7.78882	0.17115
-7.26417	4.05223	-6.11849	0.01114	-7.49973	0.08668	-7.77812	0.24687
-7.25346	4.05337	-6.10778	0.01339	-7.48902	0.08333	-7.76741	0.34199
-7.24275	4.03808	-6.09707	0.01629	-7.47831	0.09635	-7.7567	0.4556
-7.23205	3.97146	-6.08637	0.01978	-7.46761	0.12873	-7.746	0.58455
-7.22134	3.84492	-6.07566	0.02369	-7.4569	0.1838	-7.73529	0.72361
-7.21063	3.68815	-6.06495	0.02767	-7.44619	0.26483	-7.72458	0.86599
-7.19992	3.50847	-6.05424	0.03134	-7.43548	0.3741	-7.71387	1.00424
-7.18922	3.294	-6.04354	0.03428	-7.42478	0.51208	-7.70317	1.13127
-7.17851	3.0662	-6.03283	0.03611	-7.41407	0.67638	-7.69246	1.25653
-7.1678	2.85649	-6.02212	0.03655	-7.40336	0.86124	-7.68175	1.37367
-7.15709	2.68138	-6.01142	0.0363	-7.39265	1.05771	-7.67104	1.46099
-7.14639	2.54851	-6.00071	0.03537	-7.38195	1.25463	-7.66034	1.51471
-7.13568	2.45587	-5.99	0.03309	-7.37124	1.44044	-7.64963	1.53353
-7.12497	2.38302	-5.97929	0.02977	-7.36053	1.61657	-7.63892	1.53353
-7.11427	2.31389	-5.96859	0.02585	-7.34983	1.77567	-7.62822	1.51471
-7.10356	2.23115	-5.95788	0.02188	-7.33912	1.90311	-7.61751	1.46099
-7.09285	2.12975	-5.94717	0.01836	-7.32841	2.0198	-7.6068	1.37367
-7.08214	2.01002	-5.93646	0.01575	-7.3177	2.13572	-7.59609	1.25659
-7.07144	1.87782	-5.92576	0.01443	-7.307	2.23581	-7.58539	1.13141
-7.06073	1.72489	-5.91505	0.01465	-7.29629	2.31754	-7.57468	1.00459
-7.05002	1.53957	-5.90434	0.01654	-7.28558	2.38245	-7.56397	0.86689
-7.03931	1.33542	-5.89364	0.02006	-7.27487	2.42933	-7.55326	0.72567
-7.02861	1.12938	-5.88293	0.02502	-7.26417	2.45428	-7.54256	0.58904
-7.0179	0.93847	-5.87222	0.03107	-7.25346	2.4692	-7.53185	0.46493
-7.00719	0.7771	-5.86151	0.03767	-7.24275	2.47274	-7.52114	0.36058
-6.99649	0.65535	-5.85081	0.04415	-7.23205	2.44348	-7.51044	0.28237
-6.98578	0.57863	-5.8401	0.04976	-7.22134	2.37595	-7.49973	0.23613
-6.97507	0.54815	-5.82939	0.05383	-7.21063	2.28821	-7.48902	0.22794
-6.96436	0.56486	-5.81868	0.05584	-7.19992	2.18436	-7.47831	0.26467
-6.95366	0.62351	-5.80798	0.05666	-7.18922	2.05652	-7.46761	0.35461
-6.94295	0.71348	-5.79727	0.05618	-7.17851	1.91761	-7.4569	0.50698
-6.93224	0.82593	-5.78656	0.05339	-7.1678	1.7872	-7.44619	0.73084
-6.92153	0.95144	-5.77586	0.04884	-7.15709	1.67551	-7.43548	1.0325
-6.91083	1.08067	-5.76515	0.04313	-7.14639	1.58757	-7.42478	1.41317
-6.90012	1.20535	-5.75444	0.03676	-7.13568	1.52267	-7.41407	1.86616
-6.88941	1.31934	-5.74373	0.03041	-7.12497	1.46862	-7.40336	2.37538
-6.87871	1.43925	-5.73303	0.02466	-7.11427	1.41649	-7.39265	2.91578
-6.868	1.56299	-5.72232	0.01991	-7.10356	1.35662	-7.38195	3.45615
-6.85729	1.67043	-5.71161	0.01644	-7.09285	1.28744	-7.37124	3.96402
-6.84658	1.76594	-5.7009	0.01438	-7.08214	1.20862	-7.36053	4.44271
-6.83588	1.85827	-5.6902	0.01385	-7.07144	1.12302	-7.34983	4.87116
-6.82517	1.95917	-5.67949	0.01478	-7.06073	1.02673	-7.33912	5.20829
-6.81446	2.10041	-5.66878	0.017	-7.05002	0.91279	-7.32841	5.51128
-6.80375	2.29009	-5.65808	0.02028	-7.03931	0.78902	-7.3177	5.80728
-6.79305	2.51082	-5.64737	0.02431	-7.02861	0.66516	-7.307	6.05493
-6.78234	2.76014	-5.63666	0.02866	-7.0179	0.55088	-7.29629	6.24814
-6.77163	3.03152	-5.62595	0.03285	-7.00719	0.45431	-7.28558	6.39256
-6.76093	3.3153	-5.61525	0.03636	-6.99649	0.38104	-7.27487	6.48682
-6.75022	3.6003	-5.60454	0.03873	-6.98578	0.33396	-7.26417	6.52235
-6.73951	3.90371	-5.59383	0.03968	-6.97507	0.31354	-7.25346	6.53274
-6.7288	4.22142	-5.58312	0.04001	-6.96436	0.32021	-7.24275	6.51574
-6.7181	4.50886	-5.57242	0.0398	-6.95366	0.35091	-7.23205	6.41493
-6.70739	4.76162	-5.56171	0.03842	-6.94295	0.39954	-7.22134	6.21638
-6.69668	4.96848	-5.551	0.03631	-6.93224	0.4612	-7.21063	5.96842
-6.68597	5.10205	-5.5403	0.03413	-6.92153	0.53075	-7.19992	5.68305
-6.67527	5.17768	-5.52959	0.03257	-6.91083	0.60314	-7.18922	5.34092
-6.66456	5.21347	-5.51888	0.03232	-6.90012	0.67396	-7.17851	4.97671
-6.65385	5.19175	-5.50817	0.03394	-6.88941	0.73993	-7.1678	4.64112
-6.64315	5.11856	-5.49747	0.0379	-6.87871	0.81027	-7.15709	4.36078
-6.63244	5.02607	-5.48676	0.04447	-6.868	0.88394	-7.14639	4.14837
-6.62173	4.91302	-5.47605	0.05381	-6.85729	0.95003	-7.13568	4.00054
-6.61102	4.78243	-5.46534	0.06595	-6.84658	1.01121	-7.12497	3.88378
-6.60032	4.67959	-5.45464	0.08115	-6.83588	1.0727	-7.11427	3.77208
-6.58961	4.64746	-5.44393	0.09916	-6.82517	1.14155	-7.10356	3.63742
-6.5789	4.68185	-5.43322	0.11922	-6.81446	1.23655	-7.09285	3.47207
-6.56819	4.7657	-5.42252	0.1407	-6.80375	1.36288	-7.08214	3.27646
-6.55749	4.88837	-5.41181	0.16269	-6.79305	1.51088	-7.07144	3.0602
-6.54678	5.02879	-5.4011	0.18536	-6.78234	1.6795	-7.06073	2.81034
-6.53607	5.15972	-5.39039	0.20698	-6.77163	1.86506	-7.05002	2.50781
-6.52537	5.26493	-5.37969	0.22416	-6.76093	2.0616	-7.03931	2.17466
-6.51466	5.35208	-5.36898	0.23502	-6.75022	2.26172	-7.02861	1.8384
-6.50395	5.42135	-5.35827	0.23813	-6.73951	2.47457	-7.0179	1.52656
-6.49324	5.44123	-5.34756	0.23475	-6.7288	2.69539	-7.00719	1.26241
-6.48254	5.40008	-5.33686	0.22605	-6.7181	2.8954	-6.99649	1.06211
-6.47183	5.29675	-5.32615	0.21219	-6.70739	3.07237	-6.98578	0.93424
-6.46112	5.12827	-5.31544	0.19318	-6.69668	3.21794	-6.97507	0.88059
-6.45041	4.91364	-5.30474	0.16932	-6.68597	3.31288	-6.96436	0.90259
-6.43971	4.69208	-5.29403	0.14289	-6.67527	3.36843	-6.95366	0.99176
-6.429	4.48002	-5.28332	0.11627	-6.66456	3.39724	-6.94295	1.13099
-6.41829	4.27107	-5.27261	0.09161	-6.65385	3.38704	-6.93224	1.3063
-6.40759	4.1195	-5.26191	0.07059	-6.64315	3.34244	-6.92153	1.50288
-6.39688	4.03321	-5.2512	0.05421	-6.63244	3.28102	-6.91083	1.70615
-6.38617	3.97398	-5.24049	0.04289	-6.62173	3.20126	-6.90012	1.90329
-6.37546	3.94594	-5.22978	0.03651	-6.61102	3.10887	-6.88941	2.08476
-6.36476	3.95244	-5.21908	0.03458	-6.60032	3.03452	-6.87871	2.27675
-6.35405	4.00309	-5.20837	0.03645	-6.58961	3.00788	-6.868	2.47609
-6.34334	4.0923	-5.19766	0.04137	-6.5789	3.02551	-6.85729	2.65137
-6.33263	4.20903	-5.18696	0.04861	-6.56819	3.07519	-6.84658	2.80964
-6.32193	4.35776	-5.17625	0.05752	-6.55749	3.15047	-6.83588	2.96491
-6.31122	4.50913	-5.16554	0.06758	-6.54678	3.23776	-6.82517	3.13596
-6.30051	4.62582	-5.15483	0.0787	-6.53607	3.3187	-6.81446	3.37357
-6.28981	4.7006	-5.14413	0.09017	-6.52537	3.37814	-6.80375	3.69072
-6.2791	4.76835	-5.13342	0.1008	-6.51466	3.41803	-6.79305	4.05961
-6.26839	4.86834	-5.12271	0.11043	-6.50395	3.44085	-6.78234	4.47627
-6.25768	4.97669	-5.112	0.11818	-6.49324	3.42546	-6.77163	4.93013
-6.24698	5.06893	-5.1013	0.12259	-6.48254	3.36462	-6.76093	5.40553
-6.23627	5.14957	-5.09059	0.12304	-6.47183	3.25805	-6.75022	5.88423
-6.22556	5.21966	-5.07988	0.11928	-6.46112	3.10356	-6.73951	6.39414
-6.21485	5.27582	-5.06918	0.11362	-6.45041	2.91732	-6.7288	6.92803
-6.20415	5.33458	-5.05847	0.10644	-6.43971	2.72837	-6.7181	7.41295
-6.19344	5.40565	-5.04776	0.09616	-6.429	2.55183	-6.70739	7.84184
-6.18273	5.45258	-5.03705	0.08368	-6.41829	2.38775	-6.69668	8.19574
-6.17203	5.46522	-5.02635	0.07014	-6.40759	2.26418	-6.68597	8.42889
-6.16132	5.46593	-5.01564	0.05673	-6.39688	2.18564	-6.67527	8.56598
-6.15061	5.43888	-5.00493	0.04451	-6.38617	2.1337	-6.66456	8.63659
-6.1399	5.38309	-4.99422	0.0343	-6.37546	2.10787	-6.65385	8.61071
-6.1292	5.31638	-4.98352	0.02657	-6.36476	2.10661	-6.64315	8.49791
-6.11849	5.23581	-4.97281	0.02147	-6.35405	2.13403	-6.63244	8.34927
-6.10778	5.14737	-4.9621	0.0189	-6.34334	2.18412	-6.62173	8.16138
-6.09707	5.06949	-4.9514	0.01852	-6.33263	2.24586	-6.61102	7.94047
-6.08637	5.04167	-4.94069	0.01985	-6.32193	2.3194	-6.60032	7.76324
-6.07566	5.08331	-4.92998	0.02234	-6.31122	2.38871	-6.58961	7.70244
-6.06495	5.16075	-4.91927	0.02543	-6.30051	2.43433	-6.5789	7.75127
-6.05424	5.24342	-4.90857	0.02861	-6.28981	2.45256	-6.56819	7.88227
-6.04354	5.32132	-4.89786	0.03146	-6.2791	2.46216	-6.55749	8.07896
-6.03283	5.38418	-4.88715	0.03366	-6.26839	2.48534	-6.54678	8.30688
-6.02212	5.43372	-4.87644	0.03548	-6.25768	2.51062	-6.53607	8.52023
-6.01142	5.50176	-4.86574	0.03723	-6.24698	2.5256	-6.52537	8.68734
-6.00071	5.56255	-4.85503	0.03864	-6.23627	2.534	-6.51466	8.8174
-5.99	5.56049	-4.84432	0.03957	-6.22556	2.53756	-6.50395	8.91372
-5.97929	5.49153	-4.83361	0.04025	-6.21485	2.53525	-6.49324	8.92345
-5.96859	5.4091	-4.82291	0.04088	-6.20415	2.53139	-6.48254	8.82584
-5.95788	5.32338	-4.8122	0.04162	-6.19344	2.53156	-6.47183	8.61899
-5.94717	5.19933	-4.80149	0.04253	-6.18273	2.52138	-6.46112	8.29795
-5.93646	5.06691	-4.79079	0.04361	-6.17203	2.49845	-6.45041	7.89758
-5.92576	4.94528	-4.78008	0.04503	-6.16132	2.46859	-6.43971	7.48605
-5.91505	4.86311	-4.76937	0.047	-6.15061	2.41981	-6.429	7.09456
-5.90434	4.83189	-4.75866	0.04903	-6.1399	2.35854	-6.41829	6.71624
-5.89364	4.83212	-4.74796	0.05052	-6.1292	2.29344	-6.40759	6.43474
-5.88293	4.8631	-4.73725	0.05124	-6.11849	2.22333	-6.39688	6.26265
-5.87222	4.94131	-4.72654	0.05115	-6.10778	2.15408	-6.38617	6.14235
-5.86151	5.07033	-4.71583	0.05012	-6.09707	2.09346	-6.37546	6.07791
-5.85081	5.207	-4.70513	0.04797	-6.08637	2.05624	-6.36476	6.07172
-5.8401	5.31143	-4.69442	0.0453	-6.07566	2.05194	-6.35405	6.13707
-5.82939	5.36338	-4.68371	0.04221	-6.06495	2.0666	-6.34334	6.26295
-5.81868	5.37172	-4.67301	0.0385	-6.05424	2.08401	-6.33263	6.42945
-5.80798	5.36371	-4.6623	0.03441	-6.04354	2.09785	-6.32193	6.64165
-5.79727	5.30792	-4.65159	0.03005	-6.03283	2.10254	-6.31122	6.85364
-5.78656	5.16511	-4.64088	0.02574	-6.02212	2.09781	-6.30051	7.00862
-5.77586	4.9553	-4.63018	0.02177	-6.01142	2.09981	-6.28981	7.09554
-5.76515	4.71595	-4.61947	0.01838	-6.00071	2.10186	-6.2791	7.16687
-5.75444	4.45849	-4.60876	0.01571	-5.99	2.08355	-6.26839	7.28375
-5.74373	4.21059	-4.59805	0.01381	-5.97929	2.04766	-6.25768	7.41183
-5.73303	3.99377	-4.58735	0.01268	-5.96859	2.01671	-6.24698	7.51441
-5.72232	3.80123	-4.57664	0.01235	-5.95788	1.99897	-6.23627	7.59969
-5.71161	3.64401	-4.56593	0.01274	-5.94717	1.98696	-6.22556	7.67048
-5.7009	3.52698	-4.55523	0.01365	-5.93646	1.99235	-6.21485	7.72247
-5.6902	3.4684	-4.54452	0.01498	-5.92576	2.02168	-6.20415	7.77649
-5.67949	3.45813	-4.53381	0.01662	-5.91505	2.08279	-6.19344	7.84746
-5.66878	3.46029	-4.5231	0.0184	-5.90434	2.17518	-6.18273	7.88476
-5.65808	3.45896	-4.5124	0.02016	-5.89364	2.28654	-6.17203	7.87522
-5.64737	3.46346	-4.50169	0.02173	-5.88293	2.40986	-6.16132	7.84713
-5.63666	3.46424	-4.49098	0.02299	-5.87222	2.54591	-6.15061	7.77375
-5.62595	3.45692	-4.48027	0.02381	-5.86151	2.69818	-6.1399	7.6602
-5.61525	3.44124	-4.46957	0.024	-5.85081	2.84288	-6.1292	7.53295
-5.60454	3.39888	-4.45886	0.02379	-5.8401	2.95094	-6.11849	7.38809
-5.59383	3.34033	-4.44815	0.02348	-5.82939	3.01123	-6.10778	7.23753
-5.58312	3.30174	-4.43745	0.02311	-5.81868	3.02593	-6.09707	7.10765
-5.57242	3.29587	-4.42674	0.02281	-5.80798	3.01826	-6.08637	7.05201
-5.56171	3.30997	-4.41603	0.02296	-5.79727	2.97842	-6.07566	7.09852
-5.551	3.35906	-4.40532	0.02394	-5.78656	2.88242	-6.06495	7.19962
-5.5403	3.4459	-4.39462	0.02603	-5.77586	2.7424	-6.05424	7.30838
-5.52959	3.56967	-4.38391	0.02939	-5.76515	2.5839	-6.04354	7.40753
-5.51888	3.7266	-4.3732	0.034	-5.75444	2.41633	-6.03283	7.48021
-5.50817	3.9023	-4.36249	0.03962	-5.74373	2.25037	-6.02212	7.52714
-5.49747	4.12249	-4.35179	0.04582	-5.73303	2.09836	-6.01142	7.59695
-5.48676	4.37714	-4.34108	0.05208	-5.72232	1.95982	-6.00071	7.65716
-5.47605	4.62124	-4.33037	0.05817	-5.71161	1.84117	-5.99	7.63104
-5.46534	4.84321	-4.31967	0.06352	-5.7009	1.74563	-5.97929	7.51799
-5.45464	5.05459	-4.30896	0.06727	-5.6902	1.68421	-5.96859	7.39431
-5.44393	5.25782	-4.29825	0.06921	-5.67949	1.65303	-5.95788	7.27945
-5.43322	5.42441	-4.28754	0.07042	-5.66878	1.63467	-5.94717	7.13237
-5.42252	5.53929	-4.27684	0.07102	-5.65808	1.62306	-5.93646	6.99499
-5.41181	5.60291	-4.26613	0.07007	-5.64737	1.62284	-5.92576	6.89332
-5.4011	5.62511	-4.25542	0.0678	-5.63666	1.63107	-5.91505	6.86382
-5.39039	5.58156	-4.24471	0.06449	-5.62595	1.64741	-5.90434	6.91729
-5.37969	5.44727	-4.23401	0.06037	-5.61525	1.67169	-5.89364	7.02216
-5.36898	5.22869	-4.2233	0.05557	-5.60454	1.69446	-5.88293	7.1704
-5.35827	4.91604	-4.21259	0.05021	-5.59383	1.71787	-5.87222	7.37824
-5.34756	4.52563	-4.20189	0.04514	-5.58312	1.75389	-5.86151	7.65247
-5.33686	4.09225	-4.19118	0.04044	-5.57242	1.80476	-5.85081	7.9269
-5.32615	3.63791	-4.18047	0.03538	-5.56171	1.86277	-5.8401	8.13288
-5.31544	3.16823	-4.16976	0.0301	-5.551	1.93703	-5.82939	8.23924
-5.30474	2.69145	-4.15906	0.02479	-5.5403	2.02821	-5.81868	8.2565
-5.29403	2.23845	-4.14835	0.01973	-5.52959	2.13652	-5.80798	8.23507
-5.28332	1.84014	-4.13764	0.01514	-5.51888	2.26105	-5.79727	8.13533
-5.27261	1.52367	-4.12693	0.01122	-5.50817	2.39155	-5.78656	7.89531
-5.26191	1.30935	-4.11623	0.00806	-5.49747	2.54027	-5.77586	7.5479
-5.2512	1.20863	-4.10552	0.00567	-5.48676	2.7013	-5.76515	7.15518
-5.24049	1.22286	-4.09481	0.00397	-5.47605	2.85079	-5.75444	6.73758
-5.22978	1.34345	-4.08411	0.00284	-5.46534	2.97994	-5.74373	6.33238
-5.21908	1.55285	-4.0734	0.00216	-5.45464	3.09172	-5.73303	5.97264
-5.20837	1.8267	-4.06269	0.00179	-5.44393	3.19125	-5.72232	5.65164
-5.19766	2.13666	-4.05198	0.00163	-5.43322	3.26536	-5.71161	5.38569
-5.18696	2.45413	-4.04128	0.00164	-5.42252	3.30491	-5.7009	5.18183
-5.17625	2.75395	-4.03057	0.00181	-5.41181	3.31309	-5.6902	5.06856
-5.16554	3.0361	-4.01986	0.00215	-5.4011	3.29186	-5.67949	5.03149
-5.15483	3.30767	-4.00915	0.00268	-5.39039	3.23021	-5.66878	5.01724
-5.14413	3.53854	-3.99845	0.00345	-5.37969	3.12126	-5.65808	5.00424
-5.13342	3.71062	-3.98774	0.00453	-5.36898	2.9703	-5.64737	5.0072
-5.12271	3.82961	-3.97703	0.00596	-5.35827	2.77455	-5.63666	5.01413
-5.112	3.8823	-3.96633	0.00776	-5.34756	2.54491	-5.62595	5.01875
-5.1013	3.85667	-3.95562	0.00991	-5.33686	2.29981	-5.61525	5.02093
-5.09059	3.75204	-3.94491	0.01232	-5.32615	2.04822	-5.60454	4.99492
-5.07988	3.58165	-3.9342	0.01488	-5.31544	1.78967	-5.59383	4.95359
-5.06918	3.38725	-3.9235	0.01743	-5.30474	1.52638	-5.58312	4.94562
-5.05847	3.1665	-3.91279	0.0198	-5.29403	1.27444	-5.57242	4.98616
-5.04776	2.90242	-3.90208	0.02188	-5.28332	1.05086	-5.56171	5.05457
-5.03705	2.62539	-3.89137	0.02373	-5.27261	0.87115	-5.551	5.17436
-5.02635	2.36327	-3.88067	0.02511	-5.26191	0.74728	-5.5403	5.34932
-5.01564	2.14337	-3.86996	0.02567	-5.2512	0.68628	-5.52959	5.57895
-5.00493	1.99853	-3.85925	0.02538	-5.24049	0.6895	-5.51888	5.85909
-4.99422	1.95934	-3.84855	0.02432	-5.22978	0.7527	-5.50817	6.1669
-4.98352	2.04624	-3.83784	0.023	-5.21908	0.86672	-5.49747	6.5405
-4.97281	2.26511	-3.82713	0.02161	-5.20837	1.0188	-5.48676	6.96445
-4.9621	2.60474	-3.81642	0.02002	-5.19766	1.19434	-5.47605	7.37073
-4.9514	3.03648	-3.80572	0.01848	-5.18696	1.37896	-5.46534	7.7393
-4.94069	3.51714	-3.79501	0.01718	-5.17625	1.56045	-5.45464	8.08425
-4.92998	3.99419	-3.7843	0.01627	-5.16554	1.74184	-5.44393	8.41212
-4.91927	4.41358	-3.77359	0.01583	-5.15483	1.92632	-5.43322	8.68091
-4.90857	4.76549	-3.76289	0.01581	-5.14413	2.09656	-5.42252	8.86617
-4.89786	5.02134	-3.75218	0.01606	-5.13342	2.24425	-5.41181	8.97022
-4.88715	5.13182	-3.74147	0.01638	-5.12271	2.37108	-5.4011	9.00432
-4.87644	5.11805	-3.73077	0.01656	-5.112	2.46595	-5.39039	8.93095
-4.86574	5.03269	-3.72006	0.0164	-5.1013	2.51666	-5.37969	8.71435
-4.85503	4.88724	-3.70935	0.01613	-5.09059	2.51689	-5.36898	8.36412
-4.84432	4.69084	-3.69864	0.0157	-5.07988	2.46767	-5.35827	7.8662
-4.83361	4.49305	-3.68794	0.01478	-5.06918	2.39301	-5.34756	7.24908
-4.82291	4.34005	-3.67723	0.01346	-5.05847	2.28923	-5.33686	6.56781
-4.8122	4.26791	-3.66652	0.01195	-5.04776	2.14336	-5.32615	5.8531
-4.80149	4.29888	-3.65581	0.01048	-5.03705	1.97837	-5.31544	5.11015
-4.79079	4.45145	-3.64511	0.00926	-5.02635	1.8135	-5.30474	4.351
-4.78008	4.73496	-3.6344	0.00844	-5.01564	1.66715	-5.29403	3.62494
-4.76937	5.12532	-3.62369	0.00813	-5.00493	1.56476	-5.28332	2.98216
-4.75866	5.57489	-3.61299	0.00833	-4.99422	1.53204	-5.27261	2.46723
-4.74796	6.04173	-3.60228	0.00897	-4.98352	1.58784	-5.26191	2.11382
-4.73725	6.50362	-3.59157	0.0099	-4.97281	1.74025	-5.2512	1.94119
-4.72654	6.96987	-3.58086	0.01093	-4.9621	1.98407	-5.24049	1.95219
-4.71583	7.40657	-3.57016	0.01185	-4.9514	2.30011	-5.22978	2.13372
-4.70513	7.77648	-3.55945	0.01246	-4.94069	2.65703	-5.21908	2.45843
-4.69442	8.08552	-3.54874	0.01263	-4.92998	3.01522	-5.20837	2.8884
-4.68371	8.32983	-3.53803	0.01256	-4.91927	3.33282	-5.19766	3.37982
-4.67301	8.54152	-3.52733	0.01224	-4.90857	3.59715	-5.18696	3.88892
-4.6623	8.73957	-3.51662	0.01143	-4.89786	3.78649	-5.17625	4.37766
-4.65159	8.90656	-3.50591	0.01023	-4.88715	3.86734	-5.16554	4.84888
-4.64088	9.0337	-3.4952	0.00879	-4.87644	3.85446	-5.15483	5.31316
-4.63018	9.13484	-3.4845	0.00732	-4.86574	3.78375	-5.14413	5.72238
-4.61947	9.23199	-3.47379	0.00599	-4.85503	3.66207	-5.13342	6.049
-4.60876	9.38393	-3.46308	0.00498	-4.84432	3.4981	-5.12271	6.30053
-4.59805	9.62078	-3.45238	0.00445	-4.83361	3.33038	-5.112	6.4524
-4.58735	9.91438	-3.44167	0.00453	-4.82291	3.19481	-5.1013	6.4794
-4.57664	10.2753	-3.43096	0.00532	-4.8122	3.11926	-5.09059	6.37416
-4.56593	10.7109	-3.42025	0.00693	-4.80149	3.12037	-5.07988	6.15052
-4.55523	11.1917	-3.40955	0.00942	-4.79079	3.20796	-5.06918	5.87627
-4.54452	11.6921	-3.39884	0.01285	-4.78008	3.38892	-5.05847	5.54588
-4.53381	12.1518	-3.38813	0.01723	-4.76937	3.64701	-5.04776	5.12773
-4.5231	12.4856	-3.37742	0.02257	-4.75866	3.94334	-5.03705	4.67586
-4.5124	12.6731	-3.36672	0.02882	-4.74796	4.24434	-5.02635	4.23817
-4.50169	12.6545	-3.35601	0.03596	-4.73725	4.53212	-5.01564	3.86131
-4.49098	12.4312	-3.3453	0.04399	-4.72654	4.81206	-5.00493	3.60442
-4.48027	12.0556	-3.3346	0.05292	-4.71583	5.05935	-4.99422	3.52455
-4.46957	11.4801	-3.32389	0.06332	-4.70513	5.24886	-4.98352	3.6614
-4.45886	10.6962	-3.31318	0.07517	-4.69442	5.38514	-4.97281	4.02907
-4.44815	9.76474	-3.30247	0.08774	-4.68371	5.46818	-4.9621	4.61098
-4.43745	8.75196	-3.29177	0.1007	-4.67301	5.52481	-4.9514	5.35893
-4.42674	7.7493	-3.28106	0.11352	-4.6623	5.56986	-4.94069	6.19782
-4.41603	6.8323	-3.27035	0.12621	-4.65159	5.59763	-4.92998	7.03489
-4.40532	6.03541	-3.25964	0.13783	-4.64088	5.61051	-4.91927	7.77359
-4.39462	5.40934	-3.24894	0.1466	-4.63018	5.62327	-4.90857	8.39101
-4.38391	4.96255	-3.23823	0.15164	-4.61947	5.65226	-4.89786	8.83644
-4.3732	4.67199	-3.22752	0.15303	-4.60876	5.72334	-4.88715	9.02667
-4.36249	4.50964	-3.21682	0.15175	-4.59805	5.85239	-4.87644	8.99797
-4.35179	4.43173	-3.20611	0.14826	-4.58735	6.02426	-4.86574	8.839
-4.34108	4.40086	-3.1954	0.14182	-4.57664	6.23067	-4.85503	8.56789
-4.33037	4.42358	-3.18469	0.13217	-4.56593	6.4689	-4.84432	8.20279
-4.31967	4.46794	-3.17399	0.12037	-4.55523	6.72084	-4.83361	7.83208
-4.30896	4.46617	-3.16328	0.10748	-4.54452	6.97066	-4.82291	7.53817
-4.29825	4.40255	-3.15257	0.09435	-4.53381	7.1811	-4.8122	7.38507
-4.28754	4.31219	-3.14186	0.082	-4.5231	7.30199	-4.80149	7.41165
-4.27684	4.19601	-3.13116	0.07126	-4.5124	7.33142	-4.79079	7.64527
-4.26613	4.01877	-3.12045	0.06214	-4.50169	7.24427	-4.78008	8.10241
-4.25542	3.79058	-3.10974	0.0542	-4.49098	7.04897	-4.76937	8.74382
-4.24471	3.55056	-3.09904	0.04719	-4.48027	6.77964	-4.75866	9.48256
-4.23401	3.31206	-3.08833	0.04093	-4.46957	6.41565	-4.74796	10.2429
-4.2233	3.06102	-3.07762	0.03531	-4.45886	5.96005	-4.73725	10.9847
-4.21259	2.80789	-3.06691	0.03057	-4.44815	5.44664	-4.72654	11.7233
-4.20189	2.58246	-3.05621	0.02663	-4.43745	4.90989	-4.71583	12.4011
-4.19118	2.39093	-3.0455	0.02312	-4.42674	4.39324	-4.70513	12.9564
-4.18047	2.21656	-3.03479	0.02	-4.41603	3.93042	-4.69442	13.4004
-4.16976	2.06344	-3.02408	0.01725	-4.40532	3.53399	-4.68371	13.7303
-4.15906	1.93781	-3.01338	0.01484	-4.39462	3.22872	-4.67301	14.0044
-4.14835	1.84872	-3.00267	0.01275	-4.38391	3.01342	-4.6623	14.2553
-4.13764	1.82649	-2.99196	0.01097	-4.3732	2.87114	-4.65159	14.46
-4.12693	1.8804	-2.98126	0.00959	-4.36249	2.78443	-4.64088	14.6121
-4.11623	1.9961	-2.97055	0.00863	-4.35179	2.72512	-4.63018	14.7393
-4.10552	2.17354	-2.95984	0.00795	-4.34108	2.67417	-4.61947	14.8787
-4.09481	2.40502	-2.94913	0.00759	-4.33037	2.63883	-4.60876	15.1144
-4.08411	2.67375	-2.93843	0.00763	-4.31967	2.60529	-4.59805	15.4917
-4.0734	2.95415	-2.92772	0.00815	-4.30896	2.54002	-4.58735	15.9665
-4.06269	3.21523	-2.91701	0.00927	-4.29825	2.4394	-4.57664	16.5412
-4.05198	3.42681	-2.9063	0.01112	-4.28754	2.33082	-4.56593	17.2207
-4.04128	3.58897	-2.8956	0.01391	-4.27684	2.21967	-4.55523	17.9571
-4.03057	3.70962	-2.88489	0.0179	-4.26613	2.08777	-4.54452	18.7097
-4.01986	3.78986	-2.87418	0.02352	-4.25542	1.94322	-4.53381	19.381
-4.00915	3.83052	-2.86348	0.03135	-4.24471	1.80092	-4.5231	19.8358
-3.99845	3.86568	-2.85277	0.04211	-4.23401	1.66792	-4.5124	20.0519
-3.98774	3.94047	-2.84206	0.05683	-4.2233	1.54251	-4.50169	19.9445
-3.97703	4.0812	-2.83135	0.07616	-4.21259	1.42728	-4.49098	19.5234
-3.96633	4.32421	-2.82065	0.10011	-4.20189	1.33602	-4.48027	18.8752
-3.95562	4.68839	-2.80994	0.12835	-4.19118	1.26704	-4.46957	17.9311
-3.94491	5.16988	-2.79923	0.15959	-4.18047	1.20436	-4.45886	16.6858
-3.9342	5.74202	-2.78852	0.19167	-4.16976	1.14643	-4.44815	15.2341
-3.9235	6.36026	-2.77782	0.22171	-4.15906	1.09446	-4.43745	13.6765
-3.91279	6.97034	-2.76711	0.24676	-4.14835	1.05278	-4.42674	12.1474
-3.90208	7.55965	-2.7564	0.26375	-4.13764	1.04004	-4.41603	10.756
-3.89137	8.12176	-2.7457	0.27014	-4.12693	1.063	-4.40532	9.54963
-3.88067	8.58265	-2.73499	0.2694	-4.11623	1.1148	-4.39462	8.60393
-3.86996	8.85704	-2.72428	0.26287	-4.10552	1.19807	-4.38391	7.92663
-3.85925	8.90771	-2.71357	0.24683	-4.09481	1.31138	-4.3732	7.47828
-3.84855	8.75894	-2.70287	0.22188	-4.08411	1.44796	-4.36249	7.2142
-3.83784	8.49509	-2.69216	0.19103	-4.0734	1.59552	-4.35179	7.06327
-3.82713	8.11891	-2.68145	0.15768	-4.06269	1.7377	-4.34108	6.96991
-3.81642	7.59305	-2.67074	0.12507	-4.05198	1.85716	-4.33037	6.94725
-3.80572	6.97363	-2.66004	0.09576	-4.04128	1.94797	-4.31967	6.95003
-3.79501	6.32558	-2.64933	0.07139	-4.03057	2.01336	-4.30896	6.87852
-3.7843	5.68237	-2.63862	0.05268	-4.01986	2.05378	-4.29825	6.71316
-3.77359	5.0691	-2.62792	0.03952	-4.00915	2.0635	-4.28754	6.51418
-3.76289	4.50324	-2.61721	0.0313	-3.99845	2.05971	-4.27684	6.28717
-3.75218	3.99397	-2.6065	0.02713	-3.98774	2.06401	-4.26613	5.97968
-3.74147	3.55289	-2.59579	0.0261	-3.97703	2.08691	-4.25542	5.60952
-3.73077	3.18237	-2.58509	0.02748	-3.96633	2.14891	-4.24471	5.23085
-3.72006	2.87653	-2.57438	0.03057	-3.95562	2.26335	-4.23401	4.86418
-3.70935	2.64753	-2.56367	0.03472	-3.94491	2.43318	-4.2233	4.49386
-3.69864	2.47777	-2.55296	0.03959	-3.9342	2.65028	-4.21259	4.13324
-3.68794	2.324	-2.54226	0.04504	-3.9235	2.89712	-4.20189	3.82415
-3.67723	2.17301	-2.53155	0.05084	-3.91279	3.15025	-4.19118	3.57124
-3.66652	2.02035	-2.52084	0.05679	-3.90208	3.40405	-4.18047	3.34377
-3.65581	1.89436	-2.51014	0.06291	-3.89137	3.64803	-4.16976	3.14393
-3.64511	1.8048	-2.49943	0.06978	-3.88067	3.85067	-4.15906	2.97846
-3.6344	1.74023	-2.48872	0.07798	-3.86996	3.97698	-4.14835	2.8599
-3.62369	1.71467	-2.47801	0.08776	-3.85925	4.00275	-4.13764	2.83657
-3.61299	1.74058	-2.46731	0.09939	-3.84855	3.93674	-4.12693	2.92388
-3.60228	1.82568	-2.4566	0.11316	-3.83784	3.81305	-4.11623	3.10014
-3.59157	1.97112	-2.44589	0.12948	-3.82713	3.63083	-4.10552	3.36782
-3.58086	2.17119	-2.43518	0.14845	-3.81642	3.37455	-4.09481	3.71791
-3.57016	2.41534	-2.42448	0.1708	-3.80572	3.0738	-4.08411	4.12711
-3.55945	2.69127	-2.41377	0.1954	-3.79501	2.75692	-4.0734	4.55779
-3.54874	2.98782	-2.40306	0.21933	-3.7843	2.43522	-4.06269	4.96287
-3.53803	3.33699	-2.39236	0.24036	-3.77359	2.12231	-4.05198	5.29501
-3.52733	3.72867	-2.38165	0.25621	-3.76289	1.82949	-4.04128	5.54862
-3.51662	4.11	-2.37094	0.26505	-3.75218	1.56451	-4.03057	5.73518
-3.50591	4.46985	-2.36023	0.26727	-3.74147	1.33501	-4.01986	5.85643
-3.4952	4.7971	-2.34953	0.26634	-3.73077	1.1441	-4.00915	5.90754
-3.4845	5.0982	-2.33882	0.26145	-3.72006	0.99069	-3.99845	5.93998
-3.47379	5.36152	-2.32811	0.25015	-3.70935	0.87682	-3.98774	6.02072
-3.46308	5.57095	-2.3174	0.23402	-3.69864	0.7955	-3.97703	6.18684
-3.45238	5.70941	-2.3067	0.21502	-3.68794	0.7325	-3.96633	6.49531
-3.44167	5.76607	-2.29599	0.19523	-3.67723	0.68193	-3.95562	6.97837
-3.43096	5.77958	-2.28528	0.17631	-3.66652	0.64107	-3.94491	7.635
-3.42025	5.776	-2.27458	0.15924	-3.65581	0.61824	-3.9342	8.43011
-3.40955	5.75028	-2.26387	0.14495	-3.64511	0.61664	-3.9235	9.30124
-3.39884	5.70069	-2.25316	0.13386	-3.6344	0.63338	-3.91279	10.1703
-3.38813	5.64958	-2.24245	0.12482	-3.62369	0.67411	-3.90208	11.0186
-3.37742	5.61434	-2.23175	0.11674	-3.61299	0.74411	-3.89137	11.8295
-3.36672	5.60372	-2.22104	0.11046	-3.60228	0.84709	-3.88067	12.497
-3.35601	5.61784	-2.21033	0.10606	-3.59157	0.98438	-3.86996	12.8998
-3.3453	5.66425	-2.19962	0.10277	-3.58086	1.15486	-3.85925	12.9764
-3.3346	5.73292	-2.18892	0.10093	-3.57016	1.35557	-3.84855	12.7598
-3.32389	5.81938	-2.17821	0.10067	-3.55945	1.58273	-3.83784	12.3697
-3.31318	5.94375	-2.1675	0.10184	-3.54874	1.83238	-3.82713	11.808
-3.30247	6.087	-2.15679	0.10394	-3.53803	2.12162	-3.81642	11.0216
-3.29177	6.22203	-2.14609	0.10617	-3.52733	2.44305	-3.80572	10.0967
-3.28106	6.33924	-2.13538	0.10806	-3.51662	2.76413	-3.79501	9.12707
-3.27035	6.46488	-2.12467	0.10863	-3.50591	3.07206	-3.7843	8.15784
-3.25964	6.59293	-2.11397	0.10656	-3.4952	3.3527	-3.77359	7.22792
-3.24894	6.68436	-2.10326	0.10324	-3.4845	3.60337	-3.76289	6.36614
-3.23823	6.74615	-2.09255	0.09862	-3.47379	3.81213	-3.75218	5.58937
-3.22752	6.77097	-2.08184	0.09127	-3.46308	3.97114	-3.74147	4.91672
-3.21682	6.73653	-2.07114	0.08188	-3.45238	4.06389	-3.73077	4.35349
-3.20611	6.67039	-2.06043	0.07146	-3.44167	4.07439	-3.72006	3.89248
-3.1954	6.56158	-2.04972	0.06133	-3.43096	4.02728	-3.70935	3.54814
-3.18469	6.40573	-2.03901	0.05247	-3.42025	3.92719	-3.69864	3.29579
-3.17399	6.23152	-2.02831	0.04545	-3.40955	3.77212	-3.68794	3.07747
-3.16328	6.0373	-2.0176	0.04072	-3.39884	3.57129	-3.67723	2.87415
-3.15257	5.83953	-2.00689	0.03837	-3.38813	3.34301	-3.66652	2.6788
-3.14186	5.66967	-1.99619	0.03822	-3.37742	3.10499	-3.65581	2.52843
-3.13116	5.5571	-1.98548	0.03994	-3.36672	2.87239	-3.64511	2.43622
-3.12045	5.51825	-1.97477	0.04299	-3.35601	2.65647	-3.6344	2.388
-3.10974	5.52798	-1.96406	0.04673	-3.3453	2.46648	-3.62369	2.40354
-3.09904	5.54529	-1.95336	0.05068	-3.3346	2.30701	-3.61299	2.50064
-3.08833	5.55126	-1.94265	0.05465	-3.32389	2.17544	-3.60228	2.69065
-3.07762	5.53887	-1.93194	0.0587	-3.31318	2.07894	-3.59157	2.97585
-3.06691	5.53373	-1.92123	0.06309	-3.30247	2.01819	-3.58086	3.34914
-3.05621	5.55046	-1.91053	0.0675	-3.29177	1.98635	-3.57016	3.79672
-3.0455	5.54895	-1.89982	0.07147	-3.28106	1.97496	-3.55945	4.30223
-3.03479	5.49895	-1.88911	0.07502	-3.27035	1.98381	-3.54874	4.85034
-3.02408	5.40416	-1.87841	0.07815	-3.25964	2.00599	-3.53803	5.49062
-3.01338	5.29882	-1.8677	0.08081	-3.24894	2.0285	-3.52733	6.20551
-3.00267	5.18666	-1.85699	0.08325	-3.23823	2.05158	-3.51662	6.90905
-2.99196	5.03956	-1.84628	0.08527	-3.22752	2.07388	-3.50591	7.57742
-2.98126	4.86944	-1.83558	0.08656	-3.21682	2.08668	-3.4952	8.1855
-2.97055	4.70259	-1.82487	0.08726	-3.20611	2.08188	-3.4845	8.73731
-2.95984	4.52304	-1.81416	0.08677	-3.1954	2.04936	-3.47379	9.20942
-2.94913	4.30332	-1.80345	0.08458	-3.18469	1.99119	-3.46308	9.57794
-2.93843	4.05272	-1.79275	0.08105	-3.17399	1.91752	-3.45238	9.80934
-2.92772	3.8287	-1.78204	0.07649	-3.16328	1.82618	-3.44167	9.87678
-2.91701	3.64937	-1.77133	0.07097	-3.15257	1.71418	-3.43096	9.8438
-2.9063	3.48977	-1.76063	0.06506	-3.14186	1.59419	-3.42025	9.74139
-2.8956	3.36311	-1.74992	0.05899	-3.13116	1.47208	-3.40955	9.56258
-2.88489	3.27799	-1.73921	0.05267	-3.12045	1.35469	-3.39884	9.31472
-2.87418	3.23628	-1.7285	0.04634	-3.10974	1.24552	-3.38813	9.03856
-2.86348	3.23266	-1.7178	0.04046	-3.09904	1.13855	-3.37742	8.76916
-2.85277	3.26201	-1.70709	0.03519	-3.08833	1.03681	-3.36672	8.53031
-2.84206	3.32798	-1.69638	0.03041	-3.07762	0.94335	-3.35601	8.33315
-2.83135	3.40842	-1.68567	0.02615	-3.06691	0.8647	-3.3453	8.19409
-2.82065	3.47521	-1.67497	0.0224	-3.05621	0.80501	-3.3346	8.10736
-2.80994	3.51744	-1.66426	0.01921	-3.0455	0.76015	-3.32389	8.06613
-2.79923	3.52114	-1.65355	0.01655	-3.03479	0.72623	-3.31318	8.09749
-2.78852	3.48069	-1.64285	0.01427	-3.02408	0.70185	-3.30247	8.18217
-2.77782	3.39754	-1.63214	0.01228	-3.01338	0.68914	-3.29177	8.28588
-2.76711	3.28682	-1.62143	0.01046	-3.00267	0.68666	-3.28106	8.39058
-2.7564	3.15408	-1.61072	0.00879	-2.99196	0.68986	-3.27035	8.5233
-2.7457	3.00129	-1.60002	0.00727	-2.98126	0.70092	-3.25964	8.67116
-2.73499	2.86889	-1.58931	0.00595	-2.97055	0.72414	-3.24894	8.78123
-2.72428	2.78348	-1.5786	0.00483	-2.95984	0.75979	-3.23823	8.86057
-2.71357	2.7407	-1.56789	0.00387	-2.94913	0.80869	-3.22752	8.90044
-2.70287	2.74583	-1.55719	0.00307	-2.93843	0.87612	-3.21682	8.87042
-2.69216	2.80506	-1.54648	0.0024	-2.92772	0.97459	-3.20611	8.79179
-2.68145	2.91699	-1.53577	0.00186	-2.91701	1.10778	-3.1954	8.64391
-2.67074	3.0721	-1.52507	0.00144	-2.9063	1.26914	-3.18469	8.42362
-2.66004	3.25448	-1.51436	0.00111	-2.8956	1.45517	-3.17399	8.16993
-2.64933	3.45795	-1.50365	0.000856731	-2.88489	1.65798	-3.16328	7.87969
-2.63862	3.67532	-1.49294	0.000672051	-2.87418	1.86553	-3.15257	7.56731
-2.62792	3.87474	-1.48224	0.000539058	-2.86348	2.0625	-3.14186	7.27685
-2.61721	4.0574	-1.47153	0.000438534	-2.85277	2.24147	-3.13116	7.04405
-2.6065	4.21706	-1.46082	0.000359783	-2.84206	2.39644	-3.12045	6.89172
-2.59579	4.32654	-1.45011	0.000295437	-2.83135	2.50576	-3.10974	6.79706
-2.58509	4.41828	-1.43941	0.000241046	-2.82065	2.54995	-3.09904	6.7127
-2.57438	4.49812	-1.4287	0.000194282	-2.80994	2.51789	-3.08833	6.62197
-2.56367	4.54189	-1.41799	0.000154555	-2.79923	2.41504	-3.07762	6.52039
-2.55296	4.55158	-1.40729	0.000121817	-2.78852	2.25975	-3.06691	6.44027
-2.54226	4.53978	-1.39658	9.53185e-05	-2.77782	2.06643	-3.05621	6.40011
-2.53155	4.51012	-1.32163	0.000172001	-2.76711	1.84394	-3.0455	6.3549
-2.52084	4.43559	-1.31092	0.000341238	-2.7564	1.60115	-3.03479	6.27038
-2.51014	4.29466	-1.30021	0.000669091	-2.7457	1.35567	-3.02408	6.14907
-2.49943	4.11513	-1.28951	0.00127	-2.73499	1.12671	-3.01338	6.02771
-2.48872	3.91891	-1.2788	0.00231	-2.72428	0.92909	-3.00267	5.90896
-2.47801	3.70627	-1.26809	0.00403	-2.71357	0.77074	-2.99196	5.76036
-2.46731	3.48192	-1.25738	0.00675	-2.70287	0.65487	-2.98126	5.5966
-2.4566	3.25491	-1.24668	0.01084	-2.69216	0.58012	-2.97055	5.44877
-2.44589	3.05002	-1.23597	0.0167	-2.68145	0.5411	-2.95984	5.30124
-2.43518	2.88893	-1.22526	0.02469	-2.67074	0.52971	-2.94913	5.1275
-2.42448	2.7996	-1.21455	0.03505	-2.66004	0.53673	-2.93843	4.9424
-2.41377	2.7827	-1.20385	0.04785	-2.64933	0.55545	-2.92772	4.81595
-2.40306	2.81113	-1.19314	0.06285	-2.63862	0.58029	-2.91701	4.77015
-2.39236	2.86292	-1.18243	0.07957	-2.62792	0.60264	-2.9063	4.77375
-2.38165	2.91166	-1.17173	0.09723	-2.61721	0.62037	-2.8956	4.83642
-2.37094	2.93247	-1.16102	0.11492	-2.6065	0.63154	-2.88489	4.9587
-2.36023	2.92153	-1.15031	0.13172	-2.59579	0.63186	-2.87418	5.1302
-2.34953	2.89781	-1.1396	0.14753	-2.58509	0.62715	-2.86348	5.33004
-2.33882	2.85155	-1.1289	0.16224	-2.57438	0.61928	-2.85277	5.5456
-2.32811	2.76653	-1.11819	0.17521	-2.56367	0.60538	-2.84206	5.77478
-2.3174	2.64974	-1.10748	0.18534	-2.55296	0.58681	-2.83135	5.97371
-2.3067	2.5131	-1.09677	0.19238	-2.54226	0.56575	-2.82065	6.09445
-2.29599	2.37587	-1.08607	0.19642	-2.53155	0.54314	-2.80994	6.11487
-2.28528	2.25369	-1.07536	0.19716	-2.52084	0.51637	-2.79923	6.02597
-2.27458	2.15562	-1.06465	0.19608	-2.51014	0.48315	-2.78852	5.83979
-2.26387	2.09055	-1.05395	0.1945	-2.49943	0.44706	-2.77782	5.57142
-2.25316	2.06103	-1.04324	0.19207	-2.48872	0.40997	-2.76711	5.24431
-2.24245	2.05252	-1.03253	0.18906	-2.47801	0.37075	-2.7564	4.87207
-2.23175	2.05051	-1.02182	0.18646	-2.46731	0.33007	-2.7457	4.47342
-2.22104	2.06356	-1.01112	0.18512	-2.4566	0.28933	-2.73499	4.10951
-2.21033	2.09015	-1.00041	0.18508	-2.44589	0.25157	-2.72428	3.82245
-2.19962	2.12447	-0.9897	0.18579	-2.43518	0.21975	-2.71357	3.6147
-2.18892	2.17639	-0.97899	0.18744	-2.42448	0.19654	-2.70287	3.49501
-2.17821	2.24202	-0.96829	0.19012	-2.41377	0.18338	-2.69216	3.46925
-2.1675	2.31413	-0.95758	0.19342	-2.40306	0.18052	-2.68145	3.53176
-2.15679	2.38732	-0.94687	0.19651	-2.39236	0.18808	-2.67074	3.66589
-2.14609	2.45188	-0.93617	0.19952	-2.38165	0.20624	-2.66004	3.84725
-2.13538	2.50833	-0.92546	0.20352	-2.37094	0.23584	-2.64933	4.06346
-2.12467	2.54159	-0.91475	0.20769	-2.36023	0.27914	-2.63862	4.30195
-2.11397	2.52451	-0.90404	0.21085	-2.34953	0.34018	-2.62792	4.522
-2.10326	2.4774	-0.89334	0.21338	-2.33882	0.42286	-2.61721	4.72238
-2.09255	2.39739	-0.88263	0.21695	-2.32811	0.52962	-2.6065	4.89461
-2.08184	2.25961	-0.87192	0.22233	-2.3174	0.65988	-2.59579	5.00676
-2.07114	2.08833	-0.86121	0.2282	-2.3067	0.80966	-2.58509	5.09719
-2.06043	1.90165	-0.85051	0.23349	-2.29599	0.97179	-2.57438	5.17334
-2.04972	1.71242	-0.8398	0.23774	-2.28528	1.13479	-2.56367	5.20763
-2.03901	1.54137	-0.82909	0.24015	-2.27458	1.28389	-2.55296	5.20321
-2.02831	1.402	-0.81838	0.23923	-2.26387	1.40379	-2.54226	5.17484
-2.0176	1.30676	-0.80768	0.23444	-2.25316	1.48097	-2.53155	5.12694
-2.00689	1.26179	-0.79697	0.22709	-2.24245	1.51994	-2.52084	5.02947
-1.99619	1.26694	-0.78626	0.21623	-2.23175	1.52525	-2.51014	4.85832
-1.98548	1.3208	-0.77556	0.20093	-2.22104	1.48883	-2.49943	4.64542
-1.97477	1.41526	-0.76485	0.18227	-2.21033	1.40727	-2.48872	4.41501
-1.96406	1.53864	-0.75414	0.16143	-2.19962	1.28855	-2.47801	4.16623
-1.95336	1.69006	-0.74343	0.14044	-2.18892	1.15123	-2.46731	3.90452
-1.94265	1.8723	-0.73273	0.12067	-2.17821	1.01152	-2.4566	3.64041
-1.93194	2.09863	-0.72202	0.1032	-2.1675	0.88417	-2.44589	3.40214
-1.92123	2.38448	-0.71131	0.08904	-2.15679	0.78202	-2.43518	3.21459
-1.91053	2.727	-0.7006	0.07863	-2.14609	0.71319	-2.42448	3.10928
-1.89982	3.12363	-0.6899	0.07185	-2.13538	0.68268	-2.41377	3.08794
-1.88911	3.57668	-0.67919	0.06808	-2.12467	0.68959	-2.40306	3.12206
-1.87841	4.08172	-0.66848	0.06638	-2.11397	0.72867	-2.39236	3.18874
-1.8677	4.63074	-0.65778	0.0657	-2.10326	0.79771	-2.38165	3.26072
-1.85699	5.20985	-0.64707	0.06501	-2.09255	0.89403	-2.37094	3.31308
-1.84628	5.78607	-0.63636	0.06463	-2.08184	1.01642	-2.36023	3.34463
-1.83558	6.34372	-0.62565	0.06395	-2.07114	1.17423	-2.34953	3.38002
-1.82487	6.8645	-0.61495	0.06154	-2.06043	1.37786	-2.33882	3.41289
-1.81416	7.27765	-0.60424	0.05741	-2.04972	1.6488	-2.32811	3.42839
-1.80345	7.5299	-0.59353	0.05221	-2.03901	2.00089	-2.3174	3.43362
-1.79275	7.62733	-0.58282	0.0464	-2.02831	2.43261	-2.3067	3.43741
-1.78204	7.58154	-0.57212	0.04007	-2.0176	2.94631	-2.29599	3.4528
-1.77133	7.39272	-0.56141	0.03368	-2.00689	3.53311	-2.28528	3.48469
-1.76063	7.09871	-0.5507	0.0276	-1.99619	4.171	-2.27458	3.52773
-1.74992	6.75451	-0.54	0.02216	-1.98548	4.83754	-2.26387	3.57596
-1.73921	6.37019	-0.52929	0.01754	-1.97477	5.49041	-2.25316	3.61856
-1.7285	5.95686	-0.51858	0.01368	-1.96406	6.07686	-2.24245	3.64496
-1.7178	5.5578	-0.50787	0.01049	-1.95336	6.59636	-2.23175	3.6447
-1.70709	5.201	-0.49717	0.0079	-1.94265	7.04617	-2.22104	3.6189
-1.69638	4.90023	-0.48646	0.00583	-1.93194	7.46591	-2.21033	3.56271
-1.68567	4.6627	-0.47575	0.0042	-1.92123	7.9331	-2.19962	3.47782
-1.67497	4.46561	-0.46504	0.00295	-1.91053	8.44614	-2.18892	3.39278
-1.66426	4.28073	-0.45434	0.00201	-1.89982	9.01589	-2.17821	3.32003
-1.65355	4.09471	-0.44363	0.00133	-1.88911	9.6979	-2.1675	3.26694
-1.64285	3.91145	-0.43292	0.000846099	-1.87841	10.5335	-2.15679	3.24059
-1.63214	3.70499	-0.42222	0.000519688	-1.8677	11.5373	-2.14609	3.23882
-1.62143	3.4456	-0.41151	0.000307045	-1.85699	12.7112	-2.13538	3.26699
-1.61072	3.14134	-0.4008	0.000173544	-1.84628	13.9992	-2.12467	3.3085
-1.60002	2.80105	-0.39009	9.46293e-05	-1.83558	15.3388	-2.11397	3.32993
-1.58931	2.45877	1.44085	0.000116421	-1.82487	16.6373	-2.10326	3.35031
-1.5786	2.14204	1.45156	0.000231284	-1.81416	17.6993	-2.09255	3.36416
-1.56789	1.85816	1.46227	0.000439549	-1.80345	18.3895	-2.08184	3.34455
-1.55719	1.61927	1.47297	0.000799266	-1.79275	18.6969	-2.07114	3.32564
-1.54648	1.43468	1.48368	0.00139	-1.78204	18.6181	-2.06043	3.33668
-1.53577	1.30698	1.49439	0.00232	-1.77133	18.1236	-2.04972	3.41306
-1.52507	1.23265	1.50509	0.00369	-1.76063	17.2774	-2.03901	3.59005
-1.51436	1.20351	1.5158	0.00565	-1.74992	16.2199	-2.02831	3.87981
-1.50365	1.20864	1.52651	0.00826	-1.73921	15.0043	-2.0176	4.29737
-1.49294	1.24211	1.53722	0.01159	-1.7285	13.6824	-2.00689	4.83992
-1.48224	1.29525	1.54792	0.01559	-1.7178	12.3892	-1.99619	5.48501
-1.47153	1.35825	1.55863	0.02012	-1.70709	11.2205	-1.98548	6.20843
-1.46082	1.42297	1.56934	0.02493	-1.69638	10.228	-1.97477	6.95913
-1.45011	1.47656	1.58005	0.02969	-1.68567	9.41755	-1.96406	7.67178
-1.43941	1.51209	1.59075	0.03404	-1.67497	8.74507	-1.95336	8.34452
-1.4287	1.53166	1.60146	0.03763	-1.66426	8.17865	-1.94265	8.97709
-1.41799	1.5401	1.61217	0.04054	-1.65355	7.66867	-1.93194	9.6225
-1.40729	1.54502	1.62287	0.04295	-1.64285	7.19766	-1.92123	10.3738
-1.39658	1.55524	1.63358	0.0446	-1.63214	6.76305	-1.91053	11.2261
-1.38587	1.56917	1.64429	0.04541	-1.62143	6.30404	-1.89982	12.1875
-1.37516	1.58583	1.655	0.04614	-1.61072	5.80915	-1.88911	13.3161
-1.36446	1.61274	1.6657	0.0473	-1.60002	5.33328	-1.87841	14.6491
-1.35375	1.66551	1.67641	0.04903	-1.58931	4.958	-1.8677	16.1932
-1.34304	1.75399	1.68712	0.0518	-1.5786	4.75791	-1.85699	17.9369
-1.33233	1.87231	1.69783	0.05595	-1.56789	4.77617	-1.84628	19.791
-1.32163	2.01463	1.70853	0.06174	-1.55719	5.0351	-1.83558	21.6774
-1.31092	2.17619	1.71924	0.06927	-1.54648	5.52902	-1.82487	23.4854
-1.30021	2.34979	1.72995	0.0785	-1.53577	6.21925	-1.81416	24.9493
-1.28951	2.53661	1.74065	0.08926	-1.52507	7.03951	-1.80345	25.8805
-1.2788	2.73622	1.75136	0.10221	-1.51436	7.90625	-1.79275	26.275
-1.26809	2.92787	1.76207	0.1168	-1.50365	8.73152	-1.78204	26.1419
-1.25738	3.1032	1.77278	0.13132	-1.49294	9.4916	-1.77133	25.4528
-1.24668	3.2668	1.78348	0.14496	-1.48224	10.1462	-1.76063	24.3095
-1.23597	3.40676	1.79419	0.15704	-1.47153	10.6411	-1.74992	22.9069
-1.22526	3.51704	1.8049	0.1671	-1.46082	10.9406	-1.73921	21.3089
-1.21455	3.62791	1.81561	0.17543	-1.45011	10.9736	-1.7285	19.579
-1.20385	3.75113	1.82631	0.18399	-1.43941	10.7219	-1.7178	17.8951
-1.19314	3.89554	1.83702	0.19279	-1.4287	10.2475	-1.70709	16.3799
-1.18243	4.074	1.84773	0.20004	-1.41799	9.62514	-1.69638	15.0974
-1.17173	4.27395	1.85844	0.20562	-1.40729	8.91606	-1.68567	14.0596
-1.16102	4.49405	1.86914	0.21005	-1.39658	8.16169	-1.67497	13.199
-1.15031	4.73439	1.87985	0.21379	-1.38587	7.36164	-1.66426	12.455
-1.1396	5.00601	1.89056	0.21716	-1.37516	6.53005	-1.65355	11.7643
-1.1289	5.31081	1.90126	0.22224	-1.36446	5.7058	-1.64285	11.1133
-1.11819	5.62811	1.91197	0.22916	-1.35375	4.95013	-1.63214	10.4735
-1.10748	5.93021	1.92268	0.23712	-1.34304	4.30629	-1.62143	9.75461
-1.09677	6.19852	1.93339	0.24592	-1.33233	3.77372	-1.61072	8.9537
-1.08607	6.4086	1.94409	0.2543	-1.32163	3.35696	-1.60002	8.13511
-1.07536	6.54332	1.9548	0.26297	-1.31092	3.06752	-1.58931	7.41472
-1.06465	6.63071	1.96551	0.27135	-1.30021	2.91291	-1.5786	6.89505
-1.05395	6.69917	1.97622	0.27765	-1.28951	2.90229	-1.56789	6.6271
-1.04324	6.73784	1.98692	0.28188	-1.2788	3.03981	-1.55719	6.64549
-1.03253	6.73894	1.99763	0.28285	-1.26809	3.31179	-1.54648	6.95375
-1.02182	6.71266	2.00834	0.28038	-1.25738	3.7036	-1.53577	7.51563
-1.01112	6.69183	2.01904	0.27377	-1.24668	4.20173	-1.52507	8.26115
-1.00041	6.67738	2.02975	0.26173	-1.23597	4.77678	-1.51436	9.09848
-0.9897	6.63512	2.04046	0.24599	-1.22526	5.39764	-1.50365	9.92865
-0.97899	6.56429	2.05117	0.22754	-1.21455	6.05104	-1.49294	10.722
-0.96829	6.46205	2.06187	0.20622	-1.20385	6.71581	-1.48224	11.4297
-0.95758	6.32875	2.07258	0.18286	-1.19314	7.42339	-1.47153	11.9875
-0.94687	6.1678	2.08329	0.15981	-1.18243	8.16577	-1.46082	12.3518
-0.93617	5.97917	2.094	0.13866	-1.17173	8.86018	-1.45011	12.4388
-0.92546	5.77919	2.1047	0.11995	-1.16102	9.47724	-1.43941	12.2233
-0.91475	5.56855	2.11541	0.10445	-1.15031	10.0141	-1.4287	11.7696
-0.90404	5.34644	2.12612	0.09254	-1.1396	10.5058	-1.41799	11.157
-0.89334	5.13852	2.13682	0.08412	-1.1289	10.9753	-1.40729	10.4543
-0.88263	4.98843	2.14753	0.0785	-1.11819	11.4115	-1.39658	9.71171
-0.87192	4.91157	2.15824	0.07479	-1.10748	11.7804	-1.38587	8.92722
-0.86121	4.88668	2.16895	0.07241	-1.09677	12.0716	-1.37516	8.11393
-0.85051	4.89602	2.17965	0.07057	-1.08607	12.2725	-1.36446	7.31815
-0.8398	4.92605	2.19036	0.06831	-1.07536	12.3638	-1.35375	6.61675
-0.82909	4.95833	2.20107	0.06536	-1.06465	12.4099	-1.34304	6.06282
-0.81838	4.95871	2.21178	0.06149	-1.05395	12.4701	-1.33233	5.64993
-0.80768	4.89217	2.22248	0.05651	-1.04324	12.5196	-1.32163	5.3768
-0.79697	4.75695	2.23319	0.05056	-1.03253	12.5469	-1.31092	5.25022
-0.78626	4.53756	2.2439	0.04398	-1.02182	12.5678	-1.30021	5.2706
-0.77556	4.21754	2.2546	0.03714	-1.01112	12.6124	-1.28951	5.44839
-0.76485	3.84467	2.26531	0.03035	-1.00041	12.6575	-1.2788	5.78751
-0.75414	3.4462	2.27602	0.02399	-0.9897	12.6298	-1.26809	6.25365
-0.74343	3.03561	2.28673	0.01833	-0.97899	12.5219	-1.25738	6.82404
-0.73273	2.64599	2.29743	0.01354	-0.96829	12.327	-1.24668	7.49002
-0.72202	2.30468	2.30814	0.00965	-0.95758	12.0485	-1.23597	8.21053
-0.71131	2.03571	2.31885	0.00665	-0.94687	11.6985	-1.22526	8.94859
-0.7006	1.85211	2.32956	0.00442	-0.93617	11.263	-1.21455	9.72146
-0.6899	1.75491	2.34026	0.00284	-0.92546	10.768	-1.20385	10.5198
-0.67919	1.73435	2.35097	0.00176	-0.91475	10.2332	-1.19314	11.3837
-0.66848	1.77276	2.36168	0.00106	-0.90404	9.66595	-1.18243	12.3179
-0.65778	1.8488	2.37238	0.000615964	-0.89334	9.11698	-1.17173	13.2262
-0.64707	1.94148	2.38309	0.000349287	-0.88263	8.67047	-1.16102	14.0774
-0.63636	2.05974	2.3938	0.000194756	-0.87192	8.36014	-1.15031	14.868
-0.62565	2.18796	2.40451	0.000108271	-0.86121	8.15224	-1.1396	15.6442
-0.61495	2.28666	2.41521	6.19e-05	-0.85051	8.01942	-1.1289	16.4307
-0.60424	2.34837	5.90579	0.000221855	-0.8398	7.94111	-1.11819	17.1955
-0.59353	2.38315	5.91649	0.000472806	-0.82909	7.88449	-1.10748	17.8759
-0.58282	2.38859	5.9272	0.000962456	-0.81838	7.79652	-1.09677	18.4426
-0.57212	2.3487	5.93791	0.00187	-0.80768	7.62502	-1.08607	18.8587
-0.56141	2.2684	5.94862	0.00348	-0.79697	7.36608	-1.07536	19.0874
-0.5507	2.14756	5.95932	0.00617	-0.78626	6.9932	-1.06465	19.2223
-0.54	1.99561	5.97003	0.01045	-0.77556	6.47495	-1.05395	19.3525
-0.52929	1.82435	5.98074	0.01691	-0.76485	5.87791	-1.04324	19.4418
-0.51858	1.63375	5.99145	0.02614	-0.75414	5.24246	-1.03253	19.4712
-0.50787	1.42543	6.00215	0.0386	-0.74343	4.59159	-1.02182	19.467
-0.49717	1.20355	6.01286	0.05445	-0.73273	3.97282	-1.01112	19.4928
-0.48646	0.98114	6.02357	0.07336	-0.72202	3.42454	-1.00041	19.526
-0.47575	0.77077	6.03427	0.0944	-0.71131	2.98188	-0.9897	19.4583
-0.46504	0.58264	6.04498	0.11604	-0.7006	2.66417	-0.97899	19.2817
-0.45434	0.42328	6.05569	0.13624	-0.6899	2.4735	-0.96829	18.9864
-0.44363	0.29527	6.0664	0.15279	-0.67919	2.39656	-0.95758	18.5758
-0.43292	0.19763	6.0771	0.16367	-0.66848	2.40866	-0.94687	18.0651
-0.42222	0.12685	6.08781	0.16747	-0.65778	2.47956	-0.93617	17.4402
-0.41151	0.07804	6.09852	0.16747	-0.64707	2.57921	-0.92546	16.7442
-0.4008	0.04598	6.10923	0.16367	-0.63636	2.71693	-0.91475	15.9972
-0.39009	0.02596	6.11993	0.15279	-0.62565	2.86989	-0.90404	15.2054
-0.37939	0.01404	6.13064	0.13624	-0.61495	2.98436	-0.89334	14.4456
-0.36868	0.00727	6.14135	0.11604	-0.60424	3.04935	-0.88263	13.8474
-0.35797	0.00359	6.15205	0.0944	-0.59353	3.07765	-0.87192	13.4607
-0.34726	0.0017	6.16276	0.07336	-0.58282	3.06655	-0.86121	13.2293
-0.33656	0.00077406	6.17347	0.05445	-0.57212	2.99621	-0.85051	13.1074
-0.32585	0.000332013	6.18418	0.0386	-0.56141	2.87541	-0.8398	13.0606
-0.31514	0.000138238	6.19488	0.02614	-0.5507	2.70563	-0.82909	13.0367
-0.30444	4.59379e-05	6.20559	0.01691	-0.54	2.49905	-0.81838	12.9472
1.41944	0.00016662	6.2163	0.01045	-0.52929	2.27064	-0.80768	12.7044
1.43014	0.00036296	6.22701	0.00617	-0.51858	2.02032	-0.79697	12.3034
1.44085	0.000756541	6.23771	0.00348	-0.50787	1.75148	-0.78626	11.7015
1.45156	0.00151	6.24842	0.00187	-0.49717	1.47008	-0.77556	10.8501
1.46227	0.00288	6.25913	0.000962456	-0.48646	1.19185	-0.76485	9.86488
1.47297	0.00527	6.26983	0.000472806	-0.47575	0.93159	-0.75414	8.81411
1.48368	0.00924	6.28054	0.000221855	-0.46504	0.70094	-0.74343	7.73562
1.49439	0.0155	6.29125	9.94347e-05	-0.45434	0.50706	-0.73273	6.71121
1.50509	0.02495	6.38761	0.000128761	-0.44363	0.35233	-0.72202	5.80759
1.5158	0.03851	6.39832	0.000287285	-0.43292	0.23498	-0.71131	5.08472
1.52651	0.05704	6.40903	0.000612249	-0.42222	0.15032	-0.7006	4.5753
1.53722	0.08114	6.41974	0.00125	-0.41151	0.09219	-0.6899	4.28235
1.54792	0.11094	6.43044	0.00242	-0.4008	0.05416	-0.67919	4.18225
1.55863	0.14593	6.44115	0.0045	-0.39009	0.03051	-0.66848	4.23189
1.56934	0.18494	6.45186	0.00801	-0.37939	0.01646	-0.65778	4.37879
1.58005	0.22621	6.46257	0.01358	-0.36868	0.0085	-0.64707	4.57112
1.59075	0.26766	6.47327	0.02203	-0.35797	0.00419	-0.63636	4.82728
1.60146	0.30727	6.48398	0.03417	-0.34726	0.00199	-0.62565	5.10835
1.61217	0.3455	6.49469	0.05069	-0.33656	0.0008999	-0.61495	5.32001
1.62287	0.38349	6.50539	0.07204	-0.32585	0.000384251	-0.60424	5.44376
1.63358	0.41934	6.5161	0.09812	-0.31514	0.000159811	-0.59353	5.50305
1.64429	0.45218	6.52681	0.12835	-0.30444	5.21397e-05	-0.58282	5.49309
1.655	0.48805	6.53752	0.16166	1.40873	0.00020794	-0.57212	5.37807
1.6657	0.52944	6.54822	0.1968	1.41944	0.000491109	-0.56141	5.17202
1.67641	0.57488	6.55893	0.23271	1.43014	0.00107	-0.5507	4.87658
1.68712	0.6269	6.56964	0.26903	1.44085	0.00223	-0.54	4.51367
1.69783	0.68804	6.58035	0.30641	1.45156	0.00445	-0.52929	4.11024
1.70853	0.761	6.59105	0.3515	1.46227	0.0085	-0.51858	3.66616
1.71924	0.85284	6.60176	0.40612	1.47297	0.01555	-0.50787	3.18635
1.72995	0.96582	6.61247	0.4667	1.48368	0.02727	-0.49717	2.68089
1.74065	1.09728	6.62317	0.5341	1.49439	0.04579	-0.48646	2.17845
1.75136	1.25579	6.63388	0.60802	1.50509	0.07372	-0.47575	1.70637
1.76207	1.43968	6.64459	0.68642	1.5158	0.11385	-0.46504	1.28645
1.77278	1.63661	6.6553	0.76541	1.52651	0.16872	-0.45434	0.93235
1.78348	1.84016	6.666	0.83946	1.53722	0.2401	-0.44363	0.64896
1.79419	2.04277	6.67671	0.90214	1.54792	0.32839	-0.43292	0.43349
1.8049	2.23894	6.68742	0.95911	1.55863	0.43206	-0.42222	0.27771
1.81561	2.43051	6.69813	1.00334	1.56934	0.54755	-0.41151	0.17056
1.82631	2.6243	6.70883	1.01626	1.58005	0.66947	-0.4008	0.10033
1.83702	2.8105	6.71954	0.9948	1.59075	0.79138	-0.39009	0.05658
1.84773	2.97171	6.73025	0.93982	1.60146	0.90696	-0.37939	0.03055
1.85844	3.10622	6.74095	0.86886	1.61217	1.01701	-0.36868	0.0158
1.86914	3.23934	6.75166	0.78786	1.62287	1.12436	-0.35797	0.0078
1.87985	3.3836	6.76237	0.69027	1.63358	1.22291	-0.34726	0.0037
1.89056	3.52706	6.77308	0.58357	1.64429	1.30969	-0.33656	0.00168
1.90126	3.67972	6.78378	0.47547	1.655	1.4025	-0.32585	0.000717511
1.91197	3.84555	6.79449	0.37289	1.6657	1.50848	-0.31514	0.000298558
1.92268	4.03136	6.8052	0.28117	1.67641	1.62278	-0.30444	9.8227e-05
1.93339	4.23591	6.81591	0.20363	1.68712	1.75251	1.39802	0.000121689
1.94409	4.44107	6.82661	0.14151	1.69783	1.90455	1.40873	0.000288119
1.9548	4.67082	6.83732	0.0943	1.70853	2.08568	1.41944	0.000679472
1.96551	4.91571	6.84803	0.0602	1.71924	2.31376	1.43014	0.00148
1.97622	5.14237	6.85873	0.03681	1.72995	2.5937	1.44085	0.00308
1.98692	5.34529	6.86944	0.02154	1.74065	2.91728	1.45156	0.00615
1.99763	5.50043	6.88015	0.01206	1.75136	3.30733	1.46227	0.01175
2.00834	5.61058	6.89086	0.00646	1.76207	3.75824	1.47297	0.02148
2.01904	5.66794	6.90156	0.00331	1.77278	4.2351	1.48368	0.03764
2.02975	5.66182	6.91227	0.00164	1.78348	4.7204	1.49439	0.06317
2.04046	5.62836	6.92298	0.000809595	1.79419	5.1941	1.50509	0.10163
2.05117	5.58116	6.93369	0.000482513	1.8049	5.64167	1.5158	0.15684
2.06187	5.52249	6.94439	0.000486065	1.81561	6.0674	1.52651	0.23224
2.07258	5.47428	6.9551	0.00082607	1.82631	6.48904	1.53722	0.3302
2.08329	5.4704	6.96581	0.00166	1.83702	6.88321	1.54792	0.45117
2.094	5.54015	6.97651	0.00334	1.84773	7.20611	1.55863	0.59302
2.1047	5.69913	6.98722	0.00649	1.85844	7.45361	1.56934	0.75077
2.11541	5.94814	6.99793	0.01208	1.86914	7.68844	1.58005	0.91704
2.12612	6.28888	7.00864	0.02148	1.87985	7.94365	1.59075	1.08308
2.13682	6.70036	7.01934	0.03648	1.89056	8.19453	1.60146	1.2404
2.14753	7.12648	7.03005	0.05924	1.90126	8.468	1.61217	1.39048
2.15824	7.51719	7.04076	0.09193	1.91197	8.77657	1.62287	1.53767
2.16895	7.86844	7.05147	0.13638	1.92268	9.13711	1.63358	1.6739
2.17965	8.17007	7.06217	0.19347	1.93339	9.54752	1.64429	1.79539
2.19036	8.36634	7.07288	0.26253	1.94409	9.96642	1.655	1.9264
2.20107	8.43025	7.08359	0.34095	1.9548	10.4433	1.6657	2.07697
2.21178	8.35867	7.09429	0.42407	1.96551	10.9536	1.67641	2.24095
2.22248	8.17174	7.105	0.5057	1.97622	11.4205	1.68712	2.42812
2.23319	7.8764	7.11571	0.57906	1.98692	11.8283	1.69783	2.64784
2.2439	7.48159	7.12642	0.63821	1.99763	12.1192	1.70853	2.90937
2.2546	7.03092	7.13712	0.67936	2.00834	12.2953	1.71924	3.23753
2.26531	6.56627	7.14783	0.71494	2.01904	12.3373	1.72995	3.63917
2.27602	6.12714	7.15854	0.746	2.02975	12.2209	1.74065	4.10302
2.28673	5.73094	7.16925	0.76187	2.04046	12.0281	1.75136	4.66147
2.29743	5.39627	7.17995	0.76724	2.05117	11.7875	1.76207	5.30696
2.30814	5.14068	7.19066	0.76961	2.06187	11.5008	1.77278	5.99071
2.31885	4.96161	7.20137	0.77309	2.07258	11.2162	1.78348	6.68847
2.32956	4.85609	7.21208	0.77701	2.08329	11.0085	1.79419	7.37242
2.34026	4.82404	7.22278	0.77973	2.094	10.9426	1.8049	8.02239
2.35097	4.87387	7.23349	0.77711	2.1047	11.0542	1.81561	8.6449
2.36168	4.99206	7.2442	0.7638	2.11541	11.3516	1.82631	9.26642
2.37238	5.14458	7.2549	0.73498	2.12612	11.8412	1.83702	9.85437
2.38309	5.29118	7.26561	0.70243	2.13682	12.4854	1.84773	10.3463
2.3938	5.39594	7.27632	0.66462	2.14753	13.1776	1.85844	10.7361
2.40451	5.44578	7.28703	0.6072	2.15824	13.8193	1.86914	11.1123
2.41521	5.42723	7.29773	0.53372	2.16895	14.3949	1.87985	11.5206
2.42592	5.34253	7.30844	0.45024	2.17965	14.8774	1.89056	11.9244
2.43663	5.18937	7.31915	0.36395	2.19036	15.1652	1.90126	12.3627
2.44734	4.96586	7.32986	0.2816	2.20107	15.2111	1.91197	12.852
2.45804	4.66919	7.34056	0.2084	2.21178	15.0064	1.92268	13.415
2.46875	4.30171	7.35127	0.14746	2.22248	14.5845	1.93339	14.0479
2.47946	3.8898	7.36198	0.09977	2.23319	13.9595	1.94409	14.6891
2.49016	3.45062	7.37268	0.06456	2.2439	13.1505	1.9548	15.4121
2.50087	3.00496	7.38339	0.04007	2.2546	12.2382	1.96551	16.1815
2.51158	2.57245	7.3941	0.02414	2.26531	11.3019	1.97622	16.8853
2.52229	2.16555	7.40481	0.01473	2.27602	10.4155	1.98692	17.5019
2.53299	1.79172	7.41551	0.01032	2.28673	9.61225	1.99763	17.9473
2.5437	1.4514	7.42622	0.01018	2.29743	8.92268	2.00834	18.2263
2.55441	1.14664	7.43693	0.01447	2.30814	8.37541	2.01904	18.3115
2.56512	0.88128	7.44764	0.0244	2.31885	7.96775	2.02975	18.1675
2.57582	0.65735	7.45834	0.04218	2.32956	7.69406	2.04046	17.9162
2.58653	0.47478	7.46905	0.07103	2.34026	7.55124	2.05117	17.6017
2.59724	0.33141	7.47976	0.11485	2.35097	7.54716	2.06187	17.2276
2.60794	0.22319	7.49046	0.17767	2.36168	7.6579	2.07258	16.8653
2.61865	0.14481	7.50117	0.26273	2.37238	7.82917	2.08329	16.6281
2.62936	0.0904	7.51188	0.3714	2.38309	7.99476	2.094	16.6121
2.64007	0.05425	7.52259	0.50197	2.3938	8.09519	2.1047	16.8691
2.65077	0.03126	7.53329	0.64894	2.40451	8.10954	2.11541	17.409
2.66148	0.01728	7.544	0.80293	2.41521	8.02131	2.12612	18.2393
2.67219	0.00917	7.55471	0.95163	2.42592	7.83501	2.13682	19.3004
2.6829	0.00466	7.56542	1.08165	2.43663	7.54774	2.14753	20.4279
2.6936	0.00227	7.57612	1.18096	2.44734	7.15821	2.15824	21.4708
2.70431	0.00106	7.58683	1.24128	2.45804	6.66619	2.16895	22.4087
2.71502	0.00047054	7.59754	1.28535	2.46875	6.08009	2.17965	23.2022
2.72572	0.000200176	7.60824	1.3123	2.47946	5.44067	2.19036	23.6923
2.73643	7.72783e-05	7.61895	1.29739	2.49016	4.77602	2.20107	23.8056
5.9272	0.00011819	7.62966	1.24604	2.50087	4.11688	2.21178	23.5298
5.93791	0.000229807	7.64037	1.16653	2.51158	3.48973	2.22248	22.9182
5.94862	0.000426804	7.65107	1.06809	2.52229	2.91055	2.23319	21.9919
5.95932	0.000757145	7.66178	0.95935	2.53299	2.38834	2.2439	20.7801
5.97003	0.00128	7.67249	0.84758	2.5437	1.92144	2.2546	19.4081
5.98074	0.00208	7.6832	0.74918	2.55441	1.50962	2.26531	17.9977
5.99145	0.00321	7.6939	0.66764	2.56512	1.15534	2.27602	16.6632
6.00215	0.00474	7.70461	0.59432	2.57582	0.85908	2.28673	15.4559
6.01286	0.00669	7.71532	0.53177	2.58653	0.61916	2.29743	14.4251
6.02357	0.00901	7.72602	0.48333	2.59724	0.43161	2.30814	13.6172
6.03427	0.01159	7.73673	0.4525	2.60794	0.29046	2.31885	13.0263
6.04498	0.01425	7.74744	0.44204	2.61865	0.18842	2.32956	12.6435
6.05569	0.01673	7.75815	0.45285	2.62936	0.11765	2.34026	12.4656
6.0664	0.01876	7.76885	0.48318	2.64007	0.07063	2.35097	12.5091
6.0771	0.0201	7.77956	0.52975	2.65077	0.04073	2.36168	12.7366
6.08781	0.02057	7.79027	0.58535	2.66148	0.02254	2.37238	13.059
6.09852	0.02057	7.80098	0.63993	2.67219	0.01197	2.38309	13.3697
6.10923	0.0201	7.81168	0.68499	2.6829	0.00608	2.3938	13.5727
6.11993	0.01876	7.82239	0.71387	2.6936	0.00298	2.40451	13.6343
6.13064	0.01673	7.8331	0.72914	2.70431	0.00139	2.41521	13.5243
6.14135	0.01425	7.8438	0.7379	2.71502	0.000617542	2.42592	13.2495
6.15205	0.01159	7.85451	0.73443	2.72572	0.000262931	2.43663	12.805
6.16276	0.00901	7.86522	0.71342	2.73643	0.00010177	2.44734	12.1875
6.17347	0.00669	7.87593	0.6801	2.74714	3.57636e-05	2.45804	11.3938
6.18418	0.00474	7.88663	0.64124	5.91649	0.000138975	2.46875	10.4348
6.19488	0.00321	7.89734	0.60429	5.9272	0.000282902	2.47946	9.37776
6.20559	0.00208	7.90805	0.57673	5.93791	0.00055007	2.49016	8.26811
6.2163	0.00128	7.91876	0.56571	5.94862	0.00102	2.50087	7.15758
6.22701	0.000757145	7.92946	0.58352	5.95932	0.00181	2.51158	6.09251
6.23771	0.000426804	7.94017	0.63498	5.97003	0.00307	2.52229	5.10146
6.24842	0.000229807	7.95088	0.71685	5.98074	0.00497	2.53299	4.20096
6.25913	0.00011819	7.96158	0.8292	5.99145	0.00768	2.5437	3.38973
6.26983	5.80606e-05	7.97229	0.96861	6.00215	0.01135	2.55441	2.66961
6.41974	0.000139802	7.983	1.12727	6.01286	0.016	2.56512	2.04688
6.43044	0.000271829	7.99371	1.29275	6.02357	0.02156	2.57582	1.5241
6.44115	0.000504849	8.00441	1.44894	6.03427	0.02775	2.58653	1.0995
6.45186	0.000898523	8.01512	1.57806	6.04498	0.03411	2.59724	0.76692
6.46257	0.00153	8.02583	1.677	6.05569	0.04005	2.60794	0.51628
6.47327	0.00247	8.03654	1.73188	6.0664	0.04491	2.61865	0.33494
6.48398	0.00384	8.04724	1.72092	6.0771	0.04811	2.62936	0.20912
6.49469	0.0057	8.05795	1.6698	6.08781	0.04923	2.64007	0.12552
6.50539	0.00812	8.06866	1.58493	6.09852	0.04923	2.65077	0.07237
6.5161	0.01108	8.07936	1.45329	6.10923	0.04811	2.66148	0.04003
6.52681	0.01454	8.09007	1.29064	6.11993	0.04491	2.67219	0.02125
6.53752	0.0184	8.10078	1.1134	6.13064	0.04005	2.6829	0.0108
6.54822	0.02254	8.11149	0.93809	6.14135	0.03411	2.6936	0.00528
6.55893	0.0269	8.12219	0.77742	6.15205	0.02775	2.70431	0.00246
6.56964	0.03149	8.1329	0.63904	6.16276	0.02156	2.71502	0.00109
6.58035	0.03642	8.14361	0.52541	6.17347	0.016	2.72572	0.000465542
6.59105	0.0425	8.15432	0.43497	6.18418	0.01135	2.73643	0.000179999
6.60176	0.04998	8.16502	0.36629	6.19488	0.00768	2.74714	6.29085e-05
6.61247	0.05845	8.17573	0.31691	6.20559	0.00497	5.89508	0.000134499
6.62317	0.068	8.18644	0.27952	6.2163	0.00307	5.90579	0.000300089
6.63388	0.07851	8.19714	0.2482	6.22701	0.00181	5.91649	0.000639535
6.64459	0.08964	8.20785	0.22161	6.23771	0.00102	5.9272	0.0013
6.6553	0.10079	8.21856	0.20047	6.24842	0.00055007	5.93791	0.00253
6.666	0.11118	8.22927	0.1873	6.25913	0.000282902	5.94862	0.0047
6.67671	0.11993	8.23997	0.18589	6.26983	0.000138975	5.95932	0.00834
6.68742	0.12779	8.25068	0.20182	6.28054	6.52113e-05	5.97003	0.01413
6.69813	0.13384	8.26139	0.23985	6.40903	0.00018068	5.98074	0.02287
6.70883	0.13562	8.2721	0.30326	6.41974	0.000367797	5.99145	0.03536
6.71954	0.13273	8.2828	0.39476	6.43044	0.00071514	6.00215	0.05222
6.73025	0.12534	8.29351	0.5146	6.44115	0.00133	6.01286	0.07365
6.74095	0.11579	8.30422	0.65955	6.45186	0.00236	6.02357	0.09923
6.75166	0.10489	8.31492	0.82223	6.46257	0.00401	6.03427	0.12769
6.76237	0.09182	8.32563	0.99133	6.47327	0.00649	6.04498	0.15696
6.77308	0.07756	8.33634	1.15268	6.48398	0.01007	6.05569	0.18429
6.78378	0.06314	8.34705	1.29122	6.49469	0.01492	6.0664	0.20667
6.79449	0.04949	8.35775	1.39341	6.50539	0.02118	6.0771	0.22139
6.8052	0.03729	8.36846	1.46941	6.5161	0.02879	6.08781	0.22652
6.81591	0.027	8.37917	1.51252	6.52681	0.03756	6.09852	0.22652
6.82661	0.01875	8.38988	1.50108	6.53752	0.04711	6.10923	0.22139
6.83732	0.01249	8.40058	1.45119	6.54822	0.05702	6.11993	0.20667
6.84803	0.00797	8.41129	1.36976	6.55893	0.06688	6.13064	0.18429
6.85873	0.00487	8.422	1.25445	6.56964	0.07647	6.14135	0.15696
6.86944	0.00285	8.4327	1.11678	6.58035	0.08588	6.15205	0.12769
6.88015	0.0016	8.44341	0.96817	6.59105	0.09696	6.16276	0.09923
6.89086	0.000854876	8.45412	0.81844	6.60176	0.11021	6.17347	0.07365
6.90156	0.000437732	8.46483	0.68201	6.61247	0.12458	6.18418	0.05222
6.91227	0.000217551	8.47553	0.5633	6.62317	0.14044	6.19488	0.03536
6.92298	0.000107545	8.48624	0.45728	6.63388	0.15792	6.20559	0.02287
6.93369	6.49215e-05	8.49695	0.36466	6.64459	0.17673	6.2163	0.01413
6.9551	0.000115648	8.50766	0.28594	6.6553	0.19608	6.22701	0.00834
6.96581	0.000233422	8.51836	0.22175	6.666	0.21469	6.23771	0.0047
6.97651	0.000470203	8.52907	0.17313	6.67671	0.23099	6.24842	0.00253
6.98722	0.000917127	8.53978	0.14162	6.68742	0.24621	6.25913	0.0013
6.99793	0.00171	8.55049	0.12931	6.69813	0.2584	6.26983	0.000639535
7.00864	0.00305	8.56119	0.13892	6.70883	0.26283	6.28054	0.000300089
7.01934	0.00519	8.5719	0.17365	6.71954	0.25848	6.29125	0.000134499
7.03005	0.00846	8.58261	0.23695	6.73025	0.24538	6.30196	5.75802e-05
7.04076	0.01318	8.59331	0.33189	6.74095	0.22809	6.38761	0.000134499
7.05147	0.01965	8.60402	0.46018	6.75166	0.20802	6.39832	0.000300089
7.06217	0.02804	8.61473	0.62122	6.76237	0.18321	6.40903	0.000639535
7.07288	0.03831	8.62544	0.81095	6.77308	0.15562	6.41974	0.0013
7.08359	0.05015	8.63614	1.02145	6.78378	0.12732	6.43044	0.00253
7.09429	0.06295	8.64685	1.24112	6.79449	0.1002	6.44115	0.0047
7.105	0.07587	8.65756	1.45563	6.8052	0.07578	6.45186	0.00837
7.11571	0.08791	8.66827	1.64994	6.81591	0.05502	6.46257	0.0142
7.12642	0.09815	8.67897	1.8253	6.82661	0.03832	6.47327	0.02305
7.13712	0.1059	8.68968	1.97422	6.83732	0.02558	6.48398	0.03576
7.14783	0.1127	8.70039	2.0743	6.84803	0.01635	6.49469	0.05312
7.15854	0.11847	8.71109	2.12085	6.85873	0.01001	6.50539	0.0756
7.16925	0.12151	8.7218	2.14577	6.86944	0.00586	6.5161	0.1032
7.17995	0.12234	8.73251	2.15709	6.88015	0.00329	6.52681	0.13546
7.19066	0.12234	8.74322	2.13646	6.89086	0.00176	6.53752	0.17147
7.20137	0.12209	8.75392	2.0913	6.90156	0.000901964	6.54822	0.21021
7.21208	0.1212	8.76463	2.02734	6.91227	0.000449243	6.55893	0.25099
7.22278	0.11963	8.77534	1.9475	6.92298	0.00022403	6.56964	0.29391
7.23349	0.11703	8.78605	1.85194	6.93369	0.000138782	6.58035	0.3402
7.2442	0.11289	8.79675	1.75731	6.94439	0.000149047	6.59105	0.39728
7.2549	0.10677	8.80746	1.65975	6.9551	0.000266732	6.60176	0.46736
7.26561	0.10041	8.81817	1.53712	6.96581	0.000542962	6.61247	0.54675
7.27632	0.09367	8.82887	1.40019	6.97651	0.0011	6.62317	0.63598
7.28703	0.08464	8.83958	1.25292	6.98722	0.00215	6.63388	0.73392
7.29773	0.07378	8.85029	1.09579	6.99793	0.00403	6.64459	0.8372
7.30844	0.06185	8.861	0.93895	7.00864	0.00721	6.6553	0.94019
7.31915	0.04977	8.8717	0.78998	7.01934	0.01235	6.666	1.0355
7.32986	0.03838	8.88241	0.65966	7.03005	0.02027	6.67671	1.11487
7.34056	0.02833	8.89312	0.55664	7.04076	0.03184	6.68742	1.18581
7.35127	0.02001	8.90383	0.48602	7.05147	0.04791	6.69813	1.2399
7.36198	0.01352	8.91453	0.44876	7.06217	0.06911	6.70883	1.25417
7.37268	0.00874	8.92524	0.44163	7.07288	0.09563	6.71954	1.22537
7.38339	0.00542	8.93595	0.45772	7.08359	0.127	6.73025	1.15515
7.3941	0.00327	8.94665	0.48754	7.09429	0.16204	6.74095	1.06518
7.40481	0.00201	8.95736	0.52047	7.105	0.19885	6.75166	0.96315
7.41551	0.00143	8.96807	0.54652	7.11571	0.23499	6.76237	0.84161
7.42622	0.00145	8.97878	0.55762	7.12642	0.26788	6.77308	0.70981
7.43693	0.00211	8.98948	0.55913	7.13712	0.29519	6.78378	0.57709
7.44764	0.00358	9.00019	0.54878	7.14783	0.31947	6.79449	0.45175
7.45834	0.0062	9.0109	0.51919	7.15854	0.33946	6.8052	0.3401
7.46905	0.01046	9.02161	0.47407	7.16925	0.35032	6.81591	0.24598
7.47976	0.01694	9.03231	0.41727	7.17995	0.35258	6.82661	0.17075
7.49046	0.02624	9.04302	0.35709	7.19066	0.3509	6.83732	0.11367
7.50117	0.0389	9.05373	0.30263	7.20137	0.34674	6.84803	0.07252
7.51188	0.05516	9.06443	0.26298	7.21208	0.33784	6.85873	0.04431
7.52259	0.07486	9.07514	0.24654	7.22278	0.32489	6.86944	0.02592
7.53329	0.09735	9.08585	0.26063	7.23349	0.30822	6.88015	0.01451
7.544	0.12141	9.09656	0.31092	7.2442	0.28789	6.89086	0.00777
7.55471	0.14543	9.10726	0.40078	7.2549	0.26389	6.90156	0.00398
7.56542	0.16768	9.11797	0.53034	7.26561	0.24063	6.91227	0.00197
7.57612	0.18655	9.12868	0.69539	7.27632	0.21825	6.92298	0.000970903
7.58683	0.20092	9.13939	0.88678	7.28703	0.19279	6.93369	0.000576238
7.59754	0.21404	9.15009	1.09058	7.29773	0.1651	6.94439	0.000576238
7.60824	0.22552	9.1608	1.28963	7.30844	0.13654	6.9551	0.0009801
7.61895	0.23127	9.17151	1.46628	7.31915	0.10875	6.96581	0.00197
7.62966	0.23146	9.18221	1.60589	7.32986	0.08323	6.97651	0.00396
7.64037	0.22665	9.19292	1.7002	7.34056	0.0611	6.98722	0.00773
7.65107	0.21762	9.20363	1.78419	7.35127	0.04297	6.99793	0.0144
7.66178	0.20532	9.21434	1.8616	7.36198	0.02895	7.00864	0.02566
7.67249	0.19198	9.22504	1.90368	7.37268	0.01867	7.01934	0.0437
7.6832	0.18041	9.23575	1.92124	7.38339	0.01154	7.03005	0.07118
7.6939	0.17032	9.24646	1.92626	7.3941	0.0069	7.04076	0.11085
7.70461	0.16084	9.25717	1.92814	7.40481	0.00411	7.05147	0.16516
7.71532	0.15302	9.26787	1.93112	7.41551	0.0027	7.06217	0.23549
7.72602	0.14798	9.27858	1.93371	7.42622	0.00238	7.07288	0.32145
7.73673	0.14665	9.28929	1.93011	7.43693	0.00311	7.08359	0.42036
7.74744	0.14954	9.29999	1.92943	7.44764	0.00509	7.09429	0.527
7.75815	0.15654	9.3107	1.92398	7.45834	0.00874	7.105	0.6341
7.76885	0.16689	9.32141	1.90924	7.46905	0.01476	7.11571	0.73335
7.77956	0.18048	9.33212	1.88399	7.47976	0.02402	7.12642	0.81688
7.79027	0.19538	9.34282	1.83413	7.49046	0.03754	7.13712	0.87893
7.80098	0.20824	9.35353	1.76794	7.50117	0.05628	7.14783	0.93248
7.81168	0.21727	9.36424	1.69646	7.51188	0.08107	7.15854	0.97692
7.82239	0.22136	9.37495	1.64059	7.52259	0.11235	7.16925	0.99805
7.8331	0.22235	9.38565	1.60609	7.53329	0.15016	7.17995	1.00033
7.8438	0.22224	9.39636	1.58202	7.544	0.1941	7.19066	0.99508
7.85451	0.2194	9.40707	1.56305	7.55471	0.24337	7.20137	0.98754
7.86522	0.21295	9.41777	1.54049	7.56542	0.29702	7.21208	0.97523
7.87593	0.20397	9.42848	1.50951	7.57612	0.35397	7.22278	0.95809
7.88663	0.19369	9.43919	1.46599	7.58683	0.41309	7.23349	0.93362
7.89734	0.18325	9.4499	1.39825	7.59754	0.47822	7.2442	0.89794
7.90805	0.17367	9.4606	1.31306	7.60824	0.54674	7.2549	0.84742
7.91876	0.16596	9.47131	1.21674	7.61895	0.6096	7.26561	0.79562
7.92946	0.16337	9.48202	1.10087	7.62966	0.66273	7.27632	0.7414
7.94017	0.16669	9.49273	0.97052	7.64037	0.70246	7.28703	0.66948
7.95088	0.17426	9.50343	0.83722	7.65107	0.72628	7.29773	0.58333
7.96158	0.18658	9.51414	0.71252	7.66178	0.73372	7.30844	0.48891
7.97229	0.20379	9.52485	0.606	7.67249	0.73813	7.31915	0.39334
7.983	0.22544	9.53555	0.52384	7.6832	0.74471	7.32986	0.30328
7.99371	0.25023	9.54626	0.46839	7.6939	0.74599	7.34056	0.22388
8.00441	0.27598	9.55697	0.43837	7.70461	0.74508	7.35127	0.15812
8.01512	0.2999	9.56768	0.42978	7.71532	0.74773	7.36198	0.10685
8.02583	0.321	9.57838	0.43997	7.72602	0.75884	7.37268	0.06909
8.03654	0.33638	9.58909	0.4619	7.73673	0.78125	7.38339	0.04288
8.04724	0.34178	9.5998	0.48493	7.74744	0.815	7.3941	0.02588
8.05795	0.34054	9.61051	0.50356	7.75815	0.85727	7.40481	0.01593
8.06866	0.33291	9.62121	0.5136	7.76885	0.90298	7.41551	0.01144
8.07936	0.31734	9.63192	0.51018	7.77956	0.95627	7.42622	0.01172
8.09007	0.29605	9.64263	0.49047	7.79027	1.00936	7.43693	0.01713
8.10078	0.27035	9.65333	0.46286	7.80098	1.04401	7.44764	0.02921
8.11149	0.2432	9.66404	0.42898	7.81168	1.05535	7.45834	0.05069
8.12219	0.21782	9.67475	0.38346	7.82239	1.04223	7.46905	0.08554
8.1329	0.19625	9.68546	0.33001	7.8331	1.0163	7.47976	0.13861
8.14361	0.1792	9.69616	0.27302	7.8438	0.98754	7.49046	0.21501
8.15432	0.16721	9.70687	0.21689	7.85451	0.9509	7.50117	0.31912
8.16502	0.161	9.71758	0.16528	7.86522	0.90484	7.51188	0.4534
8.17573	0.16074	9.72829	0.12072	7.87593	0.85342	7.52259	0.61706
8.18644	0.16461	9.73899	0.08445	7.88663	0.79985	7.53329	0.80528
8.19714	0.17048	9.7497	0.05656	7.89734	0.74625	7.544	1.0092
8.20785	0.177	9.76041	0.03625	7.90805	0.69387	7.55471	1.2168
8.21856	0.183	9.77111	0.02223	7.91876	0.64385	7.56542	1.41491
8.22927	0.18777	9.78182	0.01303	7.92946	0.60759	7.57612	1.59147
8.23997	0.19125	9.79253	0.00731	7.94017	0.58683	7.58683	1.73764
8.25068	0.19726	9.80324	0.00392	7.95088	0.57396	7.59754	1.87972
8.26139	0.20709	9.81394	0.002	7.96158	0.5725	7.60824	2.0131
8.2721	0.21944	9.82465	0.000981908	7.97229	0.5866	7.61895	2.10183
8.2828	0.2365	9.83536	0.000459627	7.983	0.6196	7.62966	2.14413
8.29351	0.26097	9.84607	0.000204929	7.99371	0.67261	7.64037	2.14096
8.30422	0.29423	9.85677	8.71475e-05	8.00441	0.74345	7.65107	2.09555
8.31492	0.33567	9.97455	0.000128087	8.01512	0.82633	7.66178	2.01354
8.32563	0.38339	9.98526	0.0001793	8.02583	0.91456	7.67249	1.91863
8.33634	0.43364	9.99597	0.000252593	8.03654	0.99759	7.6832	1.83538
8.34705	0.48126	10.0067	0.000365048	8.04724	1.06299	7.6939	1.75645
8.35775	0.52054	10.0174	0.000548562	8.05795	1.112	7.70461	1.67528
8.36846	0.54989	10.0281	0.000857874	8.06866	1.13928	7.71532	1.60279
8.37917	0.56567	10.0388	0.00138	8.07936	1.14477	7.72602	1.54997
8.38988	0.5651	10.0495	0.00224	8.09007	1.1301	7.73673	1.52545
8.40058	0.55246	10.0602	0.00361	8.10078	1.089	7.74744	1.53335
8.41129	0.52597	10.0709	0.00566	8.11149	1.02957	7.75815	1.57211
8.422	0.48366	10.0816	0.0086	8.12219	0.96675	7.76885	1.63449
8.4327	0.42998	10.0923	0.01256	8.1329	0.91077	7.77956	1.72413
8.44341	0.36998	10.103	0.01759	8.14361	0.86591	7.79027	1.82477
8.45412	0.30854	10.1137	0.02361	8.15432	0.83947	7.80098	1.90312
8.46483	0.25153	10.1245	0.03032	8.16502	0.83904	7.81168	1.9451
8.47553	0.20159	10.1352	0.03722	8.17573	0.86878	7.82239	1.94291
8.48624	0.15815	10.1459	0.04366	8.18644	0.92331	7.8331	1.91141
8.49695	0.12164	10.1566	0.04894	8.19714	0.99367	7.8438	1.87049
8.50766	0.09191	10.1673	0.05241	8.20785	1.07118	7.85451	1.81042
8.51836	0.06861	10.178	0.05361	8.21856	1.14611	7.86522	1.72347
8.52907	0.05137	10.1887	0.05361	8.22927	1.20964	7.87593	1.61962
8.53978	0.03995	10.1994	0.05239	8.23997	1.25598	7.88663	1.50941
8.55049	0.03435	10.2101	0.0489	8.25068	1.3041	7.89734	1.40279
8.56119	0.03482	10.2208	0.04361	8.26139	1.35654	7.90805	1.30863
8.5719	0.0418	10.2315	0.03715	8.2721	1.39969	7.91876	1.23512
8.58261	0.05587	10.2422	0.03024	8.2828	1.44529	7.92946	1.20575
8.59331	0.07757	10.2529	0.02354	8.29351	1.51512	7.94017	1.22667
8.60402	0.10708	10.2637	0.01753	8.30422	1.62185	7.95088	1.28661
8.61473	0.14402	10.2744	0.01252	8.31492	1.76469	7.96158	1.38898
8.62544	0.18714	10.2851	0.00863	8.32563	1.94149	7.97229	1.53462
8.63614	0.23429	10.2958	0.00581	8.33634	2.13999	7.983	1.71956
8.64685	0.28251	10.3065	0.0039	8.34705	2.33886	7.99371	1.93341
8.65756	0.32838	10.3172	0.00272	8.35775	2.51119	8.00441	2.15903
8.66827	0.36861	10.3279	0.00208	8.36846	2.63447	8.01512	2.3741
8.67897	0.40292	10.3386	0.00178	8.37917	2.69437	8.02583	2.56979
8.68968	0.43274	10.3493	0.0017	8.38988	2.69253	8.03654	2.72226
8.70039	0.45518	10.36	0.00171	8.40058	2.63969	8.04724	2.79736
8.71109	0.46813	10.3707	0.00175	8.41129	2.51806	8.05795	2.81814
8.7218	0.47813	10.3814	0.00175	8.422	2.31557	8.06866	2.7851
8.73251	0.48803	10.3921	0.00173	8.4327	2.05325	8.07936	2.69123
8.74322	0.49618	10.4028	0.00169	8.44341	1.75688	8.09007	2.55278
8.75392	0.50442	10.4136	0.00159	8.45412	1.45221	8.10078	2.37492
8.76463	0.51343	10.4243	0.00143	8.46483	1.16779	8.11149	2.18074
8.77534	0.52256	10.435	0.00125	8.47553	0.91842	8.12219	1.9972
8.78605	0.52992	10.4457	0.00106	8.48624	0.70474	8.1329	1.84142
8.79675	0.53745	10.4564	0.000887156	8.49695	0.52879	8.14361	1.71922
8.80746	0.5422	10.4671	0.000743121	8.50766	0.38896	8.15432	1.63638
8.81817	0.53725	10.4778	0.000640025	8.51836	0.28179	8.16502	1.60164
8.82887	0.52568	10.4885	0.000576351	8.52907	0.20338	8.17573	1.61875
8.83958	0.50857	10.4992	0.000550243	8.53978	0.1503	8.18644	1.67086
8.85029	0.48845	10.5099	0.000558708	8.55049	0.12007	8.19714	1.73804
8.861	0.46908	10.5206	0.000604755	8.56119	0.11135	8.20785	1.80759
8.8717	0.45095	10.5313	0.000708249	8.5719	0.12375	8.21856	1.86822
8.88241	0.43796	10.542	0.000908944	8.58261	0.15742	8.22927	1.91256
8.89312	0.43302	10.5527	0.00129	8.59331	0.21243	8.23997	1.93952
8.90383	0.43742	10.5634	0.00196	8.60402	0.28786	8.25068	1.98721
8.91453	0.45051	10.5742	0.00308	8.61473	0.38107	8.26139	2.06761
8.92524	0.46991	10.5849	0.00489	8.62544	0.48703	8.2721	2.16583
8.93595	0.49386	10.5956	0.00765	8.63614	0.59841	8.2828	2.30333
8.94665	0.51967	10.6063	0.01163	8.64685	0.70629	8.29351	2.50715
8.95736	0.54045	10.617	0.01705	8.65756	0.8015	8.30422	2.79225
8.96807	0.5521	10.6277	0.02404	8.66827	0.87667	8.31492	3.15477
8.97878	0.55184	10.6384	0.03253	8.67897	0.93183	8.32563	3.57888
8.98948	0.54048	10.6491	0.04228	8.68968	0.98148	8.33634	4.03089
9.00019	0.51842	10.6598	0.05288	8.70039	1.02588	8.34705	4.46325
9.0109	0.48677	10.6705	0.06384	8.71109	1.05859	8.35775	4.82234
9.02161	0.44804	10.6812	0.07479	8.7218	1.09336	8.36846	5.08944
9.03231	0.40189	10.6919	0.08569	8.73251	1.14241	8.37917	5.22984
9.04302	0.35178	10.7027	0.09695	8.74322	1.21329	8.38988	5.22059
9.05373	0.30133	10.7134	0.11119	8.75392	1.31196	8.40058	5.1006
9.06443	0.25597	10.7241	0.12962	8.76463	1.43804	8.41129	4.8514
9.07514	0.21852	10.7348	0.15178	8.77534	1.58445	8.422	4.45392
9.08585	0.18916	10.7455	0.17877	8.78605	1.73837	8.4327	3.9499
9.09656	0.16948	10.7562	0.21116	8.79675	1.89458	8.44341	3.38745
9.10726	0.16052	10.7669	0.24855	8.80746	2.03636	8.45412	2.81288
9.11797	0.16252	10.7776	0.28941	8.81817	2.13954	8.46483	2.27998
9.12868	0.17477	10.7883	0.33101	8.82887	2.21392	8.47553	1.81401
9.13939	0.19552	10.799	0.36974	8.83958	2.26209	8.48624	1.41168
9.15009	0.22197	10.8097	0.40167	8.85029	2.30099	8.49695	1.07643
9.1608	0.25064	10.8204	0.42776	8.861	2.34536	8.50766	0.80618
9.17151	0.27792	10.8311	0.44474	8.8717	2.38895	8.51836	0.59641
9.18221	0.30081	10.8418	0.44572	8.88241	2.44684	8.52907	0.44238
9.19292	0.31752	10.8526	0.43386	8.89312	2.52951	8.53978	0.34065
9.20363	0.33424	10.8633	0.41126	8.90383	2.63978	8.55049	0.28993
9.21434	0.3516	10.874	0.37771	8.91453	2.77171	8.56119	0.29139
9.22504	0.36438	10.8847	0.3359	8.92524	2.91168	8.5719	0.34832
9.23575	0.37462	10.8954	0.29028	8.93595	3.05726	8.58261	0.4653
9.24646	0.38454	10.9061	0.24511	8.94665	3.19997	8.59331	0.64655
9.25717	0.39589	10.9168	0.20311	8.95736	3.30162	8.60402	0.89353
9.26787	0.40947	10.9275	0.16732	8.96807	3.34568	8.61473	1.2027
9.27858	0.425	10.9382	0.13975	8.97878	3.32358	8.62544	1.56307
9.28929	0.4415	10.9489	0.12131	8.98948	3.24108	8.63614	1.95577
9.29999	0.4611	10.9596	0.11178	9.00019	3.10466	8.64685	2.35484
9.3107	0.48251	10.9703	0.10992	9.0109	2.92265	8.65756	2.73041
9.32141	0.50552	10.981	0.11373	9.02161	2.70767	8.66827	3.05365
9.33212	0.52982	10.9917	0.12074	9.03231	2.45557	8.67897	3.31776
9.34282	0.55162	11.0024	0.12843	9.04302	2.17968	8.68968	3.54077
9.35353	0.57184	11.0132	0.13468	9.05373	1.89328	8.70039	3.70301
9.36424	0.59156	11.0239	0.1381	9.06443	1.62669	8.71109	3.78131
9.37495	0.61495	11.0346	0.14124	9.07514	1.38935	8.7218	3.82829
9.38565	0.64104	11.0453	0.14432	9.08585	1.16991	8.73251	3.87046
9.39636	0.66494	11.056	0.14521	9.09656	0.97407	8.74322	3.90106
9.40707	0.68301	11.0667	0.14533	9.10726	0.8068	8.75392	3.93944
9.41777	0.68998	11.0774	0.14631	9.11797	0.67171	8.76463	3.99476
9.42848	0.68426	11.0881	0.14947	9.12868	0.57022	8.77534	4.06378
9.43919	0.66923	11.0988	0.1554	9.13939	0.501	8.78605	4.13172
9.4499	0.64299	11.1095	0.16368	9.15009	0.4598	8.79675	4.20764
9.4606	0.60599	11.1202	0.1729	9.1608	0.44009	8.80746	4.26515
9.47131	0.56361	11.1309	0.18098	9.17151	0.43418	8.81817	4.25025
9.48202	0.51665	11.1417	0.18568	9.18221	0.43472	8.82887	4.18501
9.49273	0.4688	11.1524	0.18514	9.19292	0.43608	8.83958	4.07434
9.50343	0.42568	11.1631	0.18229	9.20363	0.44368	8.85029	3.93672
9.51414	0.39191	11.1738	0.17664	9.21434	0.45637	8.861	3.80047
9.52485	0.37036	11.1845	0.16432	9.22504	0.46634	8.8717	3.66666
9.53555	0.36175	11.1952	0.14648	9.23575	0.47635	8.88241	3.56773
9.54626	0.36484	11.2059	0.1251	9.24646	0.49039	8.89312	3.52938
9.55697	0.37685	11.2166	0.10236	9.25717	0.5127	8.90383	3.56487
9.56768	0.3942	11.2273	0.08022	9.26787	0.54678	8.91453	3.67213
9.57838	0.41762	11.238	0.06029	9.27858	0.59497	8.92524	3.83412
9.58909	0.443	11.2487	0.04356	9.28929	0.65839	8.93595	4.03755
9.5998	0.46177	11.2594	0.03043	9.29999	0.74023	8.94665	4.26059
9.61051	0.4721	11.2701	0.02078	9.3107	0.83964	8.95736	4.44672
9.62121	0.47316	11.2808	0.01423	9.32141	0.95727	8.96807	4.56007
9.63192	0.46258	11.2916	0.01024	9.33212	1.09077	8.97878	4.57528
9.64263	0.43915	11.3023	0.00835	9.34282	1.23168	8.98948	4.49648
9.65333	0.40734	11.313	0.00828	9.35353	1.37654	9.00019	4.32476
9.66404	0.37179	11.3237	0.00996	9.36424	1.52121	9.0109	4.07202
9.67475	0.33131	11.3344	0.01361	9.37495	1.67138	9.02161	3.75804
9.68546	0.28571	11.3451	0.01963	9.38565	1.81848	9.03231	3.37608
9.69616	0.23793	11.3558	0.02849	9.39636	1.94586	9.04302	2.95542
9.70687	0.19098	11.3665	0.04057	9.40707	2.0415	9.05373	2.52706
9.71758	0.14753	11.3772	0.05605	9.41777	2.08881	9.06443	2.13638
9.72829	0.10953	11.3879	0.07467	9.42848	2.08376	9.07514	1.80794
9.73899	0.07807	11.3986	0.09558	9.43919	2.04547	9.08585	1.54443
9.7497	0.05338	11.4093	0.11734	9.4499	1.97538	9.09656	1.3591
9.76041	0.035	11.42	0.138	9.4606	1.87159	9.10726	1.25985
9.77111	0.02202	11.4307	0.15536	9.47131	1.75479	9.11797	1.24826
9.78182	0.01334	11.4414	0.16741	9.48202	1.63362	9.12868	1.31853
9.79253	0.00791	11.4522	0.17266	9.49273	1.52078	9.13939	1.45698
9.80324	0.00482	11.4629	0.17407	9.50343	1.43346	9.15009	1.6426
9.81394	0.00341	11.4736	0.17177	9.51414	1.38395	9.1608	1.84978
9.82465	0.00331	11.4843	0.16253	9.52485	1.37753	9.17151	2.05236
9.83536	0.00434	11.495	0.14742	9.53555	1.41167	9.18221	2.22886
9.84607	0.00655	11.5057	0.12835	9.54626	1.47719	9.19292	2.36713
9.85677	0.0101	11.5164	0.10767	9.55697	1.56045	9.20363	2.51317
9.86748	0.01524	11.5271	0.08757	9.56768	1.64631	9.21434	2.67205
9.87819	0.0222	11.5378	0.06974	9.57838	1.74206	9.22504	2.80584
9.8889	0.03114	11.5485	0.05542	9.58909	1.83369	9.23575	2.92852
9.8996	0.04212	11.5592	0.04547	9.5998	1.88719	9.24646	3.05458
9.91031	0.05508	11.5699	0.04037	9.61051	1.90039	9.25717	3.1944
9.92102	0.06987	11.5807	0.04069	9.62121	1.87548	9.26787	3.35107
9.93172	0.08635	11.5914	0.04729	9.63192	1.80703	9.27858	3.52051
9.94243	0.10446	11.6021	0.06162	9.64263	1.69301	9.28929	3.69419
9.95314	0.12425	11.6128	0.08595	9.65333	1.54722	9.29999	3.89428
9.96385	0.14673	11.6235	0.12344	9.66404	1.39185	9.3107	4.11204
9.97455	0.17274	11.6342	0.17788	9.67475	1.22856	9.32141	4.34188
9.98526	0.20104	11.6449	0.25313	9.68546	1.05253	9.33212	4.58261
9.99597	0.22997	11.6556	0.35286	9.69616	0.87313	9.34282	4.80559
10.0067	0.25844	11.6663	0.47767	9.70687	0.69983	9.35353	5.0173
10.0174	0.28518	11.677	0.62381	9.71758	0.54089	9.36424	5.22383
10.0281	0.3089	11.6877	0.78402	9.72829	0.40245	9.37495	5.4566
10.0388	0.32854	11.6984	0.9468	9.73899	0.28786	9.38565	5.70291
10.0495	0.34779	11.7091	1.09764	9.7497	0.19772	9.39636	5.92127
10.0602	0.36595	11.7198	1.22116	9.76041	0.13033	9.40707	6.07809
10.0709	0.37801	11.7305	1.30632	9.77111	0.0825	9.41777	6.12351
10.0816	0.38567	11.7413	1.3447	9.78182	0.05034	9.42848	6.04737
10.0923	0.38902	11.752	1.35979	9.79253	0.03008	9.43919	5.88391
10.103	0.38643	11.7627	1.35383	9.80324	0.01849	9.4499	5.61773
10.1137	0.37817	11.7734	1.30518	9.81394	0.01328	9.4606	5.24932
10.1245	0.36457	11.7841	1.22525	9.82465	0.01304	9.47131	4.82686
10.1352	0.35021	11.7948	1.12874	9.83536	0.01726	9.48202	4.36206
10.1459	0.33498	11.8055	1.03069	9.84607	0.02618	9.49273	3.88857
10.1566	0.31426	11.8162	0.94398	9.85677	0.04058	9.50343	3.45551
10.1673	0.28819	11.8269	0.87794	9.86748	0.06159	9.51414	3.10384
10.178	0.25753	11.8376	0.83801	9.87819	0.09041	9.52485	2.86045
10.1887	0.22615	11.8483	0.82634	9.8889	0.12816	9.53555	2.73555
10.1994	0.19552	11.859	0.85206	9.8996	0.17585	9.54626	2.72379
10.2101	0.1645	11.8697	0.91149	9.91031	0.2343	9.55697	2.80749
10.2208	0.1345	11.8804	0.98852	9.92102	0.30443	9.56768	2.96141
10.2315	0.10685	11.8912	1.07493	9.93172	0.3875	9.57838	3.1874
10.2422	0.08263	11.9019	1.161	9.94243	0.48527	9.58909	3.45161
10.2529	0.06263	11.9126	1.23586	9.95314	0.59991	9.5998	3.68691
10.2637	0.04732	11.9233	1.28852	9.96385	0.7368	9.61051	3.86878
10.2744	0.03685	11.934	1.30933	9.97455	0.89976	9.62121	3.97792
10.2851	0.0311	11.9447	1.30653	9.98526	1.08278	9.63192	3.98575
10.2958	0.02972	11.9554	1.28363	9.99597	1.27663	9.64263	3.87359
10.3065	0.03217	11.9661	1.22438	10.0067	1.47275	9.65333	3.67401
10.3172	0.03773	11.9768	1.12754	10.0174	1.66067	9.66404	3.42859
10.3279	0.04546	11.9875	1.00431	10.0281	1.82949	9.67475	3.12123
10.3386	0.05428	11.9982	0.86323	10.0388	1.96969	9.68546	2.74243
10.3493	0.06303	12.0089	0.7144	10.0495	2.10094	9.69616	2.32109
10.36	0.07056	12.0196	0.56937	10.0602	2.2171	9.70687	1.88931
10.3707	0.07597	12.0304	0.43673	10.0709	2.28677	9.71758	1.47707
10.3814	0.07875	12.0411	0.32244	10.0816	2.32174	9.72829	1.10798
10.3921	0.08066	12.0518	0.22919	10.0923	2.32335	9.73899	0.79681
10.4028	0.08211	12.0625	0.15689	10.103	2.28139	9.7497	0.5491
10.4136	0.08213	12.0732	0.10349	10.1137	2.19975	9.76041	0.36262
10.4243	0.08197	12.0839	0.06588	10.1245	2.08334	9.77111	0.22989
10.435	0.08314	12.0946	0.04062	10.1352	1.96184	9.78182	0.14091
10.4457	0.08709	12.1053	0.02458	10.1459	1.83809	9.79253	0.08562
10.4564	0.09486	12.116	0.01509	10.1566	1.68881	9.80324	0.0556
10.4671	0.10675	12.1267	0.01018	10.1673	1.51713	9.81394	0.04504
10.4778	0.1222	12.1374	0.0085	10.178	1.32889	9.82465	0.05103
10.4885	0.13975	12.1481	0.00917	10.1887	1.14274	9.83536	0.07345
10.4992	0.15725	12.1588	0.01171	10.1994	0.96663	9.84607	0.11447
10.5099	0.17223	12.1695	0.0158	10.2101	0.79686	9.85677	0.17772
10.5206	0.18241	12.1802	0.02118	10.2208	0.63974	9.86748	0.26723
10.5313	0.18808	12.191	0.02757	10.2315	0.50055	9.87819	0.38601
10.542	0.18829	12.2017	0.03458	10.2422	0.38328	9.8889	0.53477
10.5527	0.18337	12.2124	0.04173	10.2529	0.2905	9.8996	0.71094
10.5634	0.17428	12.2231	0.04853	10.2637	0.2235	9.91031	0.90804
10.5742	0.1605	12.2338	0.05468	10.2744	0.18247	9.92102	1.11647
10.5849	0.14462	12.2445	0.0602	10.2851	0.16667	9.93172	1.32502
10.5956	0.12962	12.2552	0.06624	10.2958	0.17456	9.94243	1.52317
10.6063	0.11839	12.2659	0.07449	10.3065	0.2035	9.95314	1.7033
10.617	0.1132	12.2766	0.08585	10.3172	0.24971	9.96385	1.87755
10.6277	0.11537	12.2873	0.10161	10.3279	0.30801	9.97455	2.06054
10.6384	0.12498	12.298	0.12387	10.3386	0.37184	9.98526	2.2356
10.6491	0.14087	12.3087	0.15446	10.3493	0.43379	9.99597	2.38652
10.6598	0.16077	12.3194	0.19447	10.36	0.48647	10.0067	2.51384
10.6705	0.18166	12.3301	0.2438	10.3707	0.52371	10.0174	2.61821
10.6812	0.20033	12.3409	0.30081	10.3814	0.54203	10.0281	2.69973
10.6919	0.21401	12.3516	0.36233	10.3921	0.55339	10.0388	2.75803
10.7027	0.2209	12.3623	0.42396	10.4028	0.56022	10.0495	2.82368
10.7134	0.22543	12.373	0.48053	10.4136	0.55526	10.0602	2.89299
10.7241	0.22814	12.3837	0.52692	10.4243	0.54647	10.0709	2.92908
10.7348	0.22555	12.3944	0.56507	10.435	0.54362	10.0816	2.94414
10.7455	0.2202	12.4051	0.59295	10.4457	0.5561	10.0923	2.9357
10.7562	0.21529	12.4158	0.60135	10.4564	0.5908	10.103	2.88628
10.7669	0.21391	12.4265	0.58775	10.4671	0.65015	10.1137	2.79593
10.7776	0.2184	12.4372	0.55408	10.4778	0.73116	10.1245	2.6665
10.7883	0.22975	12.4479	0.5112	10.4885	0.82536	10.1352	2.53222
10.799	0.24738	12.4586	0.4645	10.4992	0.92019	10.1459	2.39386
10.8097	0.26916	12.4694	0.4133	10.5099	1.00124	10.1566	2.21957
10.8204	0.29288	12.4801	0.364	10.5206	1.05507	10.1673	2.01197
10.8311	0.31464	12.4908	0.32293	10.5313	1.08396	10.178	1.77787
10.8418	0.32957	12.5015	0.29562	10.542	1.08232	10.1887	1.54305
10.8526	0.33701	12.5122	0.28614	10.5527	1.05041	10.1994	1.31804
10.8633	0.33692	12.5229	0.29649	10.5634	0.99351	10.2101	1.09667
10.874	0.3284	12.5336	0.32622	10.5742	0.90893	10.2208	0.888
10.8847	0.31102	12.5443	0.37236	10.5849	0.81106	10.2315	0.70003
10.8954	0.28751	12.555	0.42972	10.5956	0.71628	10.2422	0.53913
10.9061	0.2618	12.5657	0.49157	10.6063	0.64024	10.2529	0.40975
10.9168	0.23673	12.5764	0.55063	10.617	0.59528	10.2637	0.31443
10.9275	0.21694	12.5871	0.60032	10.6277	0.58845	10.2744	0.25393
10.9382	0.2064	12.5978	0.64304	10.6384	0.62049	10.2851	0.22752
10.9489	0.20788	12.6085	0.67562	10.6491	0.68563	10.2958	0.23317
10.9596	0.22236	12.6192	0.68984	10.6598	0.77259	10.3065	0.26728
10.9703	0.24875	12.63	0.69472	10.6705	0.8664	10.3172	0.3247
10.981	0.28397	12.6407	0.69347	10.6812	0.95112	10.3279	0.39846
10.9917	0.32333	12.6514	0.68244	10.6919	1.01279	10.3386	0.47989
11.0024	0.36128	12.6621	0.66533	10.7027	1.04223	10.3493	0.55923
11.0132	0.39236	12.6728	0.64527	10.7134	1.05966	10.36	0.6268
11.0239	0.41223	12.6835	0.6244	10.7241	1.06677	10.3707	0.67458
11.0346	0.42337	12.6942	0.60403	10.7348	1.0464	10.3814	0.69799
11.0453	0.42905	12.7049	0.58496	10.7455	1.00987	10.3921	0.71236
11.056	0.42475	12.7156	0.5765	10.7562	0.97181	10.4028	0.72074
11.0667	0.40834	12.7263	0.57851	10.7669	0.9469	10.4136	0.71368
11.0774	0.3832	12.737	0.58154	10.7776	0.9468	10.4243	0.70133
11.0881	0.35331	12.7477	0.58509	10.7883	0.97757	10.435	0.69614
11.0988	0.32239	12.7584	0.58883	10.799	1.03855	10.4457	0.71011
11.1095	0.2932	12.7691	0.59229	10.8097	1.1224	10.4564	0.75201
11.1202	0.26876	12.7799	0.59465	10.8204	1.22107	10.4671	0.82498
11.1309	0.24907	12.7906	0.59485	10.8311	1.31852	10.4778	0.92526
11.1417	0.23156	12.8013	0.59795	10.8418	1.39356	10.4885	1.04216
11.1524	0.21485	12.812	0.60254	10.8526	1.44037	10.4992	1.15986
11.1631	0.20001	12.8227	0.60121	10.8633	1.45601	10.5099	1.26023
11.1738	0.18612	12.8334	0.59821	10.874	1.43532	10.5206	1.32641
11.1845	0.17051	12.8441	0.59331	10.8847	1.37532	10.5313	1.36168
11.1952	0.15359	12.8548	0.58138	10.8954	1.29096	10.542	1.35915
11.2059	0.1375	12.8655	0.56218	10.9061	1.19779	10.5527	1.31868
11.2166	0.12377	12.8762	0.5355	10.9168	1.10367	10.5634	1.24715
11.2273	0.11305	12.8869	0.50119	10.9275	1.02898	10.5742	1.14184
11.238	0.1069	12.8976	0.46089	10.9382	0.99258	10.5849	1.02118
11.2487	0.10653	12.9084	0.42119	10.9489	1.00854	10.5956	0.90611
11.2594	0.11254	12.9191	0.38109	10.9596	1.08333	10.6063	0.8166
11.2701	0.1247	12.9298	0.33534	10.9703	1.21389	10.617	0.76851
11.2808	0.14194	12.9405	0.2858	10.981	1.38745	10.6277	0.7709
11.2916	0.16242	12.9512	0.2351	10.9917	1.58311	10.6384	0.8249
11.3023	0.18388	12.9619	0.18617	11.0024	1.77511	10.6491	0.92349
11.313	0.20417	12.9726	0.14164	11.0132	1.93754	10.6598	1.05298
11.3237	0.2218	12.9833	0.10337	11.0239	2.04918	10.6705	1.19564
11.3344	0.23821	12.994	0.07229	11.0346	2.11823	10.6812	1.33349
11.3451	0.25607	13.0047	0.04842	11.0453	2.16322	10.6919	1.45255
11.3558	0.2768	13.0154	0.03104	11.056	2.16418	10.7027	1.5465
11.3665	0.30123	13.0261	0.01905	11.0667	2.10567	10.7134	1.64977
11.3772	0.33085	13.0368	0.01119	11.0774	2.00261	10.7241	1.77177
11.3879	0.36783	13.0475	0.0063	11.0881	1.8735	10.7348	1.89525
11.3986	0.41283	13.0582	0.00341	11.0988	1.73628	10.7455	2.03883
11.4093	0.46437	13.069	0.00177	11.1095	1.60502	10.7562	2.22112
11.42	0.51873	13.0797	0.000900535	11.1202	1.4988	10.7669	2.455
11.4307	0.57041	13.0904	0.000449737	11.1309	1.41865	10.7776	2.74267
11.4414	0.6132	13.1011	0.000225494	11.1417	1.34904	10.7883	3.0728
11.4522	0.64144	13.1118	0.000116415	11.1524	1.28298	10.799	3.42085
11.4629	0.65989	13.1225	6.33261e-05	11.1631	1.22314	10.8097	3.75213
11.4736	0.66943	15.1248	0	11.1738	1.16373	10.8204	4.05832
11.4843	0.65986	-43.9045	0.000930247	11.1845	1.092	10.8311	4.29857
11.495	0.62855	-43.9045	0.000930247	11.1952	1.00901	10.8418	4.40689
11.5057	0.57905	-43.9045	0.000930247	11.2059	0.93105	10.8526	4.39531
11.5164	0.51823	-43.9045	0.000930247	11.2166	0.86605	10.8633	4.27609
11.5271	0.4535	-43.9045	0.000930247	11.2273	0.81244	10.874	4.04491
11.5378	0.38868	-43.9045	0.000930247	11.238	0.78036	10.8847	3.71212
11.5485	0.32804	-43.9045	0.000930247	11.2487	0.77904	10.8954	3.31629
11.5592	0.27488	-43.9045	0.000930247	11.2594	0.81461	10.9061	2.90334
11.5699	0.23001	-43.9045	0.000930247	11.2701	0.88815	10.9168	2.50467
11.5807	0.19467	-43.9045	0.000930247	11.2808	0.99463	10.9275	2.16412
11.5914	0.16933	-43.9045	0.000930247	11.2916	1.12316	10.9382	1.91701
11.6021	0.15394	-43.9045	0.000930247	11.3023	1.25875	10.9489	1.78605
11.6128	0.14808	-43.9045	0.000930247	11.313	1.38564	10.9596	1.7787
11.6235	0.15118	-43.9045	0.000930247	11.3237	1.49116	10.9703	1.88627
11.6342	0.16262	-43.9045	0.000930247	11.3344	1.5803	10.981	2.08545
11.6449	0.18184	-43.9045	0.000930247	11.3451	1.66573	10.9917	2.34188
11.6556	0.20997	-43.9045	0.000930247	11.3558	1.75552	11.0024	2.61571
11.6663	0.24574	-43.9045	0.000930247	11.3665	1.85203	11.0132	2.86825
11.677	0.28518	-43.9045	0.000930247	11.3772	1.96044	11.0239	3.06842
11.6877	0.32543	-43.9045	0.000930247	11.3879	2.09548	11.0346	3.22836
11.6984	0.36294	-43.9045	0.000930247	11.3986	2.26531	11.0453	3.37033
11.7091	0.39381	-43.9045	0.000930247	11.4093	2.46748	11.056	3.46027
11.7198	0.41431	-43.9045	0.000930247	11.42	2.68758	11.0667	3.47181
11.7305	0.42446	-43.9045	0.000930247	11.4307	2.90132	11.0774	3.41773
11.7413	0.4226	-43.9045	0.000930247	11.4414	3.07955	11.0881	3.31474
11.752	0.41198	-43.9045	0.000930247	11.4522	3.19479	11.0988	3.17923
11.7627	0.39379	-43.9045	0.000930247	11.4629	3.26861	11.1095	3.0241
11.7734	0.3641	-43.9045	0.000930247	11.4736	3.3068	11.1202	2.88845
11.7841	0.32662	-43.9045	0.000930247	11.4843	3.25969	11.1309	2.77214
11.7948	0.28574	-43.9045	0.000930247	11.495	3.11116	11.1417	2.63815
11.8055	0.24574	-43.9045	0.000930247	11.5057	2.87711	11.1524	2.48142
11.8162	0.21014	-43.9045	0.000930247	11.5164	2.58823	11.1631	2.31574
11.8269	0.18134	-43.9045	0.000930247	11.5271	2.27804	11.1738	2.14201
11.8376	0.16061	-43.9045	0.000930247	11.5378	1.96561	11.1845	1.94854
11.8483	0.14837	-43.9045	0.000930247	11.5485	1.67574	11.1952	1.74405
11.859	0.14587	-43.9045	0.000930247	11.5592	1.42403	11.2059	1.55691
11.8697	0.15234	-43.9045	0.000930247	11.5699	1.21052	11.2166	1.40108
11.8804	0.16507	-43.9045	0.000930247	11.5807	1.04125	11.2273	1.27474
11.8912	0.18259	-43.9045	0.000930247	11.5914	0.91928	11.238	1.19146
11.9019	0.20307	-43.9045	0.000930247	11.6021	0.84549	11.2487	1.16263
11.9126	0.22432	-43.9045	0.000930247	11.6128	0.81927	11.2594	1.19497
11.9233	0.24379	-43.9045	0.000930247	11.6235	0.83925	11.2701	1.28806
11.934	0.25884	-43.9045	0.000930247	11.6342	0.90366	11.2808	1.43319
11.9447	0.26795	-43.9045	0.000930247	11.6449	1.01041	11.2916	1.61379
11.9554	0.27205	-43.9045	0.000930247	11.6556	1.16633	11.3023	1.80808
11.9661	0.26909	-43.9045	0.000930247	11.6663	1.36459	11.313	1.99386
11.9768	0.25731	-43.9045	0.000930247	11.677	1.58342	11.3237	2.15417
11.9875	0.23883	-43.9045	0.000930247	11.6877	1.8069	11.3344	2.29803
11.9982	0.21424	-43.9045	0.000930247	11.6984	2.01542	11.3451	2.44626
12.0089	0.18495	-43.9045	0.000930247	11.7091	2.18771	11.3558	2.61433
12.0196	0.15371	-43.9045	0.000930247	11.7198	2.30394	11.3665	2.80957
12.0304	0.12291	-43.9045	0.000930247	11.7305	2.36658	11.3772	3.04251
12.0411	0.0947	-43.9045	0.000930247	11.7413	2.3678	11.3879	3.33631
12.0518	0.0706	-43.9045	0.000930247	11.752	2.32489	11.3986	3.7025
12.0625	0.0515	-43.9045	0.000930247	11.7627	2.2457	11.4093	4.13434
12.0732	0.03771	-43.9045	0.000930247	11.7734	2.1101	11.42	4.60457
12.0839	0.02923	-43.9045	0.000930247	11.7841	1.9379	11.4307	5.06864
12.0946	0.02586	-43.9045	0.000930247	11.7948	1.75126	11.4414	5.47296
12.1053	0.02741	-43.9045	0.000930247	11.8055	1.56999	11.4522	5.7657
12.116	0.0337	-43.9045	0.000930247	11.8162	1.40833	11.4629	5.96885
12.1267	0.0445	-43.9045	0.000930247	11.8269	1.2737	11.4736	6.10025
12.1374	0.05945	-43.9045	0.000930247	11.8376	1.16757	11.4843	6.07915
12.1481	0.0779	-43.9045	0.000930247	11.8483	1.0877	11.495	5.8598
12.1588	0.0988	-43.9045	0.000930247	11.859	1.04636	11.5057	5.46635
12.1695	0.12068	-43.9045	0.000930247	11.8697	1.03871	11.5164	4.95636
12.1802	0.14178	-43.9045	0.000930247	11.8804	1.04383	11.5271	4.3947
12.191	0.16029	-43.9045	0.000930247	11.8912	1.05826	11.5378	3.81353
12.2017	0.17527	-43.9045	0.000930247	11.9019	1.0794	11.5485	3.25488
12.2124	0.18571	-43.9045	0.000930247	11.9126	1.10407	11.5592	2.7523
12.2231	0.1935	-43.9045	0.000930247	11.9233	1.12754	11.5699	2.31443
12.2338	0.19916	-43.9045	0.000930247	11.934	1.14339	11.5807	1.95839
12.2445	0.20121	-43.9045	0.000930247	11.9447	1.14764	11.5914	1.69545
12.2552	0.20231	-43.9045	0.000930247	11.9554	1.14234	11.6021	1.53244
12.2659	0.20561	-43.9045	0.000930247	11.9661	1.11783	11.6128	1.47331
12.2766	0.21324	-43.9045	0.000930247	11.9768	1.06641	11.6235	1.52066
12.2873	0.22684	-43.9045	0.000930247	11.9875	0.99365	11.6342	1.67636
12.298	0.24774	-43.9045	0.000930247	11.9982	0.8987	11.6449	1.94116
12.3087	0.27625	-43.9045	0.000930247	12.0089	0.78631	11.6556	2.32768
12.3194	0.31164	-43.9045	0.000930247	12.0196	0.66569	11.6663	2.82382
12.3301	0.35228	-43.9045	0.000930247	12.0304	0.54386	11.677	3.389
12.3409	0.39597	-43.9045	0.000930247	12.0411	0.42953	11.6877	3.9851
12.3516	0.44381	-43.9045	0.000930247	12.0518	0.32967	11.6984	4.56186
12.3623	0.49271	-43.9045	0.000930247	12.0625	0.2491	11.7091	5.06204
12.373	0.53559	-43.9045	0.000930247	12.0732	0.19071	11.7198	5.42966
12.3837	0.57119	-43.9045	0.000930247	12.0839	0.15591	11.7305	5.65153
12.3944	0.59871	-43.9045	0.000930247	12.0946	0.14519	11.7413	5.70134
12.4051	0.61432	-43.9045	0.000930247	12.1053	0.15856	11.752	5.63862
12.4158	0.61668	-43.9045	0.000930247	12.116	0.19553	11.7627	5.47859
12.4265	0.60701	-43.9045	0.000930247	12.1267	0.25484	11.7734	5.15844
12.4372	0.58579	-43.9045	0.000930247	12.1374	0.33403	11.7841	4.72806
12.4479	0.55227	-43.9045	0.000930247	12.1481	0.42884	11.7948	4.24727
12.4586	0.5062	-43.9045	0.000930247	12.1588	0.53301	11.8055	3.77418
12.4694	0.45527	-43.9045	0.000930247	12.1695	0.63842	11.8162	3.35622
12.4801	0.4034	-43.9045	0.000930247	12.1802	0.73607	11.8269	3.02546
12.4908	0.35001	-43.9045	0.000930247	12.191	0.81738	11.8376	2.79878
12.5015	0.29908	-43.9045	0.000930247	12.2017	0.88204	11.8483	2.68129
12.5122	0.25412	-43.9045	0.000930247	12.2124	0.92645	11.859	2.70138
12.5229	0.21769	-43.9045	0.000930247	12.2231	0.95595	11.8697	2.84796
12.5336	0.19109	-43.9045	0.000930247	12.2338	0.97516	11.8804	3.072
12.5443	0.17428	-43.9045	0.000930247	12.2445	0.98147	11.8912	3.35227
12.555	0.16599	-43.9045	0.000930247	12.2552	0.98971	11.9019	3.66334
12.5657	0.16415	-43.9045	0.000930247	12.2659	1.01661	11.9126	3.97454
12.5764	0.16638	-43.9045	0.000930247	12.2766	1.07378	11.9233	4.25095
12.5871	0.17046	-43.9045	0.000930247	12.2873	1.16978	11.934	4.45655
12.5978	0.17721	-43.9045	0.000930247	12.298	1.31059	11.9447	4.5901
12.6085	0.18545	-43.9045	0.000930247	12.3087	1.4964	11.9554	4.6558
12.6192	0.19212	-43.9045	0.000930247	12.3194	1.72155	11.9661	4.60266
12.63	0.19803	-43.9045	0.000930247	12.3301	1.97536	11.9768	4.40994
12.6407	0.20356	-43.9045	0.000930247	12.3409	2.2436	11.9875	4.10565
12.6514	0.2084	-43.9045	0.000930247	12.3516	2.52947	11.9982	3.70042
12.6621	0.21345	-43.9045	0.000930247	12.3623	2.81406	12.0089	3.23039
12.6728	0.21864	-43.9045	0.000930247	12.373	3.05799	12.0196	2.73571
12.6835	0.22295	-43.9045	0.000930247	12.3837	3.25508	12.0304	2.23876
12.6942	0.22601	-43.9045	0.000930247	12.3944	3.40436	12.0411	1.77242
12.7049	0.2277	-43.9045	0.000930247	12.4051	3.48354	12.0518	1.36191
12.7156	0.23174	-43.9045	0.000930247	12.4158	3.47935	12.0625	1.0239
12.7263	0.23838	-43.9045	0.000930247	12.4265	3.39719	12.0732	0.76739
12.737	0.24428	-43.9045	0.000930247	12.4372	3.25303	12.0839	0.59552
12.7477	0.24982	-43.9045	0.000930247	12.4479	3.0484	12.0946	0.50768
12.7584	0.25549	-43.9045	0.000930247	12.4586	2.77769	12.1053	0.50123
12.7691	0.26171	-43.9045	0.000930247	12.4694	2.48271	12.116	0.57212
12.7799	0.2687	-43.9045	0.000930247	12.4801	2.18639	12.1267	0.71455
12.7906	0.27652	-43.9045	0.000930247	12.4908	1.88949	12.1374	0.91996
12.8013	0.28787	-43.9045	0.000930247	12.5015	1.61378	12.1481	1.1755
12.812	0.3021	-43.9045	0.000930247	12.5122	1.37766	12.1588	1.4632
12.8227	0.31526	-43.9045	0.000930247	12.5229	1.19364	12.1695	1.76016
12.8334	0.32776	-43.9045	0.000930247	12.5336	1.06678	12.1802	2.04041
12.8441	0.33824	-43.9045	0.000930247	12.5443	0.99449	12.191	2.2783
12.8548	0.34366	-43.9045	0.000930247	12.555	0.9677	12.2017	2.46802
12.8655	0.34274	-43.9045	0.000930247	12.5657	0.97312	12.2124	2.59479
12.8762	0.33471	-43.9045	0.000930247	12.5764	0.99615	12.2231	2.66946
12.8869	0.32271	-43.9045	0.000930247	12.5871	1.02381	12.2338	2.69749
12.8976	0.30752	-43.9045	0.000930247	12.5978	1.06261	12.2445	2.66367
12.9084	0.28948	-43.9045	0.000930247	12.6085	1.10595	12.2552	2.60418
12.9191	0.27033	-43.9045	0.000930247	12.6192	1.13442	12.2659	2.56259
12.9298	0.25023	-43.9045	0.000930247	12.63	1.15202	12.2766	2.56768
12.9405	0.23216	-43.9045	0.000930247	12.6407	1.16182	12.2873	2.64401
12.9512	0.21894	-43.9045	0.000930247	12.6514	1.16413	12.298	2.81549
12.9619	0.21271	-43.9045	0.000930247	12.6621	1.16679	12.3087	3.09385
12.9726	0.21448	-43.9045	0.000930247	12.6728	1.17088	12.3194	3.47666
12.9833	0.22401	-43.9045	0.000930247	12.6835	1.17076	12.3301	3.94729
12.994	0.24	-43.9045	0.000930247	12.6942	1.16539	12.3409	4.4766
13.0047	0.26043	-43.9045	0.000930247	12.7049	1.15478	12.3516	5.05686
13.0154	0.28315	-43.9045	0.000930247	12.7156	1.15746	12.3623	5.64004
13.0261	0.30823	-43.9045	0.000930247	12.7263	1.17511	12.373	6.14313
13.0368	0.33593	-43.9045	0.000930247	12.737	1.19249	12.3837	6.53559
13.0475	0.36264	-43.9045	0.000930247	12.7477	1.21252	12.3944	6.8115
13.0582	0.38498	-43.9045	0.000930247	12.7584	1.23899	12.4051	6.94299
13.069	0.40365	-43.9045	0.000930247	12.7691	1.27573	12.4158	6.89897
13.0797	0.41731	-43.9045	0.000930247	12.7799	1.32598	12.4265	6.68006
13.0904	0.42254	-43.9045	0.000930247	12.7906	1.39197	12.4372	6.31866
13.1011	0.41797	-43.9045	0.000930247	12.8013	1.4879	12.4479	5.83413
13.1118	0.40276	-43.9045	0.000930247	12.812	1.61093	12.4586	5.23597
13.1225	0.3807	-43.9045	0.000930247	12.8227	1.74091	12.4694	4.60081
13.1332	0.35551	-43.9045	0.000930247	12.8334	1.87558	12.4801	3.98081
13.1439	0.3244	-43.9045	0.000930247	12.8441	2.0028	12.4908	3.39263
13.1546	0.28599	-43.9045	0.000930247	12.8548	2.10146	12.5015	2.87866
13.1653	0.24295	-43.9045	0.000930247	12.8655	2.1579	12.5122	2.47178
13.176	0.19847	-43.9045	0.000930247	12.8762	2.16165	12.5229	2.19235
13.1867	0.15568	-43.9045	0.000930247	12.8869	2.13045	12.5336	2.04672
13.1974	0.11711	-43.9045	0.000930247	12.8976	2.0656	12.5443	2.02757
13.2081	0.08442	-43.9045	0.000930247	12.9084	1.96866	12.555	2.11609
13.2189	0.05826	-43.9045	0.000930247	12.9191	1.85121	12.5657	2.28562
13.2296	0.03849	-43.9045	0.000930247	12.9298	1.71306	12.5764	2.50584
13.2403	0.02432	-43.9045	0.000930247	12.9405	1.57572	12.5871	2.74745
13.251	0.0147	-43.9045	0.000930247	12.9512	1.4604	12.5978	3.01643
13.2617	0.0085	-43.9045	0.000930247	12.9619	1.38384	12.6085	3.29027
13.2724	0.00469	-43.9045	0.000930247	12.9726	1.35505	12.6192	3.51953
13.2831	0.00248	-43.9045	0.000930247	12.9833	1.37421	12.63	3.70949
13.2938	0.00125	-43.9045	0.000930247	12.994	1.4335	12.6407	3.85539
13.3045	0.000603637	-43.9045	0.000930247	13.0047	1.51971	12.6514	3.94086
13.3152	0.000278652	-43.9045	0.000930247	13.0154	1.61766	12.6621	3.99999
13.3259	0.000122925	-43.9045	0.000930247	13.0261	1.72475	12.6728	4.03524
13.3366	5.18215e-05	-43.9045	0.000930247	13.0368	1.84037	12.6835	4.01755
15.1248	0	-43.9045	0.000930247	13.0475	1.94274	12.6942	3.95362
--	--	-43.9045	0.000930247	13.0582	2.01305	12.7049	3.85586
--	--	-43.9045	0.000930247	13.069	2.059	12.7156	3.78786
--	--	-43.9045	0.000930247	13.0797	2.07765	12.7263	3.7631
--	--	-43.9045	0.000930247	13.0904	2.05448	12.737	3.74259
--	--	-43.9045	0.000930247	13.1011	1.98766	12.7477	3.73188
--	--	-43.9045	0.000930247	13.1118	1.87737	12.7584	3.7334
--	--	-43.9045	0.000930247	13.1225	1.74159	12.7691	3.74605
--	--	-43.9045	0.000930247	13.1332	1.59873	12.7799	3.76606
--	--	-43.9045	0.000930247	13.1439	1.43857	12.7906	3.78885
--	--	-43.9045	0.000930247	13.1546	1.25444	12.8013	3.8571
--	--	-43.9045	0.000930247	13.1653	1.05683	12.812	3.96297
--	--	-43.9045	0.000930247	13.176	0.85805	12.8227	4.04882
--	--	-43.9045	0.000930247	13.1867	0.67004	12.8334	4.12125
--	--	-43.9045	0.000930247	13.1974	0.50245	12.8441	4.17082
--	--	-43.9045	0.000930247	13.2081	0.3614	12.8548	4.1708
--	--	-43.9045	0.000930247	13.2189	0.2491	12.8655	4.11046
--	--	-43.9045	0.000930247	13.2296	0.16442	12.8762	3.9814
--	--	-43.9045	0.000930247	13.2403	0.10388	12.8869	3.81137
--	--	-43.9045	0.000930247	13.251	0.06279	12.8976	3.60415
--	--	-43.9045	0.000930247	13.2617	0.0363	12.9084	3.37025
--	--	-43.9045	0.000930247	13.2724	0.02006	12.9191	3.12239
--	--	-43.9045	0.000930247	13.2831	0.01061	12.9298	2.84898
--	--	-43.9045	0.000930247	13.2938	0.00536	12.9405	2.57914
--	--	-43.9045	0.000930247	13.3045	0.00258	12.9512	2.34351
--	--	-43.9045	0.000930247	13.3152	0.00119	12.9619	2.16808
--	--	-43.9045	0.000930247	13.3259	0.000527136	12.9726	2.06895
--	--	-43.9045	0.000930247	13.3366	0.000222454	12.9833	2.05022
--	--	-43.9045	0.000930247	13.3474	8.97089e-05	12.994	2.10482
--	--	-43.9045	0.000930247	15.1248	0	13.0047	2.21779
--	--	-43.9045	0.000930247	--	--	13.0154	2.37091
--	--	-43.9045	0.000930247	--	--	13.0261	2.56218
--	--	-43.9045	0.000930247	--	--	13.0368	2.79087
--	--	-43.9045	0.000930247	--	--	13.0475	3.02532
--	--	-43.9045	0.000930247	--	--	13.0582	3.23493
--	--	-43.9045	0.000930247	--	--	13.069	3.4218
--	--	-43.9045	0.000930247	--	--	13.0797	3.57071
--	--	-43.9045	0.000930247	--	--	13.0904	3.64889
--	--	-43.9045	0.000930247	--	--	13.1011	3.6409
--	--	-43.9045	0.000930247	--	--	13.1118	3.5364
--	--	-43.9045	0.000930247	--	--	13.1225	3.36426
--	--	-43.9045	0.000930247	--	--	13.1332	3.15992
--	--	-43.9045	0.000930247	--	--	13.1439	2.90034
--	--	-43.9045	0.000930247	--	--	13.1546	2.56982
--	--	-43.9045	0.000930247	--	--	13.1653	2.19268
--	--	-43.9045	0.000930247	--	--	13.176	1.79822
--	--	-43.9045	0.000930247	--	--	13.1867	1.41541
--	--	-43.9045	0.000930247	--	--	13.1974	1.0681
--	--	-43.9045	0.000930247	--	--	13.2081	0.77212
--	--	-43.9045	0.000930247	--	--	13.2189	0.53435
--	--	-43.9045	0.000930247	--	--	13.2296	0.35388
--	--	-43.9045	0.000930247	--	--	13.2403	0.22419
--	--	-43.9045	0.000930247	--	--	13.251	0.13583
--	--	-43.9045	0.000930247	--	--	13.2617	0.07868
--	--	-43.9045	0.000930247	--	--	13.2724	0.04357
--	--	-43.9045	0.000930247	--	--	13.2831	0.02307
--	--	-43.9045	0.000930247	--	--	13.2938	0.01168
--	--	-43.9045	0.000930247	--	--	13.3045	0.00564
--	--	-43.9045	0.000930247	--	--	13.3152	0.00261
--	--	-43.9045	0.000930247	--	--	13.3259	0.00115
--	--	-43.9045	0.000930247	--	--	13.3366	0.000486755
--	--	-43.9045	0.000930247	--	--	13.3474	0.000196454
--	--	-43.9045	0.000930247	--	--	13.3581	5.51802e-05
--	--	-43.9045	0.000930247	--	--	15.1248	0
--	--	-43.9045	0.000930247	--	--	-43.9045	0.000927643
--	--	-43.9045	0.000930247	--	--	-43.9045	0.000927643
--	--	-43.9045	0.000930247	--	--	-43.9045	0.000927643
--	--	-43.9045	0.000930247	--	--	-43.9045	0.000927643
--	--	-43.9045	0.000930247	--	--	-43.9045	0.000927643
--	--	-43.9045	0.000930247	--	--	-43.9045	0.000927643
--	--	-43.9045	0.000930247	--	--	-43.9045	0.000927643
--	--	-43.9045	0.000930247	--	--	-43.9045	0.000927643
--	--	-43.9045	0.000930247	--	--	-43.9045	0.000927643
--	--	-43.9045	0.000930247	--	--	-43.9045	0.000927643
--	--	-43.9045	0.000930247	--	--	-43.9045	0.000927643
--	--	-43.9045	0.000930247	--	--	-43.9045	0.000927643
--	--	-43.9045	0.000930247	--	--	-43.9045	0.000927643
--	--	-43.9045	0.000930247	--	--	-43.9045	0.000927643
--	--	-43.9045	0.000930247	--	--	-43.9045	0.000927643
--	--	-43.9045	0.000930247	--	--	-43.9045	0.000927643
--	--	-43.9045	0.000930247	--	--	-43.9045	0.000927643
--	--	-43.9045	0.000930247	--	--	-43.9045	0.000927643
--	--	-43.9045	0.000930247	--	--	-43.9045	0.000927643
--	--	-43.9045	0.000930247	--	--	-43.9045	0.000927643
--	--	-43.9045	0.000930247	--	--	-43.9045	0.000927643
--	--	-43.9045	0.000930247	--	--	-43.9045	0.000927643
--	--	-43.9045	0.000930247	--	--	-43.9045	0.000927643
--	--	-43.9045	0.000930247	--	--	-43.9045	0.000927643
--	--	-43.9045	0.000930247	--	--	-43.9045	0.000927643
--	--	-43.9045	0.000930247	--	--	-43.9045	0.000927643
--	--	-43.9045	0.000930247	--	--	-43.9045	0.000927643
--	--	-43.9045	0.000930247	--	--	-43.9045	0.000927643
--	--	-43.9045	0.000930247	--	--	-43.9045	0.000927643
--	--	-43.9045	0.000930247	--	--	-43.9045	0.000927643
--	--	-43.9045	0.000930247	--	--	-43.9045	0.000927643
--	--	-43.9045	0.000930247	--	--	-43.9045	0.000927643
--	--	-43.9045	0.000930247	--	--	-43.9045	0.000927643
--	--	-43.9045	0.000930247	--	--	-43.9045	0.000927643
--	--	-43.9045	0.000930247	--	--	-43.9045	0.000927643
--	--	-43.9045	0.000930247	--	--	-43.9045	0.000927643
--	--	-43.9045	0.000930247	--	--	-43.9045	0.000927643
--	--	-43.9045	0.000930247	--	--	-43.9045	0.000927643
--	--	-43.9045	0.000930247	--	--	-43.9045	0.000927643
--	--	-43.9045	0.000930247	--	--	-43.9045	0.000927643
--	--	-43.9045	0.000930247	--	--	-43.9045	0.000927643
--	--	-43.9045	0.000930247	--	--	-43.9045	0.000927643
--	--	-43.9045	0.000930247	--	--	-43.9045	0.000927643
--	--	-43.9045	0.000930247	--	--	-43.9045	0.000927643
--	--	-43.9045	0.000930247	--	--	-43.9045	0.000927643
--	--	-43.9045	0.000930247	--	--	-43.9045	0.000927643
--	--	-43.9045	0.000930247	--	--	-43.9045	0.000927643
--	--	-43.9045	0.000930247	--	--	-43.9045	0.000927643
--	--	-43.9045	0.000930247	--	--	-43.9045	0.000927643
--	--	-43.9045	0.000930247	--	--	-43.9045	0.000927643
--	--	-43.9045	0.000930247	--	--	-43.9045	0.000927643
--	--	-43.9045	0.000930247	--	--	-43.9045	0.000927643
--	--	-43.9045	0.000930247	--	--	-43.9045	0.000927643
--	--	-43.9045	0.000930247	--	--	-43.9045	0.000927643
--	--	-43.9045	0.000930247	--	--	-43.9045	0.000927643
--	--	-43.9045	0.000930247	--	--	-43.9045	0.000927643
--	--	-43.9045	0.000930247	--	--	-43.9045	0.000927643
--	--	-43.9045	0.000930247	--	--	-43.9045	0.000927643
--	--	-43.9045	0.000930247	--	--	-43.9045	0.000927643
--	--	-43.9045	0.000930247	--	--	-43.9045	0.000927643
--	--	-43.9045	0.000930247	--	--	-43.9045	0.000927643
--	--	-43.9045	0.000930247	--	--	-43.9045	0.000927643
--	--	-43.9045	0.000930247	--	--	-43.9045	0.000927643
--	--	-43.9045	0.000930247	--	--	-43.9045	0.000927643
--	--	-43.9045	0.000930247	--	--	-43.9045	0.000927643
--	--	-43.9045	0.000930247	--	--	-43.9045	0.000927643
--	--	-43.9045	0.000930247	--	--	-43.9045	0.000927643
--	--	-43.9045	0.000930247	--	--	-43.9045	0.000927643
--	--	-43.9045	0.000930247	--	--	-43.9045	0.000927643
--	--	-43.9045	0.000930247	--	--	-43.9045	0.000927643
--	--	-43.9045	0.000930247	--	--	-43.9045	0.000927643
--	--	-43.9045	0.000930247	--	--	-43.9045	0.000927643
--	--	-43.9045	0.000930247	--	--	-43.9045	0.000927643
--	--	-43.9045	0.000930247	--	--	-43.9045	0.000927643
--	--	-43.9045	0.000930247	--	--	-43.9045	0.000927643
--	--	-43.9045	0.000930247	--	--	-43.9045	0.000927643
--	--	-43.9045	0.000930247	--	--	-43.9045	0.000927643
--	--	-43.9045	0.000930247	--	--	-43.9045	0.000927643
--	--	-43.9045	0.000930247	--	--	-43.9045	0.000927643
--	--	-43.9045	0.000930247	--	--	-43.9045	0.000927643
--	--	-43.9045	0.000930247	--	--	-43.9045	0.000927643
--	--	-43.9045	0.000930247	--	--	-43.9045	0.000927643
--	--	-43.9045	0.000930247	--	--	-43.9045	0.000927643
--	--	-43.9045	0.000930247	--	--	-43.9045	0.000927643
--	--	-43.9045	0.000930247	--	--	-43.9045	0.000927643
--	--	-43.9045	0.000930247	--	--	-43.9045	0.000927643
--	--	-43.9045	0.000930247	--	--	-43.9045	0.000927643
--	--	-43.9045	0.000930247	--	--	-43.9045	0.000927643
--	--	-43.9045	0.000930247	--	--	-43.9045	0.000927643
--	--	-43.9045	0.000930247	--	--	-43.9045	0.000927643
--	--	-43.9045	0.000930247	--	--	-43.9045	0.000927643
--	--	-43.9045	0.000930247	--	--	-43.9045	0.000927643
--	--	-43.9045	0.000930247	--	--	-43.9045	0.000927643
--	--	-43.9045	0.000930247	--	--	-43.9045	0.000927643
--	--	-43.9045	0.000930247	--	--	-43.9045	0.000927643
--	--	-43.9045	0.000930247	--	--	-43.9045	0.000927643
--	--	-43.9045	0.000930247	--	--	-43.9045	0.000927643
--	--	-43.9045	0.000930247	--	--	-43.9045	0.000927643
--	--	-43.9045	0.000930247	--	--	-43.9045	0.000927643
--	--	-43.9045	0.000930247	--	--	-43.9045	0.000927643
--	--	-43.9045	0.000930247	--	--	-43.9045	0.000927643
--	--	-43.9045	0.000930247	--	--	-43.9045	0.000927643
--	--	-43.9045	0.000930247	--	--	-43.9045	0.000927643
--	--	-43.9045	0.000930247	--	--	-43.9045	0.000927643
--	--	-43.9045	0.000930247	--	--	-43.9045	0.000927643
--	--	-43.9045	0.000930247	--	--	-43.9045	0.000927643
--	--	-43.9045	0.000930247	--	--	-43.9045	0.000927643
--	--	-43.9045	0.000930247	--	--	-43.9045	0.000927643
--	--	-43.9045	0.000930247	--	--	-43.9045	0.000927643
--	--	-43.9045	0.000930247	--	--	-43.9045	0.000927643
--	--	-43.9045	0.000930247	--	--	-43.9045	0.000927643
--	--	-43.9045	0.000930247	--	--	-43.9045	0.000927643
--	--	-43.9045	0.000930247	--	--	-43.9045	0.000927643
--	--	-43.9045	0.000930247	--	--	-43.9045	0.000927643
--	--	-43.9045	0.000930247	--	--	-43.9045	0.000927643
--	--	-43.9045	0.000930247	--	--	-43.9045	0.000927643
--	--	-43.9045	0.000930247	--	--	-43.9045	0.000927643
--	--	-43.9045	0.000930247	--	--	-43.9045	0.000927643
--	--	-43.9045	0.000930247	--	--	-43.9045	0.000927643
--	--	-43.9045	0.000930247	--	--	-43.9045	0.000927643
--	--	-43.9045	0.000930247	--	--	-43.9045	0.000927643
--	--	-43.9045	0.000930247	--	--	-43.9045	0.000927643
--	--	-43.9045	0.000930247	--	--	-43.9045	0.000927643
--	--	-43.9045	0.000930247	--	--	-43.9045	0.000927643
--	--	-43.9045	0.000930247	--	--	-43.9045	0.000927643
--	--	-43.9045	0.000930247	--	--	-43.9045	0.000927643
--	--	-43.9045	0.000930247	--	--	-43.9045	0.000927643
--	--	-43.9045	0.000930247	--	--	-43.9045	0.000927643
--	--	-43.9045	0.000930247	--	--	-43.9045	0.000927643
--	--	-43.9045	0.000930247	--	--	-43.9045	0.000927643
--	--	-43.9045	0.000930247	--	--	-43.9045	0.000927643
--	--	-43.9045	0.000930247	--	--	-43.9045	0.000927643
--	--	-43.9045	0.000930247	--	--	-43.9045	0.000927643
--	--	-43.9045	0.000930247	--	--	-43.9045	0.000927643
--	--	-43.9045	0.000930247	--	--	-43.9045	0.000927643
--	--	-43.9045	0.000930247	--	--	-43.9045	0.000927643
--	--	-43.9045	0.000930247	--	--	-43.9045	0.000927643
--	--	-43.9045	0.000930247	--	--	-43.9045	0.000927643
--	--	-43.9045	0.000930247	--	--	-43.9045	0.000927643
--	--	-43.9045	0.000930247	--	--	-43.9045	0.000927643
--	--	-43.9045	0.000930247	--	--	-43.9045	0.000927643
--	--	-43.9045	0.000930247	--	--	-43.9045	0.000927643
--	--	-43.9045	0.000930247	--	--	-43.9045	0.000927643
--	--	-43.9045	0.000930247	--	--	-43.9045	0.000927643
--	--	-43.9045	0.000930247	--	--	-43.9045	0.000927643
--	--	-43.9045	0.000930247	--	--	-43.9045	0.000927643
--	--	-43.9045	0.000930247	--	--	-43.9045	0.000927643
--	--	-43.9045	0.000930247	--	--	-43.9045	0.000927643
--	--	-43.9045	0.000930247	--	--	-43.9045	0.000927643
--	--	-43.9045	0.000930247	--	--	-43.9045	0.000927643
--	--	-43.9045	0.000930247	--	--	-43.9045	0.000927643
--	--	-43.9045	0.000930247	--	--	-43.9045	0.000927643
--	--	-43.9045	0.000930247	--	--	-43.9045	0.000927643
--	--	-43.9045	0.000930247	--	--	-43.9045	0.000927643
--	--	-43.9045	0.000930247	--	--	-43.9045	0.000927643
--	--	-43.9045	0.000930247	--	--	-43.9045	0.000927643
--	--	-43.9045	0.000930247	--	--	-43.9045	0.000927643
--	--	-43.9045	0.000930247	--	--	-43.9045	0.000927643
--	--	-43.9045	0.000930247	--	--	-43.9045	0.000927643
--	--	-43.9045	0.000930247	--	--	-43.9045	0.000927643
--	--	-43.9045	0.000930247	--	--	-43.9045	0.000927643
--	--	-43.9045	0.000930247	--	--	-43.9045	0.000927643
--	--	-43.9045	0.000930247	--	--	-43.9045	0.000927643
--	--	-43.9045	0.000930247	--	--	-43.9045	0.000927643
--	--	-43.9045	0.000930247	--	--	-43.9045	0.000927643
--	--	-43.9045	0.000930247	--	--	-43.9045	0.000927643
--	--	-43.9045	0.000930247	--	--	-43.9045	0.000927643
--	--	-43.9045	0.000930247	--	--	-43.9045	0.000927643
--	--	-43.9045	0.000930247	--	--	-43.9045	0.000927643
--	--	-43.9045	0.000930247	--	--	-43.9045	0.000927643
--	--	-43.9045	0.000930247	--	--	-43.9045	0.000927643
--	--	-43.9045	0.000930247	--	--	-43.9045	0.000927643
--	--	-43.9045	0.000930247	--	--	-43.9045	0.000927643
--	--	-43.9045	0.000930247	--	--	-43.9045	0.000927643
--	--	-43.9045	0.000930247	--	--	-43.9045	0.000927643
--	--	-43.9045	0.000930247	--	--	-43.9045	0.000927643
--	--	-43.9045	0.000930247	--	--	-43.9045	0.000927643
--	--	-43.9045	0.000930247	--	--	-43.9045	0.000927643
--	--	-43.9045	0.000930247	--	--	-43.9045	0.000927643
--	--	-43.9045	0.000930247	--	--	-43.9045	0.000927643
--	--	-43.9045	0.000930247	--	--	-43.9045	0.000927643
--	--	-43.9045	0.000930247	--	--	-43.9045	0.000927643
--	--	-43.9045	0.000930247	--	--	-43.9045	0.000927643
--	--	-43.9045	0.000930247	--	--	-43.9045	0.000927643
--	--	-43.9045	0.000930247	--	--	-43.9045	0.000927643
--	--	-43.9045	0.000930247	--	--	-43.9045	0.000927643
--	--	-43.9045	0.000930247	--	--	-43.9045	0.000927643
--	--	-43.9045	0.000930247	--	--	-43.9045	0.000927643
--	--	-43.9045	0.000930247	--	--	-43.9045	0.000927643
--	--	-43.9045	0.000930247	--	--	-43.9045	0.000927643
--	--	-43.9045	0.000930247	--	--	-43.9045	0.000927643
--	--	-43.9045	0.000930247	--	--	-43.9045	0.000927643
--	--	-43.9045	0.000930247	--	--	-43.9045	0.000927643
--	--	-43.9045	0.000930247	--	--	-43.9045	0.000927643
--	--	-43.9045	0.000930247	--	--	-43.9045	0.000927643
--	--	-43.9045	0.000930247	--	--	-43.9045	0.000927643
--	--	-43.9045	0.000930247	--	--	-43.9045	0.000927643
[truncated: 404 more rows]

## Sheet: 4c
	blue		red		magenta
2.844	-0.00136	2.844	0.00626	2.844	0.07538
2.59498	0.05959	2.59498	0.01578	2.59762	0.07565
2.35201	0.21742	2.35201	0.10803	2.35697	0.08218
2.11732	0.43021	2.11732	0.25415	2.12355	0.30504
1.88827	0.6528	1.88827	0.41633	1.89581	0.44545
1.66423	0.81634	1.66423	0.54123	1.67063	0.54423
1.43926	0.8841	1.43926	0.59947	1.44572	0.58994
1.20924	0.81797	1.20924	0.55457	1.21333	0.53443
0.97973	0.65634	0.97973	0.43484	0.98201	0.42776
0.74622	0.43402	0.74622	0.26912	0.74617	0.27973
0.50588	0.22041	0.50588	0.11538	0.50495	0.15048
0.25686	0.06095	0.25686	0.01551	0.25665	0.04218
0	0	0	0	0	0
	--

## Sheet: 4d
O		Li		Co		Total
-45.1226	0	-45.1226	0	-45.1226	0	-45.1226	0
-45.1118	0	-45.1118	0	-45.1118	0	-45.1118	0
-17.69	0.000186978	-43.3462	0.000104931	-43.2493	0.00013731	-43.3462	0.000104432
-17.6792	0.00040809	-43.3354	0.000339263	-43.2385	0.000247631	-43.3354	0.000337667
-17.6684	0.000852286	-43.3246	0.000942346	-43.2277	0.000428188	-43.3246	0.00093796
-17.6577	0.0017	-43.3139	0.00248	-43.217	0.000709976	-43.3139	0.00247
-17.6469	0.00326	-43.3031	0.00582	-43.2062	0.00113	-43.3031	0.0058
-17.6361	0.00601	-43.2923	0.01328	-43.1954	0.00172	-43.2923	0.01322
-17.6254	0.01058	-43.2816	0.02859	-43.1847	0.00252	-43.2816	0.02846
-17.6146	0.01788	-43.2708	0.05896	-43.1739	0.00353	-43.2708	0.0587
-17.6038	0.02904	-43.26	0.11652	-43.1631	0.00476	-43.26	0.11601
-17.5931	0.04537	-43.2493	0.22115	-43.1524	0.00614	-43.2493	0.22019
-17.5823	0.06824	-43.2385	0.40349	-43.1416	0.00761	-43.2385	0.40177
-17.5715	0.09902	-43.2277	0.70791	-43.1308	0.00904	-43.2277	0.70492
-17.5608	0.13895	-43.217	1.19536	-43.1201	0.01031	-43.217	1.19036
-17.55	0.18908	-43.2062	1.94349	-43.1093	0.01131	-43.2062	1.93546
-17.5392	0.25037	-43.1954	3.04457	-43.0985	0.01195	-43.1954	3.03215
-17.5285	0.32386	-43.1847	4.59865	-43.0878	0.01218	-43.1847	4.58011
-17.5177	0.411	-43.1739	6.70229	-43.077	0.01203	-43.1739	6.67556
-17.5069	0.51389	-43.1631	9.43315	-43.0662	0.01152	-43.1631	9.39584
-17.4962	0.63849	-43.1524	12.8326	-43.0555	0.01063	-43.1524	12.7821
-17.4854	0.78757	-43.1416	16.8901	-43.0447	0.00943	-43.1416	16.8235
-17.4746	0.95995	-43.1308	21.5332	-43.0339	0.00803	-43.1308	21.4473
-17.4639	1.15909	-43.1201	26.6337	-43.0232	0.00656	-43.1201	26.5249
-17.4531	1.38496	-43.1093	32.0528	-43.0124	0.00515	-43.1093	31.9166
-17.4423	1.62607	-43.0985	37.6035	-43.0016	0.00387	-43.0985	37.4341
-17.4316	1.86564	-43.0878	43.0634	-42.9909	0.0028	-43.0878	42.854
-17.4208	2.08593	-43.077	48.3051	-42.9801	0.00195	-43.077	48.047
-17.41	2.26719	-43.0662	53.117	-42.9693	0.0013	-43.0662	52.8009
-17.3993	2.40975	-43.0555	57.4037	-42.9586	0.000842278	-43.0555	57.0201
-17.3885	2.49742	-43.0447	61.0658	-42.9478	0.000527452	-43.0447	60.6067
-17.3777	2.50154	-43.0339	63.858	-42.937	0.000321895	-43.0339	63.3191
-17.367	2.44359	-43.0232	65.5815	-42.9263	0.000192925	-43.0232	64.964
-17.3562	2.35594	-43.0124	66.0101	-42.9155	0.00011455	-43.0124	65.3222
-17.3454	2.24047	-43.0016	65.0842	-42.9047	6.804e-05	-43.0016	64.3407
-17.3347	2.10612	-42.9909	62.8049	-17.6684	0.000137854	-42.9909	62.0265
-17.3239	1.9861	-42.9801	59.3405	-17.6577	0.000275609	-42.9801	58.5501
-17.3132	1.91381	-42.9693	54.9466	-17.6469	0.000527606	-42.9693	54.1666
-17.3024	1.91754	-42.9586	49.7746	-17.6361	0.000971685	-42.9586	49.0265
-17.2916	2.01607	-42.9478	43.9653	-17.6254	0.00171	-42.9478	43.2703
-17.2809	2.2162	-42.937	37.6959	-17.6146	0.00289	-42.937	37.0734
-17.2701	2.51232	-42.9263	31.2617	-17.6038	0.00469	-42.9263	30.7259
-17.2593	2.88771	-42.9155	25.0179	-17.5931	0.00733	-42.9155	24.5754
-17.2486	3.3176	-42.9047	19.2931	-17.5823	0.01101	-42.9047	18.9425
-17.2378	3.7946	-42.894	14.321	-17.5715	0.01594	-42.894	14.0547
-17.227	4.28509	-42.8832	10.2226	-17.5608	0.02233	-42.8832	10.0287
-17.2162	4.73297	-42.8725	7.01217	-17.55	0.03029	-42.8725	6.87678
-17.2055	5.12977	-42.8617	4.61935	-17.5392	0.03995	-42.8617	4.52878
-17.1947	5.47648	-42.8509	2.92102	-17.5285	0.05142	-42.8509	2.86297
-17.1839	5.74144	-42.8402	1.77227	-17.5177	0.06485	-42.8402	1.73662
-17.1732	5.91523	-42.8294	1.03145	-17.5069	0.08052	-42.8294	1.01048
-17.1624	5.99935	-42.8186	0.57553	-17.4962	0.09932	-42.8186	0.56371
-17.1517	6.01053	-42.8079	0.3079	-17.4854	0.12165	-42.8079	0.30152
-17.1409	6.00223	-42.7971	0.15784	-17.4746	0.14733	-42.7971	0.15454
-17.1301	6.00209	-42.7863	0.07755	-17.4639	0.17699	-42.7863	0.07591
-17.1194	6.0224	-42.7756	0.03649	-17.4531	0.21078	-42.7756	0.03572
-17.1086	6.09118	-42.7648	0.0164	-17.4423	0.24703	-42.7648	0.01605
-17.0978	6.26653	-42.754	0.00703	-17.4316	0.28329	-42.754	0.00688
-17.0871	6.59593	-42.7433	0.00277	-17.4208	0.31693	-42.7433	0.00271
-17.0763	7.06976	-42.7325	0.000971469	-17.41	0.34495	-42.7325	0.000949749
-17.0655	7.65874	-42.7217	0.000260215	-17.3993	0.36712	-42.7217	0.000254332
-17.0548	8.33676	-42.7109	4.45356e-05	-17.3885	0.38084	-42.7109	4.35724e-05
-17.044	9.06727	-17.5715	0.000163568	-17.3777	0.3818	-17.69	0.000204244
-17.0332	9.85042	-17.5608	0.000258548	-17.367	0.37318	-17.6792	0.000445838
-17.0225	10.6519	-17.55	0.000392625	-17.3562	0.35981	-17.6684	0.000931271
-17.0117	11.4707	-17.5392	0.000574126	-17.3454	0.34169	-17.6577	0.00186
-17.0009	12.3316	-17.5285	0.000810863	-17.3347	0.31992	-17.6469	0.00356
-16.9902	13.2274	-17.5177	0.00111	-17.3239	0.29953	-17.6361	0.00657
-16.9794	14.1882	-17.5069	0.00148	-17.3132	0.28567	-17.6254	0.01157
-16.9686	15.2526	-17.4962	0.00193	-17.3024	0.28281	-17.6146	0.01956
-16.9579	16.4526	-17.4854	0.00249	-17.2916	0.294	-17.6038	0.03178
-16.9471	17.7957	-17.4746	0.00316	-17.2809	0.32051	-17.5931	0.04965
-16.9363	19.282	-17.4639	0.00397	-17.2701	0.36167	-17.5823	0.0747
-16.9256	20.835	-17.4531	0.00499	-17.2593	0.41504	-17.5715	0.10842
-16.9148	22.2914	-17.4423	0.00621	-17.2486	0.47694	-17.5608	0.15218
-16.904	23.5175	-17.4316	0.00757	-17.2378	0.5457	-17.55	0.20713
-16.8933	24.425	-17.4208	0.00901	-17.227	0.6163	-17.5392	0.2743
-16.8825	24.8761	-17.41	0.01044	-17.2162	0.68092	-17.5285	0.35483
-16.8717	24.8076	-17.3993	0.01177	-17.2055	0.73859	-17.5177	0.45026
-16.861	24.2045	-17.3885	0.01289	-17.1947	0.78974	-17.5069	0.56286
-16.8502	23.0994	-17.3777	0.01369	-17.1839	0.8292	-17.4962	0.69913
-16.8394	21.5643	-17.367	0.01414	-17.1732	0.85399	-17.4854	0.86208
-16.8287	19.6269	-17.3562	0.01457	-17.1624	0.86375	-17.4746	1.05043
-16.8179	17.4643	-17.3454	0.01509	-17.1517	0.86077	-17.4639	1.268
-16.8071	15.2983	-17.3347	0.01558	-17.1409	0.85192	-17.4531	1.51486
-16.7964	13.2643	-17.3239	0.01625	-17.1301	0.84054	-17.4423	1.77846
-16.7856	11.4766	-17.3132	0.01735	-17.1194	0.82714	-17.4316	2.04051
-16.7748	10.0191	-17.3024	0.01909	-17.1086	0.81436	-17.4208	2.28161
-16.7641	8.93863	-17.2916	0.02163	-17.0978	0.81005	-17.41	2.48018
-16.7533	8.20945	-17.2809	0.02499	-17.0871	0.82122	-17.3993	2.63642
-16.7425	7.75031	-17.2701	0.0291	-17.0763	0.84726	-17.3885	2.73256
-16.7318	7.47737	-17.2593	0.03375	-17.0655	0.88542	-17.3777	2.73727
-16.721	7.3412	-17.2486	0.03861	-17.0548	0.93397	-17.367	2.67402
-16.7102	7.2666	-17.2378	0.04361	-17.044	0.98975	-17.3562	2.57816
-16.6995	7.19797	-17.227	0.04832	-17.0332	1.05272	-17.3454	2.45155
-16.6887	7.14303	-17.2162	0.05197	-17.0225	1.11915	-17.3347	2.30381
-16.6779	7.05324	-17.2055	0.05424	-17.0117	1.18815	-17.3239	2.17121
-16.6672	6.90299	-17.1947	0.05547	-17.0009	1.26268	-17.3132	2.09029
-16.6564	6.72748	-17.1839	0.05571	-16.9902	1.34168	-17.3024	2.09202
-16.6456	6.59551	-17.1732	0.0552	-16.9794	1.42593	-17.2916	2.19704
-16.6349	6.57751	-17.1624	0.05437	-16.9686	1.5191	-17.2809	2.4129
-16.6241	6.71498	-17.1517	0.0533	-16.9579	1.62445	-17.2701	2.73357
-16.6133	7.01391	-17.1409	0.05274	-16.9471	1.74287	-17.2593	3.1409
-16.6026	7.46431	-17.1301	0.05354	-16.9363	1.87688	-17.2486	3.60791
-16.5918	8.06289	-17.1194	0.05628	-16.9256	2.02256	-17.2378	4.12644
-16.581	8.79811	-17.1086	0.06128	-16.9148	2.16496	-17.227	4.65988
-16.5703	9.67495	-17.0978	0.0687	-16.904	2.28979	-17.2162	5.14728
-16.5595	10.6816	-17.0871	0.07855	-16.8933	2.38781	-17.2055	5.57944
-16.5487	11.845	-17.0763	0.09033	-16.8825	2.4452	-17.1947	5.95752
-16.538	13.1593	-17.0655	0.10313	-16.8717	2.45454	-17.1839	6.24714
-16.5272	14.5632	-17.0548	0.11607	-16.861	2.41486	-17.1732	6.43779
-16.5164	15.9983	-17.044	0.12835	-16.8502	2.32754	-17.1624	6.53097
-16.5057	17.3419	-17.0332	0.14056	-16.8394	2.19646	-17.1517	6.54474
-16.4949	18.4899	-17.0225	0.15223	-16.8287	2.02284	-17.1409	6.53699
-16.4841	19.3364	-17.0117	0.16266	-16.8179	1.82358	-17.1301	6.53746
-16.4734	19.7812	-17.0009	0.17208	-16.8071	1.62043	-17.1194	6.55917
-16.4626	19.8014	-16.9902	0.18027	-16.7964	1.42532	-17.1086	6.63231
-16.4518	19.4038	-16.9794	0.18784	-16.7856	1.25001	-17.0978	6.82013
-16.4411	18.5728	-16.9686	0.19534	-16.7748	1.10417	-17.0871	7.17454
-16.4303	17.3045	-16.9579	0.20302	-16.7641	0.99437	-17.0763	7.68498
-16.4195	15.6286	-16.9471	0.21078	-16.7533	0.91906	-17.0655	8.31976
-16.4088	13.6602	-16.9363	0.21798	-16.7425	0.87017	-17.0548	9.05093
-16.398	11.5406	-16.9256	0.2237	-16.7318	0.8392	-17.044	9.83923
-16.3872	9.39234	-16.9148	0.22676	-16.721	0.82011	-17.0332	10.6849
-16.3765	7.35898	-16.904	0.22658	-16.7102	0.80478	-17.0225	11.5509
-16.3657	5.54811	-16.8933	0.22331	-16.6995	0.78877	-17.0117	12.436
-16.3549	4.02331	-16.8825	0.21625	-16.6887	0.77384	-17.0009	13.3667
-16.3442	2.80536	-16.8717	0.20491	-16.6779	0.75411	-16.9902	14.3343
-16.3334	1.88031	-16.861	0.18974	-16.6672	0.72622	-16.9794	15.3707
-16.3226	1.21112	-16.8502	0.17223	-16.6564	0.69445	-16.9686	16.5169
-16.3119	0.74941	-16.8394	0.1535	-16.6456	0.66622	-16.9579	17.8069
-16.3011	0.44539	-16.8287	0.13439	-16.6349	0.64945	-16.9471	19.2483
-16.2904	0.25414	-16.8179	0.11659	-16.6241	0.64943	-16.9363	20.8412
-16.2796	0.13921	-16.8071	0.10156	-16.6133	0.66734	-16.9256	22.5031
-16.2688	0.07318	-16.7964	0.09017	-16.6026	0.70212	-16.9148	24.058
-16.2581	0.03689	-16.7856	0.08287	-16.5918	0.75247	-16.904	25.3626
-16.2473	0.01784	-16.7748	0.07955	-16.581	0.81543	-16.8933	26.3227
-16.2365	0.00825	-16.7641	0.07958	-16.5703	0.88848	-16.8825	26.7911
-16.2258	0.00362	-16.7533	0.08192	-16.5595	0.96786	-16.8717	26.7007
-16.215	0.00149	-16.7425	0.08537	-16.5487	1.05274	-16.861	26.0357
-16.2042	0.000567135	-16.7318	0.08873	-16.538	1.14128	-16.8502	24.8323
-16.1934	0.000190594	-16.721	0.0922	-16.5272	1.22705	-16.8394	23.1687
-16.1827	6.17435e-05	-16.7102	0.095	-16.5164	1.30537	-16.8287	21.0754
-6.34224	0.000173729	-16.6995	0.09553	-16.5057	1.36831	-16.8179	18.7431
-6.33148	0.00035644	-16.6887	0.09449	-16.4949	1.41002	-16.8071	16.4102
-6.32071	0.000698174	-16.6779	0.0922	-16.4841	1.42688	-16.7964	14.2228
-6.30995	0.00131	-16.6672	0.08855	-16.4734	1.41632	-16.7856	12.3034
-6.29918	0.00233	-16.6564	0.08432	-16.4626	1.38066	-16.7748	10.7415
-6.28841	0.00397	-16.6456	0.08073	-16.4518	1.32067	-16.7641	9.58667
-6.27765	0.00646	-16.6349	0.07861	-16.4411	1.23579	-16.7533	8.81027
-6.26688	0.01004	-16.6241	0.07825	-16.4303	1.12841	-16.7425	8.32444
-6.25611	0.01489	-16.6133	0.07983	-16.4195	1.00237	-16.7318	8.03841
-6.24535	0.02109	-16.6026	0.08322	-16.4088	0.86471	-16.721	7.89861
-6.23458	0.0285	-16.5918	0.08833	-16.398	0.72303	-16.7102	7.82378
-6.22381	0.03678	-16.581	0.09497	-16.3872	0.58385	-16.6995	7.75406
-6.21305	0.04531	-16.5703	0.10331	-16.3765	0.45485	-16.6887	7.69784
-6.20228	0.0533	-16.5595	0.11326	-16.3657	0.34157	-16.6779	7.60264
-6.19152	0.05985	-16.5487	0.12526	-16.3549	0.24708	-16.6672	7.44062
-6.18075	0.06416	-16.538	0.13915	-16.3442	0.17206	-16.6564	7.24965
-6.16998	0.06566	-16.5272	0.15426	-16.3334	0.11528	-16.6456	7.10376
-6.15922	0.06568	-16.5164	0.17001	-16.3226	0.07428	-16.6349	7.07875
-6.14845	0.0642	-16.5057	0.18481	-16.3119	0.046	-16.6241	7.21932
-6.13768	0.05994	-16.4949	0.19718	-16.3011	0.02737	-16.6133	7.53175
-6.12692	0.05351	-16.4841	0.20565	-16.2904	0.01564	-16.6026	8.00506
-6.11615	0.04579	-16.4734	0.209	-16.2796	0.00858	-16.5918	8.63555
-6.10539	0.0378	-16.4626	0.20708	-16.2688	0.00452	-16.581	9.41064
-6.09462	0.03059	-16.4518	0.20094	-16.2581	0.00228	-16.5703	10.3355
-6.08385	0.02517	-16.4411	0.19076	-16.2473	0.0011	-16.5595	11.3972
-6.07309	0.02254	-16.4303	0.1756	-16.2365	0.000511204	-16.5487	12.6248
-6.06232	0.02369	-16.4195	0.15568	-16.2258	0.000224383	-16.538	14.0116
-6.05155	0.02973	-16.4088	0.13262	-16.215	9.31177e-05	-16.5272	15.4931
-6.04079	0.04182	-16.398	0.10847	-6.34224	0.000213632	-16.5164	17.0071
-6.03002	0.06113	-16.3872	0.08508	-6.33148	0.000438308	-16.5057	18.4236
-6.01925	0.08851	-16.3765	0.06398	-6.32071	0.000858532	-16.4949	19.6329
-6.00849	0.12417	-16.3657	0.0461	-6.30995	0.00161	-16.4841	20.5227
-5.99772	0.16725	-16.3549	0.03184	-6.29918	0.00287	-16.4734	20.9874
-5.98696	0.21555	-16.3442	0.02106	-6.28841	0.00489	-16.4626	21.0027
-5.97619	0.26544	-16.3334	0.01335	-6.27765	0.00795	-16.4518	20.5768
-5.96542	0.31219	-16.3226	0.00811	-6.26688	0.01235	-16.4411	19.6928
-5.95466	0.35061	-16.3119	0.00472	-6.25611	0.01831	-16.4303	18.3461
-5.94389	0.37603	-16.3011	0.00263	-6.24535	0.02593	-16.4195	16.5677
-5.93312	0.38527	-16.2904	0.00141	-6.23458	0.03505	-16.4088	14.4798
-5.92236	0.38617	-16.2796	0.000722492	-6.22381	0.04523	-16.398	12.232
-5.91159	0.37916	-16.2688	0.000355336	-6.21305	0.05572	-16.3872	9.9542
-5.90082	0.35739	-16.2581	0.000167603	-6.20228	0.06554	-16.3765	7.79855
-5.89006	0.32534	-16.2473	7.58136e-05	-6.19152	0.07359	-16.3657	5.87902
-5.87929	0.2895	-6.29918	0.00011648	-6.18075	0.0789	-16.3549	4.26292
-5.86853	0.25752	-6.28841	0.000198527	-6.16998	0.08075	-16.3442	2.97218
-5.85776	0.23718	-6.27765	0.000323037	-6.15922	0.08076	-16.3334	1.99195
-5.84699	0.2356	-6.26688	0.000501819	-6.14845	0.07894	-16.3226	1.28292
-5.83623	0.25836	-6.25611	0.000744228	-6.13768	0.07371	-16.3119	0.79377
-5.82546	0.30887	-6.24535	0.00105	-6.12692	0.06581	-16.3011	0.47172
-5.81469	0.38781	-6.23458	0.00142	-6.11615	0.05633	-16.2904	0.26915
-5.80393	0.49268	-6.22381	0.00184	-6.10539	0.04653	-16.2796	0.14742
-5.79316	0.6178	-6.21305	0.00226	-6.09462	0.03771	-16.2688	0.07749
-5.78239	0.75478	-6.20228	0.00266	-6.08385	0.03114	-16.2581	0.03906
-5.77163	0.89351	-6.19152	0.00299	-6.07309	0.02806	-16.2473	0.01889
-5.76086	1.02381	-6.18075	0.00321	-6.06232	0.02975	-16.2365	0.00874
-5.7501	1.13714	-6.16998	0.00328	-6.05155	0.03762	-16.2258	0.00384
-5.73933	1.23806	-6.15922	0.00328	-6.04079	0.05316	-16.215	0.00158
-5.72856	1.33198	-6.14845	0.00321	-6.03002	0.07786	-16.2042	0.000600175
-5.7178	1.41167	-6.13768	0.003	-6.01925	0.11282	-16.1934	0.000201762
-5.70703	1.47216	-6.12692	0.00268	-6.00849	0.15833	-16.1827	6.53586e-05
-5.69626	1.5144	-6.11615	0.00229	-5.99772	0.21329	-6.35301	0.000184707
-5.6855	1.54322	-6.10539	0.0019	-5.98696	0.2749	-6.34224	0.000396948
-5.67473	1.56512	-6.09462	0.00155	-5.97619	0.33853	-6.33148	0.000814418
-5.66397	1.59554	-6.08385	0.0013	-5.96542	0.39814	-6.32071	0.0016
-5.6532	1.63687	-6.07309	0.00121	-5.95466	0.44712	-6.30995	0.00298
-5.64243	1.67835	-6.06232	0.00133	-5.94389	0.4795	-6.29918	0.00533
-5.63167	1.72754	-6.05155	0.00173	-5.93312	0.49117	-6.28841	0.00908
-5.6209	1.78032	-6.04079	0.00249	-5.92236	0.4921	-6.27765	0.01477
-5.61013	1.82185	-6.03002	0.00367	-5.91159	0.48274	-6.26688	0.02294
-5.59937	1.84862	-6.01925	0.00534	-5.90082	0.45416	-6.25611	0.03403
-5.5886	1.86899	-6.00849	0.0075	-5.89006	0.4118	-6.24535	0.04818
-5.57783	1.89183	-5.99772	0.01011	-5.87929	0.36357	-6.23458	0.06512
-5.56707	1.90504	-5.98696	0.01303	-5.86853	0.31865	-6.22381	0.08404
-5.5563	1.89651	-5.97619	0.01605	-5.85776	0.28632	-6.21305	0.10354
-5.54554	1.86794	-5.96542	0.01888	-5.84699	0.27489	-6.20228	0.12178
-5.53477	1.8242	-5.95466	0.02121	-5.83623	0.2908	-6.19152	0.13675
-5.524	1.7699	-5.94389	0.02275	-5.82546	0.33795	-6.18075	0.14659
-5.51324	1.69867	-5.93312	0.02332	-5.81469	0.4171	-6.16998	0.15003
-5.50247	1.60223	-5.92236	0.0234	-5.80393	0.52555	-6.15922	0.15007
-5.4917	1.48855	-5.91159	0.02302	-5.79316	0.65718	-6.14845	0.14668
-5.48094	1.36592	-5.90082	0.02178	-5.78239	0.80291	-6.13768	0.13695
-5.47017	1.24793	-5.89006	0.01999	-5.77163	0.9518	-6.12692	0.12227
-5.4594	1.14302	-5.87929	0.01809	-5.76086	1.09272	-6.11615	0.10465
-5.44864	1.05429	-5.86853	0.01658	-5.7501	1.21621	-6.10539	0.08642
-5.43787	0.99804	-5.85776	0.01601	-5.73933	1.32615	-6.09462	0.07001
-5.42711	0.99152	-5.84699	0.01688	-5.72856	1.42829	-6.08385	0.05775
-5.41634	1.05074	-5.83623	0.01961	-5.7178	1.51494	-6.07309	0.05193
-5.40557	1.18803	-5.82546	0.02445	-5.70703	1.58174	-6.06232	0.0549
-5.39481	1.40989	-5.81469	0.03143	-5.69626	1.63049	-6.05155	0.06923
-5.38404	1.71507	-5.80393	0.04034	-5.6855	1.66586	-6.04079	0.09769
-5.37327	2.0932	-5.79316	0.05068	-5.67473	1.69596	-6.03002	0.14299
-5.36251	2.52425	-5.78239	0.06172	-5.66397	1.73843	-6.01925	0.20714
-5.35174	2.98152	-5.77163	0.07254	-5.6532	1.79799	-6.00849	0.29066
-5.34097	3.43303	-5.76086	0.08221	-5.64243	1.86599	-5.99772	0.39155
-5.33021	3.85291	-5.7501	0.0899	-5.63167	1.95303	-5.98696	0.50463
-5.31944	4.19111	-5.73933	0.09588	-5.6209	2.05606	-5.97619	0.62144
-5.30868	4.38874	-5.72856	0.10046	-5.61013	2.15885	-5.96542	0.73087
-5.29791	4.43014	-5.7178	0.10289	-5.59937	2.25574	-5.95466	0.8208
-5.28714	4.33681	-5.70703	0.10258	-5.5886	2.35144	-5.94389	0.88028
-5.27638	4.14948	-5.69626	0.09953	-5.57783	2.44929	-5.93312	0.9018
-5.26561	3.86744	-5.6855	0.09434	-5.56707	2.52946	-5.92236	0.9037
-5.25484	3.48375	-5.67473	0.08772	-5.5563	2.57197	-5.91159	0.88689
-5.24408	3.03673	-5.66397	0.08127	-5.54554	2.57447	-5.90082	0.83513
-5.23331	2.57502	-5.6532	0.07553	-5.53477	2.54212	-5.89006	0.75866
-5.22255	2.14432	-5.64243	0.07002	-5.524	2.48227	-5.87929	0.6723
-5.21178	1.78106	-5.63167	0.06503	-5.51324	2.38438	-5.86853	0.59341
-5.20101	1.50872	-5.6209	0.06067	-5.50247	2.23649	-5.85776	0.53957
-5.19025	1.33728	-5.61013	0.05691	-5.4917	2.05521	-5.84699	0.52665
-5.17948	1.26533	-5.59937	0.05375	-5.48094	1.85815	-5.83623	0.56704
-5.16871	1.28401	-5.5886	0.05148	-5.47017	1.66455	-5.82546	0.66823
-5.15795	1.38138	-5.57783	0.05032	-5.4594	1.48988	-5.81469	0.83164
-5.14718	1.55563	-5.56707	0.04989	-5.44864	1.34495	-5.80393	1.05183
-5.13641	1.79776	-5.5563	0.04974	-5.43787	1.25134	-5.79316	1.31653
-5.12565	2.09277	-5.54554	0.04971	-5.42711	1.22965	-5.78239	1.60759
-5.11488	2.43939	-5.53477	0.04973	-5.41634	1.29738	-5.77163	1.90321
-5.10412	2.85568	-5.524	0.04961	-5.40557	1.46673	-5.76086	2.18133
-5.09335	3.34138	-5.51324	0.04897	-5.39481	1.74263	-5.7501	2.42335
-5.08258	3.87573	-5.50247	0.04758	-5.38404	2.12112	-5.73933	2.63818
-5.07182	4.45081	-5.4917	0.04572	-5.37327	2.58796	-5.72856	2.83718
-5.06105	5.0613	-5.48094	0.04366	-5.36251	3.11809	-5.7178	3.00485
-5.05028	5.71081	-5.47017	0.04158	-5.35174	3.68008	-5.70703	3.13123
-5.03952	6.36787	-5.4594	0.03976	-5.34097	4.23743	-5.69626	3.21894
-5.02875	6.99029	-5.44864	0.03854	-5.33021	4.75599	-5.6855	3.27811
-5.01798	7.57796	-5.43787	0.0387	-5.31944	5.17302	-5.67473	3.32369
-5.00722	8.11047	-5.42711	0.04113	-5.30868	5.4188	-5.66397	3.38973
-4.99645	8.5642	-5.41634	0.04665	-5.29791	5.47353	-5.6532	3.48326
-4.98569	8.92362	-5.40557	0.05592	-5.28714	5.36125	-5.64243	3.58386
-4.97492	9.16551	-5.39481	0.06932	-5.27638	5.13322	-5.63167	3.7093
-4.96415	9.29536	-5.38404	0.08677	-5.26561	4.79124	-5.6209	3.85214
-4.95339	9.3429	-5.37327	0.10771	-5.25484	4.32447	-5.61013	3.98139
-4.94262	9.32598	-5.36251	0.13101	-5.24408	3.77793	-5.59937	4.08837
-4.93185	9.25155	-5.35174	0.15516	-5.23331	3.21161	-5.5886	4.18746
-4.92109	9.1215	-5.34097	0.17834	-5.22255	2.68255	-5.57783	4.29262
-4.91032	8.92143	-5.33021	0.19907	-5.21178	2.2369	-5.56707	4.37311
-4.89955	8.66098	-5.31944	0.21481	-5.20101	1.90504	-5.5563	4.39801
-4.88879	8.38106	-5.30868	0.22272	-5.19025	1.70055	-5.54554	4.36739
-4.87802	8.07926	-5.29791	0.2226	-5.17948	1.62244	-5.53477	4.29095
-4.86726	7.72418	-5.28714	0.21636	-5.16871	1.65996	-5.524	4.17954
-4.85649	7.3253	-5.27638	0.20519	-5.15795	1.79806	-5.51324	4.01656
-4.84572	6.91156	-5.26561	0.18847	-5.14718	2.03356	-5.50247	3.78225
-4.83496	6.49149	-5.25484	0.16676	-5.13641	2.35548	-5.4917	3.50007
-4.82419	6.07141	-5.24408	0.14251	-5.12565	2.74742	-5.48094	3.19446
-4.81342	5.6626	-5.23331	0.11826	-5.11488	3.21145	-5.47017	2.89683
-4.80266	5.27273	-5.22255	0.09631	-5.10412	3.77981	-5.4594	2.62986
-4.79189	4.93318	-5.21178	0.07844	-5.09335	4.46063	-5.44864	2.40673
-4.78113	4.67507	-5.20101	0.06576	-5.08258	5.23449	-5.43787	2.26555
-4.77036	4.50114	-5.19025	0.05876	-5.07182	6.10214	-5.42711	2.2449
-4.75959	4.4163	-5.17948	0.0574	-5.06105	7.06436	-5.41634	2.37922
-4.74883	4.42271	-5.16871	0.06134	-5.05028	8.13038	-5.40557	2.69397
-4.73806	4.49992	-5.15795	0.07005	-5.03952	9.26082	-5.39481	3.20122
-4.72729	4.62613	-5.14718	0.08325	-5.02875	10.3971	-5.38404	3.89599
-4.71653	4.81452	-5.13641	0.10046	-5.01798	11.5192	-5.37327	4.75344
-4.70576	5.03491	-5.12565	0.12094	-5.00722	12.5609	-5.36251	5.72781
-4.69499	5.21631	-5.11488	0.14428	-4.99645	13.4694	-5.35174	6.76002
-4.68423	5.33221	-5.10412	0.17104	-4.98569	14.2241	-5.34097	7.78055
-4.67346	5.36389	-5.09335	0.20048	-4.97492	14.7917	-5.33021	8.72844
-4.6627	5.31363	-5.08258	0.23052	-4.96415	15.177	-5.31944	9.48944
-4.65193	5.19739	-5.07182	0.25999	-4.95339	15.4337	-5.30868	9.93363
-4.64116	5.01834	-5.06105	0.28802	-4.94262	15.5891	-5.29791	10.0261
-4.6304	4.82162	-5.05028	0.31512	-4.93185	15.6383	-5.28714	9.8145
-4.61963	4.63755	-5.03952	0.33945	-4.92109	15.6046	-5.27638	9.39067
-4.60886	4.4725	-5.02875	0.35794	-4.91032	15.4875	-5.26561	8.7548
-4.5981	4.36652	-5.01798	0.37128	-4.89955	15.2819	-5.25484	7.89077
-4.58733	4.34791	-5.00722	0.3805	-4.88879	15.0473	-5.24408	6.88355
-4.57656	4.42573	-4.99645	0.38454	-4.87802	14.7789	-5.23331	5.84318
-4.5658	4.58662	-4.98569	0.38179	-4.86726	14.4005	-5.22255	4.8735
-4.55503	4.79744	-4.97492	0.37222	-4.85649	13.9041	-5.21178	4.05778
-4.54427	5.01288	-4.96415	0.35735	-4.84572	13.3195	-5.20101	3.45019
-4.5335	5.20707	-4.95339	0.34006	-4.83496	12.639	-5.19025	3.07421
-4.52273	5.36932	-4.94262	0.32126	-4.82419	11.8644	-5.17948	2.92714
-4.51197	5.46807	-4.93185	0.30014	-4.81342	11.0128	-5.16871	2.98889
-4.5012	5.47324	-4.92109	0.27707	-4.80266	10.093	-5.15795	3.232
-4.49043	5.38325	-4.91032	0.2525	-4.79189	9.16981	-5.14718	3.65132
-4.47967	5.21785	-4.89955	0.22818	-4.78113	8.32334	-5.13641	4.22652
-4.4689	4.99047	-4.88879	0.20599	-4.77036	7.58125	-5.12565	4.9256
-4.45813	4.71555	-4.87802	0.18606	-4.75959	6.96892	-5.11488	5.74915
-4.44737	4.42705	-4.86726	0.16822	-4.74883	6.50939	-5.10412	6.74821
-4.4366	4.14358	-4.85649	0.15281	-4.73806	6.18066	-5.09335	7.93034
-4.42584	3.88179	-4.84572	0.13988	-4.72729	5.95572	-5.08258	9.25385
-4.41507	3.64434	-4.83496	0.12933	-4.71653	5.83258	-5.07182	10.711
-4.4043	3.42875	-4.82419	0.12106	-4.70576	5.77345	-5.06105	12.2968
-4.39354	3.25053	-4.81342	0.11482	-4.69499	5.70982	-5.05028	14.0245
-4.38277	3.10417	-4.80266	0.11028	-4.68423	5.6192	-5.03952	15.8231
-4.372	2.9757	-4.79189	0.10767	-4.67346	5.49485	-5.02875	17.5907
-4.36124	2.86474	-4.78113	0.10839	-4.6627	5.32565	-5.01798	19.309
-4.35047	2.78191	-4.77036	0.11264	-4.65193	5.10139	-5.00722	20.8927
-4.3397	2.75134	-4.75959	0.11977	-4.64116	4.82209	-4.99645	22.2633
-4.32894	2.78424	-4.74883	0.13044	-4.6304	4.54016	-4.98569	23.3812
-4.31817	2.87857	-4.73806	0.14519	-4.61963	4.29186	-4.97492	24.191
-4.30741	3.05021	-4.72729	0.16417	-4.60886	4.08415	-4.96415	24.7054
-4.29664	3.31292	-4.71653	0.1874	-4.5981	3.94991	-4.95339	25.0093
-4.28587	3.68693	-4.70576	0.21346	-4.58733	3.90768	-4.94262	25.1474
-4.27511	4.17761	-4.69499	0.23952	-4.57656	3.95656	-4.93185	25.1195
-4.26434	4.77775	-4.68423	0.26306	-4.5658	4.07543	-4.92109	24.9496
-4.25357	5.49143	-4.67346	0.2815	-4.55503	4.2275	-4.91032	24.6225
-4.24281	6.29587	-4.6627	0.29273	-4.54427	4.36869	-4.89955	24.1442
-4.23204	7.14955	-4.65193	0.29631	-4.5335	4.47118	-4.88879	23.6169
-4.22128	7.99624	-4.64116	0.29241	-4.52273	4.54976	-4.87802	23.0332
-4.21051	8.77111	-4.6304	0.28291	-4.51197	4.58306	-4.86726	22.2852
-4.19974	9.44075	-4.61963	0.26823	-4.5012	4.52171	-4.85649	21.375
-4.18898	9.97262	-4.60886	0.24825	-4.49043	4.36893	-4.84572	20.3624
-4.17821	10.2971	-4.5981	0.22596	-4.47967	4.14907	-4.83496	19.249
-4.16744	10.3783	-4.58733	0.2043	-4.4689	3.88395	-4.82419	18.0434
-4.15668	10.2392	-4.57656	0.18558	-4.45813	3.59653	-4.81342	16.7746
-4.14591	9.93809	-4.5658	0.17109	-4.44737	3.32524	-4.80266	15.4591
-4.13514	9.47477	-4.55503	0.1611	-4.4366	3.08589	-4.79189	14.1926
-4.12438	8.83567	-4.54427	0.15497	-4.42584	2.87645	-4.78113	13.0878
-4.11361	8.08986	-4.5335	0.15199	-4.41507	2.6964	-4.77036	12.1759
-4.10285	7.31008	-4.52273	0.15139	-4.4043	2.54484	-4.75959	11.486
-4.09208	6.53224	-4.51197	0.1527	-4.39354	2.42886	-4.74883	11.0431
-4.08131	5.78252	-4.5012	0.15533	-4.38277	2.34341	-4.73806	10.8048
-4.07055	5.1021	-4.49043	0.15762	-4.372	2.27375	-4.72729	10.7218
-4.05978	4.52417	-4.47967	0.15835	-4.36124	2.21259	-4.71653	10.8057
-4.04901	4.04477	-4.4689	0.15728	-4.35047	2.16368	-4.70576	10.9872
-4.03825	3.66281	-4.45813	0.15421	-4.3397	2.14427	-4.69499	11.1239
-4.02748	3.38647	-4.44737	0.149	-4.32894	2.16302	-4.68423	11.1645
-4.01671	3.20895	-4.4366	0.14151	-4.31817	2.21995	-4.67346	11.0819
-4.00595	3.13118	-4.42584	0.13356	-4.30741	2.33627	-4.6627	10.8662
-3.99518	3.14657	-4.41507	0.12515	-4.29664	2.5301	-4.65193	10.5235
-3.98442	3.2396	-4.4043	0.11486	-4.28587	2.81333	-4.64116	10.0572
-3.97365	3.3868	-4.39354	0.10356	-4.27511	3.19121	-4.6304	9.56518
-3.96288	3.56	-4.38277	0.09195	-4.26434	3.66059	-4.61963	9.114
-3.95212	3.75459	-4.372	0.08096	-4.25357	4.2183	-4.60886	8.71727
-3.94135	3.9625	-4.36124	0.07192	-4.24281	4.85087	-4.5981	8.4501
-3.93058	4.13552	-4.35047	0.06607	-4.23204	5.5358	-4.58733	8.36161
-3.91982	4.25433	-4.3397	0.06441	-4.22128	6.22974	-4.57656	8.46192
-3.90905	4.31519	-4.32894	0.06754	-4.21051	6.88832	-4.5658	8.71801
-3.89828	4.31499	-4.31817	0.07572	-4.19974	7.4995	-4.55503	9.06081
-3.88752	4.27893	-4.30741	0.08892	-4.18898	8.03744	-4.54427	9.40133
-3.87675	4.24669	-4.29664	0.10698	-4.17821	8.44901	-4.5335	9.68576
-3.86599	4.2186	-4.28587	0.12974	-4.16744	8.73711	-4.52273	9.91763
-3.85522	4.16933	-4.27511	0.15709	-4.15668	8.93418	-4.51197	10.0452
-3.84445	4.09616	-4.26434	0.18952	-4.14591	9.05336	-4.5012	9.99026
-3.83369	3.99618	-4.25357	0.22792	-4.13514	9.07469	-4.49043	9.75131
-3.82292	3.86803	-4.24281	0.27099	-4.12438	8.97432	-4.47967	9.36966
-3.81215	3.69968	-4.23204	0.31621	-4.11361	8.77699	-4.4689	8.88062
-3.80139	3.47878	-4.22128	0.36132	-4.10285	8.50298	-4.45813	8.32145
-3.79062	3.24255	-4.21051	0.40374	-4.09208	8.1302	-4.44737	7.76337
-3.77986	2.99057	-4.19974	0.44081	-4.08131	7.64916	-4.4366	7.2397
-3.76909	2.69413	-4.18898	0.46993	-4.07055	7.09682	-4.42584	6.76561
-3.75832	2.37053	-4.17821	0.48809	-4.05978	6.52587	-4.41507	6.34287
-3.74756	2.03852	-4.16744	0.49258	-4.04901	5.92169	-4.4043	5.96701
-3.73679	1.7212	-4.15668	0.48468	-4.03825	5.26752	-4.39354	5.66133
-3.72602	1.43878	-4.14591	0.46848	-4.02748	4.60361	-4.38277	5.41592
-3.71526	1.20626	-4.13514	0.44288	-4.01671	3.96564	-4.372	5.20386
-3.70449	1.0378	-4.12438	0.4064	-4.00595	3.3942	-4.36124	5.01969
-3.69372	0.93733	-4.11361	0.36267	-3.99518	2.91859	-4.35047	4.87917
-3.68296	0.90046	-4.10285	0.31563	-3.98442	2.5528	-4.3397	4.82334
-3.67219	0.92685	-4.09208	0.26857	-3.97365	2.29536	-4.32894	4.87242
-3.66143	1.01947	-4.08131	0.22441	-3.96288	2.13279	-4.31817	5.02546
-3.65066	1.1784	-4.07055	0.1857	-3.95212	2.0564	-4.30741	5.31888
-3.63989	1.39551	-4.05978	0.15372	-3.94135	2.05207	-4.29664	5.78346
-3.62913	1.66045	-4.04901	0.12799	-3.93058	2.08789	-4.28587	6.44857
-3.61836	1.95964	-4.03825	0.10757	-3.91982	2.14904	-4.27511	7.32375
-3.60759	2.2746	-4.02748	0.09203	-3.90905	2.22915	-4.26434	8.40001
-3.59683	2.58314	-4.01671	0.0808	-3.89828	2.32324	-4.25357	9.67894
-3.58606	2.86773	-4.00595	0.07326	-3.88752	2.43991	-4.24281	11.1228
-3.57529	3.10994	-3.99518	0.06863	-3.87675	2.59413	-4.23204	12.6653
-3.56453	3.31217	-3.98442	0.06608	-3.86599	2.77999	-4.22128	14.2073
-3.55376	3.46221	-3.97365	0.06473	-3.85522	2.97515	-4.21051	15.641
-3.543	3.51811	-3.96288	0.06384	-3.84445	3.1641	-4.19974	16.9205
-3.53223	3.46463	-3.95212	0.06338	-3.83369	3.3293	-4.18898	17.9875
-3.52146	3.31168	-3.94135	0.06405	-3.82292	3.45417	-4.17821	18.722
-3.5107	3.09037	-3.93058	0.06574	-3.81215	3.53346	-4.16744	19.0918
-3.49993	2.83265	-3.91982	0.06836	-3.80139	3.54885	-4.15668	19.1497
-3.48916	2.55044	-3.90905	0.07299	-3.79062	3.50936	-4.14591	18.9666
-3.4784	2.25289	-3.89828	0.08086	-3.77986	3.41652	-4.13514	18.5241
-3.46763	1.96332	-3.88752	0.09302	-3.76909	3.26739	-4.12438	17.7848
-3.45686	1.71451	-3.87675	0.11007	-3.75832	3.07991	-4.11361	16.8426
-3.4461	1.53771	-3.86599	0.13168	-3.74756	2.85757	-4.10285	15.7902
-3.43533	1.45747	-3.85522	0.15648	-3.73679	2.62278	-4.09208	14.6411
-3.42457	1.49436	-3.84445	0.1822	-3.72602	2.39572	-4.08131	13.4119
-3.4138	1.66211	-3.83369	0.20595	-3.71526	2.19222	-4.07055	12.1802
-3.40303	1.96338	-3.82292	0.22467	-3.70449	2.03938	-4.05978	11.0312
-3.39227	2.38726	-3.81215	0.23622	-3.69372	1.94297	-4.04901	9.94626
-3.3815	2.90789	-3.80139	0.23991	-3.68296	1.88991	-4.03825	8.9072
-3.37073	3.48517	-3.79062	0.23821	-3.67219	1.88475	-4.02748	7.96211
-3.35997	4.06792	-3.77986	0.23028	-3.66143	1.94459	-4.01671	7.13954
-3.3492	4.6	-3.76909	0.21402	-3.65066	2.0826	-4.00595	6.48091
-3.33844	5.05648	-3.75832	0.1917	-3.63989	2.29547	-3.99518	6.00906
-3.32767	5.40637	-3.74756	0.16586	-3.62913	2.58148	-3.98442	5.72296
-3.3169	5.59099	-3.73679	0.13945	-3.61836	2.9382	-3.97365	5.59852
-3.30614	5.63108	-3.72602	0.11492	-3.60759	3.35539	-3.96288	5.5953
-3.29537	5.57348	-3.71526	0.09393	-3.59683	3.81381	-3.95212	5.70088
-3.2846	5.4074	-3.70449	0.07718	-3.58606	4.30072	-3.94135	5.89507
-3.27384	5.13766	-3.69372	0.06452	-3.57529	4.78243	-3.93058	6.09995
-3.26307	4.81302	-3.68296	0.05524	-3.56453	5.21799	-3.91982	6.28091
-3.2523	4.48138	-3.67219	0.04835	-3.55376	5.58244	-3.90905	6.42888
-3.24154	4.17875	-3.66143	0.04344	-3.543	5.83221	-3.89828	6.53748
-3.23077	3.93944	-3.65066	0.03997	-3.53223	5.92663	-3.88752	6.63948
-3.22001	3.78857	-3.63989	0.03685	-3.52146	5.88369	-3.87675	6.78942
-3.20924	3.77806	-3.62913	0.03358	-3.5107	5.75239	-3.86599	6.9811
-3.19847	3.91104	-3.61836	0.03018	-3.49993	5.53195	-3.85522	7.16428
-3.18771	4.14261	-3.60759	0.02688	-3.48916	5.20769	-3.84445	7.31771
-3.17694	4.45867	-3.59683	0.02397	-3.4784	4.79716	-3.83369	7.41741
-3.16617	4.83994	-3.58606	0.02168	-3.46763	4.33231	-3.82292	7.44193
-3.15541	5.25416	-3.57529	0.02016	-3.45686	3.85935	-3.81215	7.3721
-3.14464	5.66191	-3.56453	0.01947	-3.4461	3.41503	-3.80139	7.17751
-3.13387	6.04209	-3.55376	0.01944	-3.43533	3.0199	-3.79062	6.90744
-3.12311	6.38354	-3.543	0.01979	-3.42457	2.69453	-3.77986	6.5624
-3.11234	6.64929	-3.53223	0.02023	-3.4138	2.45289	-3.76909	6.10817
-3.10158	6.83291	-3.52146	0.02056	-3.40303	2.29683	-3.75832	5.58214
-3.09081	6.9228	-3.5107	0.02078	-3.39227	2.22329	-3.74756	5.00956
-3.08004	6.8939	-3.49993	0.02125	-3.3815	2.23087	-3.73679	4.43852
-3.06928	6.76947	-3.48916	0.02236	-3.37073	2.31141	-3.72602	3.91145
-3.05851	6.56371	-3.4784	0.02446	-3.35997	2.4492	-3.71526	3.46027
-3.04774	6.32266	-3.46763	0.02831	-3.3492	2.62177	-3.70449	3.12632
-3.03698	6.08259	-3.45686	0.03496	-3.33844	2.8118	-3.69372	2.91871
-3.02621	5.85425	-3.4461	0.04558	-3.32767	2.99605	-3.68296	2.81897
-3.01544	5.69302	-3.43533	0.06122	-3.3169	3.1409	-3.67219	2.82999
-3.00468	5.63772	-3.42457	0.0825	-3.30614	3.24568	-3.66143	2.9713
-2.99391	5.68504	-3.4138	0.10935	-3.29537	3.32587	-3.65066	3.25563
-2.98315	5.83375	-3.40303	0.14076	-3.2846	3.36554	-3.63989	3.67084
-2.97238	6.08674	-3.39227	0.17468	-3.27384	3.35367	-3.62913	4.20502
-2.96161	6.42899	-3.3815	0.20816	-3.26307	3.32307	-3.61836	4.84326
-2.95085	6.84023	-3.37073	0.23773	-3.2523	3.29746	-3.60759	5.55828
-2.94008	7.28446	-3.35997	0.25998	-3.24154	3.28578	-3.59683	6.31025
-2.92931	7.71402	-3.3492	0.27223	-3.23077	3.3112	-3.58606	7.06985
-2.91855	8.07458	-3.33844	0.27702	-3.22001	3.3939	-3.57529	7.78595
-2.90778	8.32901	-3.32767	0.27601	-3.20924	3.57375	-3.56453	8.4188
-2.89702	8.47535	-3.3169	0.26575	-3.19847	3.8568	-3.55376	8.93139
-2.88625	8.53509	-3.30614	0.24626	-3.18771	4.21484	-3.543	9.24014
-2.87548	8.49525	-3.29537	0.22068	-3.17694	4.64272	-3.53223	9.2884
-2.86472	8.35266	-3.2846	0.1924	-3.16617	5.13357	-3.52146	9.10321
-2.85395	8.13055	-3.27384	0.1647	-3.15541	5.65717	-3.5107	8.7635
-2.84318	7.85047	-3.26307	0.14041	-3.14464	6.17295	-3.49993	8.29897
-2.83242	7.58355	-3.2523	0.12155	-3.13387	6.67543	-3.48916	7.70641
-2.82165	7.36326	-3.24154	0.10922	-3.12311	7.14778	-3.4784	7.01303
-2.81088	7.20544	-3.23077	0.10375	-3.11234	7.54968	-3.46763	6.27466
-2.80012	7.12511	-3.22001	0.10489	-3.10158	7.86131	-3.45686	5.57105
-2.78935	7.12825	-3.20924	0.1129	-3.09081	8.0518	-3.4461	4.97116
-2.77859	7.23224	-3.19847	0.1267	-3.08004	8.12195	-3.43533	4.521
-2.76782	7.40063	-3.18771	0.1438	-3.06928	8.09747	-3.42457	4.26233
-2.75705	7.59898	-3.17694	0.16244	-3.05851	7.96073	-3.4138	4.22287
-2.74629	7.80158	-3.16617	0.1807	-3.04774	7.73987	-3.40303	4.40622
-2.73552	7.99145	-3.15541	0.19671	-3.03698	7.46109	-3.39227	4.79648
-2.72475	8.18016	-3.14464	0.20894	-3.02621	7.13426	-3.3815	5.36351
-2.71399	8.33824	-3.13387	0.21654	-3.01544	6.81895	-3.37073	6.0555
-2.70322	8.42217	-3.12311	0.22333	-3.00468	6.53414	-3.35997	6.80197
-2.69245	8.44059	-3.11234	0.22974	-2.99391	6.27675	-3.3492	7.5214
-2.68169	8.45405	-3.10158	0.23282	-2.98315	6.07877	-3.33844	8.17403
-2.67092	8.45106	-3.09081	0.23372	-2.97238	5.96665	-3.32767	8.70731
-2.66016	8.39653	-3.08004	0.23384	-2.96161	5.92233	-3.3169	9.0254
-2.64939	8.31915	-3.06928	0.23455	-2.95085	5.91969	-3.30614	9.14903
-2.63862	8.21569	-3.05851	0.23665	-2.94008	5.93373	-3.29537	9.14421
-2.62786	8.09345	-3.04774	0.24088	-2.92931	5.93047	-3.2846	8.98757
-2.61709	7.96153	-3.03698	0.24655	-2.91855	5.87492	-3.27384	8.67614
-2.60632	7.81906	-3.02621	0.25175	-2.90778	5.75855	-3.26307	8.29344
-2.59556	7.67858	-3.01544	0.25584	-2.89702	5.59017	-3.2523	7.91289
-2.58479	7.59997	-3.00468	0.26065	-2.88625	5.36725	-3.24154	7.58093
-2.57402	7.59453	-2.99391	0.26485	-2.87548	5.07886	-3.23077	7.35496
-2.56326	7.63091	-2.98315	0.26541	-2.86472	4.72417	-3.22001	7.27975
-2.55249	7.7344	-2.97238	0.26304	-2.85395	4.32186	-3.20924	7.4483
-2.54173	7.91416	-2.96161	0.25947	-2.84318	3.90072	-3.19847	7.86893
-2.53096	8.18998	-2.95085	0.25861	-2.83242	3.50243	-3.18771	8.46572
-2.52019	8.57879	-2.94008	0.26193	-2.82165	3.15338	-3.17694	9.21833
-2.50943	9.06181	-2.92931	0.26856	-2.81088	2.87157	-3.16617	10.0994
-2.49866	9.63127	-2.91855	0.27922	-2.80012	2.66713	-3.15541	11.0458
-2.48789	10.2677	-2.90778	0.29408	-2.78935	2.5432	-3.14464	11.9774
-2.47713	10.9274	-2.89702	0.31291	-2.77859	2.50232	-3.13387	12.8668
-2.46636	11.6004	-2.88625	0.33532	-2.76782	2.52884	-3.12311	13.6873
-2.45559	12.2775	-2.87548	0.3606	-2.75705	2.61029	-3.11234	14.3614
-2.44483	12.9278	-2.86472	0.38891	-2.74629	2.73704	-3.10158	14.8618
-2.43406	13.5517	-2.85395	0.41753	-2.73552	2.90212	-3.09081	15.146
-2.4233	14.17	-2.84318	0.44218	-2.72475	3.10736	-3.08004	15.1888
-2.41253	14.7709	-2.83242	0.46324	-2.71399	3.34247	-3.06928	15.0386
-2.40176	15.2845	-2.82165	0.47845	-2.70322	3.59016	-3.05851	14.6928
-2.391	15.651	-2.81088	0.4836	-2.69245	3.84745	-3.04774	14.2271
-2.38023	15.8553	-2.80012	0.47776	-2.68169	4.12836	-3.03698	13.7042
-2.36946	15.8841	-2.78935	0.46417	-2.67092	4.413	-3.02621	13.1433
-2.3587	15.7767	-2.77859	0.44676	-2.66016	4.6672	-3.01544	12.6594
-2.34793	15.5628	-2.76782	0.42362	-2.64939	4.88165	-3.00468	12.3133
-2.33717	15.2448	-2.75705	0.39478	-2.63862	5.03441	-2.99391	12.0988
-2.3264	14.8421	-2.74629	0.36263	-2.62786	5.13474	-2.98315	12.0444
-2.31563	14.3861	-2.73552	0.32856	-2.61709	5.17042	-2.97238	12.1798
-2.30487	13.9253	-2.72475	0.29564	-2.60632	5.10291	-2.96161	12.4737
-2.2941	13.4785	-2.71399	0.26643	-2.59556	4.94152	-2.95085	12.8819
-2.28333	13.0488	-2.70322	0.24234	-2.58479	4.74911	-2.94008	13.3448
-2.27257	12.6626	-2.69245	0.22466	-2.57402	4.54084	-2.92931	13.7809
-2.2618	12.3206	-2.68169	0.21542	-2.56326	4.29692	-2.91855	14.1009
-2.25103	11.9883	-2.67092	0.21389	-2.55249	4.0487	-2.90778	14.2578
-2.24027	11.6691	-2.66016	0.21733	-2.54173	3.82023	-2.89702	14.2579
-2.2295	11.3535	-2.64939	0.22411	-2.53096	3.63425	-2.88625	14.1208
-2.21874	11.0005	-2.63862	0.23229	-2.52019	3.51141	-2.87548	13.8226
-2.20797	10.5829	-2.62786	0.23986	-2.50943	3.45758	-2.86472	13.3588
-2.1972	10.1294	-2.61709	0.24501	-2.49866	3.46716	-2.85395	12.7694
-2.18644	9.676	-2.60632	0.24816	-2.48789	3.53559	-2.84318	12.1014
-2.17567	9.22979	-2.59556	0.24868	-2.47713	3.65961	-2.83242	11.4672
-2.1649	8.85519	-2.58479	0.24821	-2.46636	3.82949	-2.82165	10.9246
-2.15414	8.57128	-2.57402	0.24761	-2.45559	4.02915	-2.81088	10.5037
-2.14337	8.34337	-2.56326	0.24529	-2.44483	4.24663	-2.80012	10.2282
-2.1326	8.19034	-2.55249	0.24347	-2.43406	4.48082	-2.78935	10.1094
-2.12184	8.0829	-2.54173	0.24477	-2.4233	4.74469	-2.77859	10.1703
-2.11107	7.95088	-2.53096	0.25171	-2.41253	5.02981	-2.76782	10.3563
-2.10031	7.8026	-2.52019	0.26628	-2.40176	5.3015	-2.75705	10.6203
-2.08954	7.64252	-2.50943	0.28962	-2.391	5.53732	-2.74629	10.9288
-2.07877	7.41828	-2.49866	0.3237	-2.38023	5.72077	-2.73552	11.2589
-2.06801	7.12108	-2.48789	0.36732	-2.36946	5.84972	-2.72475	11.6271
-2.05724	6.7833	-2.47713	0.41624	-2.3587	5.92478	-2.71399	11.9961
-2.04647	6.43273	-2.46636	0.46764	-2.34793	5.93993	-2.70322	12.3061
-2.03571	6.08727	-2.45559	0.51917	-2.33717	5.91327	-2.69245	12.5646
-2.02494	5.77306	-2.44483	0.56849	-2.3264	5.85307	-2.68169	12.8489
-2.01417	5.54678	-2.43406	0.6145	-2.31563	5.76028	-2.67092	13.1273
-2.00341	5.42477	-2.4233	0.6614	-2.30487	5.64815	-2.66016	13.3278
-1.99264	5.39229	-2.41253	0.70922	-2.2941	5.52384	-2.64939	13.4688
-1.98188	5.44457	-2.40176	0.75186	-2.28333	5.39314	-2.63862	13.5237
-1.97111	5.5678	-2.391	0.78703	-2.27257	5.26798	-2.62786	13.5075
-1.96034	5.74385	-2.38023	0.81601	-2.2618	5.15091	-2.61709	13.4155
-1.94958	6.00486	-2.36946	0.83964	-2.25103	5.03268	-2.60632	13.2091
-1.93881	6.3316	-2.3587	0.85909	-2.24027	4.89874	-2.59556	12.9092
-1.92804	6.67313	-2.34793	0.87501	-2.2295	4.73543	-2.58479	12.64
-1.91728	7.02681	-2.33717	0.88692	-2.21874	4.53485	-2.57402	12.4285
-1.90651	7.38169	-2.3264	0.89822	-2.20797	4.28314	-2.56326	12.2218
-1.89575	7.74946	-2.31563	0.90565	-2.1972	4.00191	-2.55249	12.0785
-1.88498	8.11064	-2.30487	0.90373	-2.18644	3.70858	-2.54173	12.0338
-1.87421	8.42949	-2.2941	0.8915	-2.17567	3.39805	-2.53096	12.1324
-1.86345	8.7021	-2.28333	0.86734	-2.1649	3.09278	-2.52019	12.4138
-1.85268	8.96206	-2.27257	0.83753	-2.15414	2.80756	-2.50943	12.8658
-1.84191	9.18019	-2.2618	0.80312	-2.14337	2.54571	-2.49866	13.4771
-1.83115	9.30685	-2.25103	0.75988	-2.1326	2.32551	-2.48789	14.2228
-1.82038	9.3354	-2.24027	0.71312	-2.12184	2.14625	-2.47713	15.0521
-1.80961	9.22778	-2.2295	0.6686	-2.11107	1.98989	-2.46636	15.943
-1.79885	8.94552	-2.21874	0.62788	-2.10031	1.85898	-2.45559	16.8681
-1.78808	8.50295	-2.20797	0.59214	-2.08954	1.75344	-2.44483	17.7823
-1.77732	7.93325	-2.1972	0.56432	-2.07877	1.66252	-2.43406	18.6838
-1.76655	7.30778	-2.18644	0.54706	-2.06801	1.58446	-2.4233	19.6085
-1.75578	6.69002	-2.17567	0.54113	-2.05724	1.52251	-2.41253	20.5354
-1.74502	6.08072	-2.1649	0.5463	-2.04647	1.47851	-2.40176	21.3544
-1.73425	5.51972	-2.15414	0.5598	-2.03571	1.45526	-2.391	21.9793
-1.72348	5.06841	-2.14337	0.57683	-2.02494	1.45734	-2.38023	22.3795
-1.71272	4.77714	-2.1326	0.59806	-2.01417	1.50146	-2.36946	22.5403
-1.70195	4.67544	-2.12184	0.61857	-2.00341	1.5909	-2.3587	22.5038
-1.69118	4.7654	-2.11107	0.62873	-1.99264	1.71523	-2.34793	22.2962
-1.68042	5.02035	-2.10031	0.628	-1.98188	1.87108	-2.33717	21.9393
-1.66965	5.3887	-2.08954	0.61791	-1.97111	2.0518	-2.3264	21.4624
-1.65889	5.81372	-2.07877	0.59842	-1.96034	2.24805	-2.31563	20.8969
-1.64812	6.23414	-2.06801	0.57108	-1.94958	2.45987	-2.30487	20.3052
-1.63735	6.59757	-2.05724	0.53657	-1.93881	2.6759	-2.2941	19.7138
-1.62659	6.84896	-2.04647	0.49535	-1.92804	2.8863	-2.28333	19.13
-1.61582	6.94657	-2.03571	0.45018	-1.91728	3.08945	-2.27257	18.5939
-1.60505	6.91827	-2.02494	0.40421	-1.90651	3.27888	-2.2618	18.1082
-1.59429	6.77979	-2.01417	0.36328	-1.89575	3.46432	-2.25103	17.626
-1.58352	6.52625	-2.00341	0.32892	-1.88498	3.63648	-2.24027	17.1385
-1.57275	6.18283	-1.99264	0.29898	-1.87421	3.77762	-2.2295	16.6247
-1.56199	5.79628	-1.98188	0.274	-1.86345	3.89064	-2.21874	16.0348
-1.55122	5.42031	-1.97111	0.25418	-1.85268	3.98426	-2.20797	15.3268
-1.54046	5.08631	-1.96034	0.23942	-1.84191	4.04972	-2.1972	14.5525
-1.52969	4.82896	-1.94958	0.23077	-1.83115	4.07674	-2.18644	13.7687
-1.51892	4.67608	-1.93881	0.22771	-1.82038	4.06697	-2.17567	12.9798
-1.50816	4.61119	-1.92804	0.22846	-1.80961	4.00297	-2.1649	12.2756
-1.49739	4.60831	-1.91728	0.23281	-1.79885	3.86119	-2.15414	11.6905
-1.48662	4.65169	-1.90651	0.24164	-1.78808	3.65165	-2.14337	11.1914
-1.47586	4.75598	-1.89575	0.25699	-1.77732	3.38695	-2.1326	10.8149
-1.46509	4.89685	-1.88498	0.27831	-1.76655	3.09481	-2.12184	10.5289
-1.45433	5.0129	-1.87421	0.30396	-1.75578	2.80001	-2.11107	10.2418
-1.44356	5.07912	-1.86345	0.33348	-1.74502	2.50273	-2.10031	9.96423
-1.43279	5.10123	-1.85268	0.36602	-1.73425	2.22494	-2.08954	9.70082
-1.42203	5.07778	-1.84191	0.39951	-1.72348	1.99132	-2.07877	9.38606
-1.41126	4.98495	-1.83115	0.43133	-1.71272	1.82094	-2.06801	9.008
-1.40049	4.82575	-1.82038	0.46023	-1.70195	1.72421	-2.05724	8.60271
-1.38973	4.61367	-1.80961	0.48153	-1.69118	1.70134	-2.04647	8.20002
-1.37896	4.34409	-1.79885	0.48931	-1.68042	1.74259	-2.03571	7.82115
-1.36819	4.03324	-1.78808	0.48425	-1.66965	1.83005	-2.02494	7.4979
-1.35743	3.69872	-1.77732	0.46748	-1.65889	1.9505	-2.01417	7.30692
-1.34666	3.34	-1.76655	0.44037	-1.64812	2.07947	-2.00341	7.26804
-1.3359	2.97192	-1.75578	0.40509	-1.63735	2.18934	-1.99264	7.35397
-1.32513	2.6241	-1.74502	0.36228	-1.62659	2.26096	-1.98188	7.55661
-1.31436	2.305	-1.73425	0.3153	-1.61582	2.27855	-1.97111	7.85548
-1.3036	2.00627	-1.72348	0.26891	-1.60505	2.25449	-1.96034	8.22311
-1.29283	1.73969	-1.71272	0.22736	-1.59429	2.19943	-1.94958	8.6937
-1.28206	1.51029	-1.70195	0.1937	-1.58352	2.10961	-1.93881	9.23658
-1.2713	1.31648	-1.69118	0.16946	-1.57275	1.987	-1.92804	9.7892
-1.26053	1.16039	-1.68042	0.15458	-1.56199	1.84038	-1.91728	10.3476
-1.24976	1.04719	-1.66965	0.14767	-1.55122	1.68335	-1.90651	10.8949
-1.239	0.98021	-1.65889	0.14647	-1.54046	1.52742	-1.89575	11.454
-1.22823	0.95976	-1.64812	0.1485	-1.52969	1.3866	-1.88498	11.9959
-1.21747	0.98216	-1.63735	0.15189	-1.51892	1.27096	-1.87421	12.4663
-1.2067	1.04311	-1.62659	0.15556	-1.50816	1.17489	-1.86345	12.8643
-1.19593	1.13114	-1.61582	0.15768	-1.49739	1.09065	-1.85268	13.2324
-1.18517	1.22886	-1.60505	0.15727	-1.48662	1.01615	-1.84191	13.5317
-1.1744	1.32146	-1.59429	0.15467	-1.47586	0.95778	-1.83115	13.7004
-1.16363	1.40496	-1.58352	0.14979	-1.46509	0.91413	-1.82038	13.7325
-1.15287	1.46993	-1.57275	0.14277	-1.45433	0.87582	-1.80961	13.5695
-1.1421	1.49912	-1.56199	0.13405	-1.44356	0.84155	-1.79885	13.1464
-1.13133	1.48269	-1.55122	0.12421	-1.43279	0.81263	-1.78808	12.4875
-1.12057	1.41649	-1.54046	0.11372	-1.42203	0.78814	-1.77732	11.639
-1.1098	1.32354	-1.52969	0.10352	-1.41126	0.7634	-1.76655	10.702
-1.09904	1.21158	-1.51892	0.09445	-1.40049	0.73568	-1.75578	9.76637
-1.08827	1.07225	-1.50816	0.08586	-1.38973	0.70657	-1.74502	8.83289
-1.0775	0.91695	-1.49739	0.07707	-1.37896	0.67327	-1.73425	7.96518
-1.06674	0.75823	-1.48662	0.06824	-1.36819	0.6344	-1.72348	7.25246
-1.05597	0.60792	-1.47586	0.05997	-1.35743	0.58972	-1.71272	6.76701
-1.0452	0.47499	-1.46509	0.0526	-1.34666	0.53583	-1.70195	6.55091
-1.03444	0.36656	-1.45433	0.04612	-1.3359	0.47496	-1.69118	6.60753
-1.02367	0.28785	-1.44356	0.04071	-1.32513	0.41421	-1.68042	6.9003
-1.01291	0.24254	-1.43279	0.03643	-1.31436	0.35723	-1.66965	7.3585
-1.00214	0.23367	-1.42203	0.0332	-1.3036	0.30393	-1.65889	7.90999
-0.99137	0.26449	-1.41126	0.03083	-1.29283	0.25799	-1.64812	8.46679
-0.98061	0.3389	-1.40049	0.02908	-1.28206	0.22282	-1.63735	8.94701
-0.96984	0.46135	-1.38973	0.02759	-1.2713	0.20127	-1.62659	9.27467
-0.95907	0.63588	-1.37896	0.02598	-1.26053	0.19546	-1.61582	9.39067
-0.94831	0.86457	-1.36819	0.02443	-1.24976	0.2066	-1.60505	9.33518
-0.93754	1.1456	-1.35743	0.02285	-1.239	0.23459	-1.59429	9.13484
-0.92677	1.47151	-1.34666	0.02095	-1.22823	0.27808	-1.58352	8.78093
-0.91601	1.83141	-1.3359	0.01888	-1.21747	0.33447	-1.57275	8.30135
-0.90524	2.20426	-1.32513	0.01699	-1.2067	0.40042	-1.56199	7.75305
-0.89448	2.56086	-1.31436	0.01564	-1.19593	0.47237	-1.55122	7.20503
-0.88371	2.87887	-1.3036	0.01517	-1.18517	0.54712	-1.54046	6.70147
-0.87294	3.13617	-1.29283	0.01603	-1.1744	0.62228	-1.52969	6.29189
-0.86218	3.32262	-1.28206	0.01869	-1.16363	0.70512	-1.51892	6.0146
-0.85141	3.46165	-1.2713	0.02355	-1.15287	0.79326	-1.50816	5.84735
-0.84064	3.53475	-1.26053	0.03087	-1.1421	0.87423	-1.49739	5.75585
-0.82988	3.50905	-1.24976	0.04068	-1.13133	0.9439	-1.48662	5.72159
-0.81911	3.39733	-1.239	0.05268	-1.12057	0.99769	-1.47586	5.76547
-0.80834	3.2241	-1.22823	0.06618	-1.1098	1.03329	-1.46509	5.86105
-0.79758	3.0205	-1.21747	0.08008	-1.09904	1.04591	-1.45433	5.93643
-0.78681	2.80981	-1.2067	0.09312	-1.08827	1.03562	-1.44356	5.96503
-0.77605	2.61453	-1.19593	0.10383	-1.0775	1.00052	-1.43279	5.95419
-0.76528	2.4514	-1.18517	0.11074	-1.06674	0.94484	-1.42203	5.90202
-0.75451	2.32937	-1.1744	0.11294	-1.05597	0.87576	-1.41126	5.78013
-0.74375	2.25627	-1.16363	0.11259	-1.0452	0.79043	-1.40049	5.58897
-0.73298	2.23737	-1.15287	0.10973	-1.03444	0.69575	-1.38973	5.34378
-0.72221	2.2789	-1.1421	0.10224	-1.02367	0.60477	-1.37896	5.03737
-0.71145	2.38567	-1.13133	0.09108	-1.01291	0.5323	-1.36819	4.68492
-0.70068	2.54482	-1.12057	0.07757	-1.00214	0.49365	-1.35743	4.30383
-0.68991	2.73608	-1.1098	0.06321	-0.99137	0.50356	-1.34666	3.89015
-0.67915	2.94496	-1.09904	0.04932	-0.98061	0.5751	-1.3359	3.46082
-0.66838	3.15951	-1.08827	0.03686	-0.96984	0.71869	-1.32513	3.05255
-0.65762	3.39251	-1.0775	0.02643	-0.95907	0.94085	-1.31436	2.67734
-0.64685	3.65879	-1.06674	0.01826	-0.94831	1.24296	-1.3036	2.32664
-0.63608	3.95413	-1.05597	0.01232	-0.93754	1.62023	-1.29283	2.01613
-0.62532	4.28769	-1.0452	0.00839	-0.92677	2.06131	-1.28206	1.75453
-0.61455	4.66389	-1.03444	0.00627	-0.91601	2.54889	-1.2713	1.54331
-0.60378	5.08052	-1.02367	0.00581	-0.90524	3.06123	-1.26053	1.38703
-0.59302	5.55145	-1.01291	0.00707	-0.89448	3.57451	-1.24976	1.2922
-0.58225	6.08054	-1.00214	0.01029	-0.88371	4.08755	-1.239	1.26204
-0.57148	6.65393	-0.99137	0.01594	-0.87294	4.5871	-1.22823	1.29505
-0.56072	7.23107	-0.98061	0.02471	-0.86218	5.03331	-1.21747	1.38427
-0.54995	7.77628	-0.96984	0.03736	-0.85141	5.41416	-1.2067	1.52119
-0.53919	8.26472	-0.95907	0.05465	-0.84064	5.702	-1.19593	1.68964
-0.52842	8.65009	-0.94831	0.07709	-0.82988	5.87106	-1.18517	1.86788
-0.51765	8.89521	-0.93754	0.10476	-0.81911	5.91975	-1.1744	2.03793
-0.50689	9.00561	-0.92677	0.1371	-0.80834	5.85883	-1.16363	2.20469
-0.49612	9.04246	-0.91601	0.17292	-0.79758	5.71292	-1.15287	2.35635
-0.48535	9.00461	-0.90524	0.21018	-0.78681	5.49588	-1.1421	2.46146
-0.47459	8.87174	-0.89448	0.24621	-0.77605	5.23506	-1.13133	2.50671
-0.46382	8.70491	-0.88371	0.27887	-0.76528	4.95917	-1.12057	2.48424
-0.45306	8.56703	-0.87294	0.30593	-0.75451	4.68959	-1.1098	2.41601
-0.44229	8.48748	-0.86218	0.32512	-0.74375	4.4508	-1.09904	2.30591
-0.43152	8.48256	-0.85141	0.33961	-0.73298	4.2678	-1.08827	2.14633
-0.42076	8.58102	-0.84064	0.34852	-0.72221	4.16392	-1.0775	1.94728
-0.40999	8.78462	-0.82988	0.34734	-0.71145	4.15204	-1.06674	1.72576
-0.39922	9.05428	-0.81911	0.33727	-0.70068	4.23021	-1.05597	1.50088
-0.38846	9.37793	-0.80834	0.32121	-0.68991	4.3885	-1.0452	1.27864
-0.37769	9.716	-0.79758	0.30267	-0.67915	4.5956	-1.03444	1.07303
-0.36692	10.0287	-0.78681	0.28402	-0.66838	4.81464	-1.02367	0.90232
-0.35616	10.325	-0.77605	0.26707	-0.65762	5.03938	-1.01291	0.78521
-0.34539	10.5712	-0.76528	0.25265	-0.64685	5.29318	-1.00214	0.7404
-0.33463	10.728	-0.75451	0.24099	-0.63608	5.59889	-0.99137	0.78638
-0.32386	10.7842	-0.74375	0.23252	-0.62532	5.94581	-0.98061	0.94085
-0.31309	10.757	-0.73298	0.22732	-0.61455	6.31885	-0.96984	1.21937
-0.30233	10.6599	-0.72221	0.22587	-0.60378	6.72269	-0.95907	1.63313
-0.29156	10.495	-0.71145	0.22897	-0.59302	7.17477	-0.94831	2.18595
-0.28079	10.2857	-0.70068	0.23524	-0.58225	7.6785	-0.93754	2.87107
-0.27003	10.0457	-0.68991	0.24261	-0.57148	8.20126	-0.92677	3.66884
-0.25926	9.77194	-0.67915	0.24998	-0.56072	8.68864	-0.91601	4.54959
-0.24849	9.45371	-0.66838	0.25645	-0.54995	9.11376	-0.90524	5.46824
-0.23773	9.08798	-0.65762	0.26277	-0.53919	9.44767	-0.89448	6.36892
-0.22696	8.70353	-0.64685	0.27009	-0.52842	9.64644	-0.88371	7.22595
-0.2162	8.30487	-0.63608	0.27864	-0.51765	9.6996	-0.87294	8.00193
-0.20543	7.88037	-0.62532	0.28968	-0.50689	9.59909	-0.86218	8.64495
-0.19466	7.43252	-0.61455	0.30311	-0.49612	9.35567	-0.85141	9.16965
-0.1839	6.94684	-0.60378	0.3176	-0.48535	8.98716	-0.84064	9.52955
-0.17313	6.42466	-0.59302	0.33303	-0.47459	8.52409	-0.82988	9.66296
-0.16236	5.88336	-0.58225	0.34877	-0.46382	8.02364	-0.81911	9.58313
-0.1516	5.33014	-0.57148	0.36502	-0.45306	7.54195	-0.80834	9.3283
-0.14083	4.77964	-0.56072	0.37996	-0.44229	7.11739	-0.79758	8.95738
-0.13006	4.24758	-0.54995	0.39116	-0.43152	6.76668	-0.78681	8.50986
-0.1193	3.74564	-0.53919	0.39785	-0.42076	6.51074	-0.77605	8.03752
-0.10853	3.28114	-0.52842	0.39784	-0.40999	6.36459	-0.76528	7.58685
-0.09777	2.85631	-0.51765	0.38906	-0.39922	6.31385	-0.75451	7.18817
-0.087	2.47437	-0.50689	0.37189	-0.38846	6.34819	-0.74375	6.87357
-0.07623	2.13721	-0.49612	0.34984	-0.37769	6.442	-0.73298	6.67273
-0.06547	1.85284	-0.48535	0.32358	-0.36692	6.56587	-0.72221	6.61501
-0.0547	1.6203	-0.47459	0.29273	-0.35616	6.7226	-0.71145	6.71832
-0.04393	1.42074	-0.46382	0.26015	-0.34539	6.89979	-0.70068	6.96637
-0.03317	1.24032	-0.45306	0.22888	-0.33463	7.10543	-0.68991	7.32698
-0.0224	1.07483	-0.44229	0.20082	-0.32386	7.34059	-0.67915	7.75365
-0.01164	0.92529	-0.43152	0.17703	-0.31309	7.59845	-0.66838	8.19713
-0.000868767	0.78729	-0.42076	0.15831	-0.30233	7.89221	-0.65762	8.66528
0.0099	0.65833	-0.40999	0.14479	-0.29156	8.22913	-0.64685	9.19764
0.02066	0.53981	-0.39922	0.13589	-0.28079	8.63564	-0.63608	9.81268
0.03143	0.43122	-0.38846	0.13104	-0.27003	9.11801	-0.62532	10.51
0.0422	0.33465	-0.37769	0.12924	-0.25926	9.65678	-0.61455	11.2791
0.05296	0.25171	-0.36692	0.12969	-0.24849	10.2183	-0.60378	12.1212
0.06373	0.18311	-0.35616	0.13227	-0.23773	10.783	-0.59302	13.0675
0.0745	0.12862	-0.34539	0.13619	-0.22696	11.3158	-0.58225	14.1243
0.08526	0.08711	-0.33463	0.14025	-0.2162	11.7531	-0.57148	15.2447
0.09603	0.05681	-0.32386	0.14365	-0.20543	12.051	-0.56072	16.3316
0.10679	0.03564	-0.31309	0.14594	-0.19466	12.177	-0.54995	17.3201
0.11756	0.02149	-0.30233	0.14678	-0.1839	12.0932	-0.53919	18.156
0.12833	0.01244	-0.29156	0.14635	-0.17313	11.781	-0.52842	18.7469
0.13909	0.00691	-0.28079	0.14544	-0.16236	11.2563	-0.51765	19.0428
0.14986	0.00369	-0.27003	0.14368	-0.1516	10.5284	-0.50689	19.0415
0.16063	0.00188	-0.25926	0.13976	-0.14083	9.61491	-0.49612	18.8179
0.17139	0.000916528	-0.24849	0.13334	-0.13006	8.56468	-0.48535	18.3895
0.18216	0.000427763	-0.23773	0.12495	-0.1193	7.45031	-0.47459	17.7667
0.19293	0.000192682	-0.22696	0.11556	-0.10853	6.33236	-0.46382	17.071
0.20369	8.30474e-05	-0.2162	0.10553	-0.09777	5.25138	-0.45306	16.4247
2.07704	0.000156871	-0.20543	0.09493	-0.087	4.24542	-0.44229	15.8971
2.0878	0.00027518	-0.19466	0.08417	-0.07623	3.34972	-0.43152	15.5217
2.09857	0.000463879	-0.1839	0.07344	-0.06547	2.58809	-0.42076	15.3493
2.10933	0.000750629	-0.17313	0.06297	-0.0547	1.9674	-0.40999	15.397
2.1201	0.00117	-0.16236	0.05312	-0.04393	1.47626	-0.39922	15.6105
2.13087	0.00176	-0.1516	0.04406	-0.03317	1.0972	-0.38846	15.9667
2.14163	0.00255	-0.14083	0.03589	-0.0224	0.81179	-0.37769	16.3993
2.1524	0.00359	-0.13006	0.02861	-0.01164	0.6021	-0.36692	16.8379
2.16317	0.00491	-0.1193	0.02224	-0.000868767	0.44897	-0.35616	17.2944
2.17393	0.00655	-0.10853	0.01683	0.0099	0.33642	-0.34539	17.7218
2.1847	0.00856	-0.09777	0.01237	0.02066	0.25291	-0.33463	18.0874
2.19547	0.01102	-0.087	0.00881	0.03143	0.18933	-0.32386	18.3804
2.20623	0.01405	-0.07623	0.00608	0.0422	0.14021	-0.31309	18.6112
2.217	0.01794	-0.06547	0.00405	0.05296	0.10207	-0.30233	18.8066
2.22776	0.02297	-0.0547	0.0026	0.06373	0.07261	-0.29156	18.9761
2.23853	0.02941	-0.04393	0.00161	0.0745	0.05024	-0.28079	19.1704
2.2493	0.0378	-0.03317	0.000959052	0.08526	0.03369	-0.27003	19.4092
2.26006	0.04892	-0.0224	0.00055014	0.09603	0.02183	-0.25926	19.6693
2.27083	0.0637	-0.01164	0.000303442	0.10679	0.01363	-0.24849	19.9056
2.2816	0.08295	-0.000868767	0.000160754	0.11756	0.00819	-0.23773	20.0957
2.29236	0.10759	0.0099	8.16823e-05	0.12833	0.00473	-0.22696	20.2338
2.30313	0.13871	2.07704	0.000145485	0.13909	0.00263	-0.2162	20.2611
2.31389	0.17733	2.0878	0.000263351	0.14986	0.0014	-0.20543	20.1219
2.32466	0.22463	2.09857	0.000459259	0.16063	0.000715394	-0.19466	19.7864
2.33543	0.28164	2.10933	0.000771984	0.17139	0.000348016	-0.1839	19.2019
2.34619	0.3475	2.1201	0.00125	0.18216	0.000162375	-0.17313	18.3515
2.35696	0.41995	2.13087	0.00196	0.19293	7.31395e-05	-0.16236	17.2694
2.36773	0.49633	2.14163	0.00296	2.0232	0.000184796	-0.1516	15.9723
2.37849	0.57419	2.1524	0.00431	2.03397	0.000404375	-0.14083	14.493
2.38926	0.65034	2.16317	0.00606	2.04474	0.00083781	-0.13006	12.8964
2.40003	0.71739	2.17393	0.00823	2.0555	0.00166	-0.1193	11.2669
2.41079	0.76857	2.1847	0.01078	2.06627	0.00315	-0.10853	9.67256
2.42156	0.7994	2.19547	0.01362	2.07704	0.00572	-0.09777	8.15637
2.43232	0.80805	2.20623	0.01663	2.0878	0.00996	-0.087	6.75965
2.44309	0.79225	2.217	0.01969	2.09857	0.01665	-0.07623	5.5195
2.45386	0.75362	2.22776	0.02264	2.10933	0.02669	-0.06547	4.46772
2.46462	0.69848	2.23853	0.02528	2.1201	0.04109	-0.0547	3.61006
2.47539	0.62802	2.2493	0.02759	2.13087	0.06088	-0.04393	2.9159
2.48616	0.54454	2.26006	0.02993	2.14163	0.08693	-0.03317	2.35359
2.49692	0.45431	2.27083	0.03278	2.1524	0.11988	-0.0224	1.90033
2.50769	0.36439	2.2816	0.03621	2.16317	0.15996	-0.01164	1.53911
2.51846	0.28077	2.29236	0.04026	2.17393	0.20721	-0.000868767	1.24623
2.52922	0.2077	2.30313	0.04517	2.1847	0.26153	0.0099	1.0031
2.53999	0.14742	2.31389	0.05107	2.19547	0.32316	0.02066	0.79962
2.55075	0.10035	2.32466	0.05789	2.20623	0.39295	0.03143	0.62609
2.56152	0.06549	2.33543	0.06533	2.217	0.47673	0.0422	0.47919
2.57229	0.04095	2.34619	0.0728	2.22776	0.57857	0.05296	0.35706
2.58305	0.02454	2.35696	0.07957	2.23853	0.70166	0.06373	0.25811
2.59382	0.01408	2.36773	0.08497	2.2493	0.85649	0.0745	0.18055
2.60459	0.00775	2.37849	0.08916	2.26006	1.06131	0.08526	0.12194
2.61535	0.00411	2.38926	0.09253	2.27083	1.33897	0.09603	0.07939
2.62612	0.00214	2.40003	0.09411	2.2816	1.71039	0.10679	0.04974
2.63689	0.00119	2.41079	0.09302	2.29236	2.20102	0.11756	0.02996
2.64765	0.000882755	2.42156	0.0894	2.30313	2.84307	0.12833	0.01734
2.65842	0.00106	2.43232	0.08363	2.31389	3.66925	0.13909	0.00963
2.66918	0.00174	2.44309	0.07621	2.32466	4.71403	0.14986	0.00513
2.67995	0.00309	2.45386	0.06797	2.33543	6.0055	0.16063	0.00262
2.69072	0.0054	2.46462	0.05964	2.34619	7.52924	0.17139	0.00128
2.70148	0.00914	2.47539	0.0513	2.35696	9.23461	0.18216	0.000595855
2.71225	0.01487	2.48616	0.04301	2.36773	11.0511	0.19293	0.000268397
2.72302	0.02322	2.49692	0.03502	2.37849	12.8938	0.20369	0.000115681
2.73378	0.03484	2.50769	0.02763	2.38926	14.6672	0.21446	4.56928e-05
2.74455	0.05025	2.51846	0.02107	2.40003	16.2028	2.0232	0.000190154
2.75532	0.06974	2.52922	0.0155	2.41079	17.3389	2.03397	0.000416485
2.76608	0.09319	2.53999	0.01098	2.42156	17.9867	2.04474	0.000863307
2.77685	0.12006	2.55075	0.00748	2.43232	18.1276	2.0555	0.00171
2.78761	0.14935	2.56152	0.00489	2.44309	17.7162	2.06627	0.00325
2.79838	0.17975	2.57229	0.00307	2.45386	16.768	2.07704	0.00591
2.80915	0.20993	2.58305	0.00185	2.46462	15.4184	2.0878	0.0103
2.81991	0.24039	2.59382	0.00107	2.47539	13.7262	2.09857	0.01723
2.83068	0.27054	2.60459	0.00060656	2.48616	11.7706	2.10933	0.02765
2.84145	0.29894	2.61535	0.000360839	2.49692	9.70824	2.1201	0.04264
2.85221	0.32868	2.62612	0.000275337	2.50769	7.69682	2.13087	0.06328
2.86298	0.3628	2.63689	0.000336143	2.51846	5.86241	2.14163	0.09053
2.87374	0.40178	2.64765	0.000576816	2.52922	4.28764	2.1524	0.12512
2.88451	0.44606	2.65842	0.00109	2.53999	3.00983	2.16317	0.16734
2.89528	0.49665	2.66918	0.00205	2.55075	2.02706	2.17393	0.21732
2.90604	0.55521	2.67995	0.00373	2.56152	1.30927	2.1847	0.27501
2.91681	0.62355	2.69072	0.0065	2.57229	0.81074	2.19547	0.34068
2.92758	0.70388	2.70148	0.01084	2.58305	0.48119	2.20623	0.41526
2.93834	0.80174	2.71225	0.01734	2.59382	0.27368	2.217	0.50478
2.94911	0.92406	2.72302	0.02659	2.60459	0.14922	2.22776	0.61348
2.95988	1.07309	2.73378	0.03911	2.61535	0.07818	2.23853	0.74482
2.97064	1.24583	2.74455	0.05523	2.62612	0.03984	2.2493	0.90983
2.98141	1.43931	2.75532	0.07489	2.63689	0.02081	2.26006	1.12784
2.99217	1.65097	2.76608	0.09764	2.64765	0.01318	2.27083	1.42305
3.00294	1.8755	2.77685	0.12252	2.65842	0.01309	2.2816	1.81741
3.01371	2.11297	2.78761	0.14816	2.66918	0.01946	2.29236	2.33757
3.02447	2.35406	2.79838	0.173	2.67995	0.03347	2.30313	3.01732
3.03524	2.58425	2.80915	0.19556	2.69072	0.05786	2.31389	3.89081
3.04601	2.80121	2.81991	0.21687	2.70148	0.097	2.32466	4.99398
3.05677	2.99142	2.83068	0.23628	2.71225	0.15638	2.33543	6.35601
3.06754	3.14133	2.84145	0.25172	2.72302	0.24193	2.34619	7.96132
3.07831	3.26447	2.85221	0.26567	2.73378	0.35931	2.35696	9.75638
3.08907	3.36177	2.86298	0.28069	2.74455	0.51263	2.36773	11.6671
3.09984	3.42205	2.87374	0.29736	2.75532	0.70312	2.37849	13.6051
3.1106	3.46058	2.88451	0.31596	2.76608	0.9279	2.38926	15.471
3.12137	3.47825	2.89528	0.33666	2.77685	1.17956	2.40003	17.0872
3.13214	3.46289	2.90604	0.35937	2.78761	1.44625	2.41079	18.2836
3.1429	3.41038	2.91681	0.38315	2.79838	1.71361	2.42156	18.9661
3.15367	3.31587	2.92758	0.40646	2.80915	1.96719	2.43232	19.1144
3.16444	3.17587	2.93834	0.42875	2.81991	2.21322	2.44309	18.6806
3.1752	2.98145	2.94911	0.45114	2.83068	2.44431	2.45386	17.6825
3.18597	2.75609	2.95988	0.47187	2.84145	2.64183	2.46462	16.263
3.19674	2.51347	2.97064	0.48645	2.85221	2.8313	2.47539	14.483
3.2075	2.23421	2.98141	0.49494	2.86298	3.0386	2.48616	12.4246
3.21827	1.9261	2.99217	0.49728	2.87374	3.26823	2.49692	10.2521
3.22903	1.60727	3.00294	0.49176	2.88451	3.52403	2.50769	8.13177
3.2398	1.29367	3.01371	0.48179	2.89528	3.8144	2.51846	6.19664
3.25057	1.00281	3.02447	0.46847	2.90604	4.15169	2.52922	4.53426
3.26133	0.74785	3.03524	0.45041	2.91681	4.54725	2.53999	3.18448
3.2721	0.53624	3.04601	0.43171	2.92758	5.01312	2.55075	2.1457
3.28287	0.36974	3.05677	0.41296	2.93834	5.58044	2.56152	1.38654
3.29363	0.24547	3.06754	0.39165	2.94911	6.29868	2.57229	0.85897
3.3044	0.15747	3.07831	0.36969	2.95988	7.17561	2.58305	0.51004
3.31516	0.09845	3.08907	0.34761	2.97064	8.17494	2.59382	0.29022
3.32593	0.06109	3.09984	0.32495	2.98141	9.27086	2.60459	0.15831
3.3367	0.0389	3.1106	0.30378	2.99217	10.4433	2.61535	0.08302
3.34746	0.02667	3.12137	0.28406	3.00294	11.6592	2.62612	0.04241
3.35823	0.02054	3.13214	0.26447	3.01371	12.9258	2.63689	0.02236
3.369	0.01777	3.1429	0.24521	3.02447	14.1893	2.64765	0.01455
3.37976	0.01656	3.15367	0.22553	3.03524	15.3593	2.65842	0.01499
3.39053	0.01583	3.16444	0.20519	3.04601	16.4383	2.66918	0.02277
3.4013	0.01532	3.1752	0.18397	3.05677	17.3561	2.67995	0.03942
3.41206	0.01476	3.18597	0.16277	3.06754	18.0336	2.69072	0.06827
3.42283	0.01367	3.19674	0.14233	3.07831	18.5467	2.70148	0.11458
3.43359	0.01214	3.2075	0.12183	3.08907	18.9023	2.71225	0.18489
3.44436	0.01032	3.21827	0.10168	3.09984	19.0488	2.72302	0.2863
3.45513	0.00837	3.22903	0.08268	3.1106	19.0872	2.73378	0.42564
3.46589	0.00649	3.2398	0.06549	3.12137	19.0292	2.74455	0.60794
3.47666	0.0048	3.25057	0.05084	3.13214	18.8063	2.75532	0.83482
3.48743	0.0034	3.26133	0.03932	3.1429	18.4054	2.76608	1.10308
3.49819	0.00232	3.2721	0.03134	3.15367	17.8013	2.77685	1.40408
3.50896	0.00155	3.28287	0.02714	3.16444	16.9731	2.78761	1.72393
3.51973	0.00108	3.29363	0.0268	3.1752	15.8747	2.79838	2.04562
3.53049	0.00091175	3.3044	0.03024	3.18597	14.6242	2.80915	2.352
3.54126	0.00108	3.31516	0.03716	3.19674	13.2978	2.81991	2.65015
3.55202	0.00169	3.32593	0.04699	3.2075	11.7967	2.83068	2.93129
3.56279	0.00295	3.3367	0.05886	3.21827	10.1556	2.84145	3.17367
3.57356	0.00516	3.34746	0.07158	3.22903	8.46673	2.85221	3.40816
3.58432	0.00874	3.35823	0.08372	3.2398	6.81109	2.86298	3.66597
3.59509	0.0142	3.369	0.09378	3.25057	5.27824	2.87374	3.95235
3.60586	0.02205	3.37976	0.10043	3.26133	3.93556	2.88451	4.27168
3.61662	0.03269	3.39053	0.10273	3.2721	2.821	2.89528	4.63363
3.62739	0.04629	3.4013	0.10271	3.28287	1.94311	2.90604	5.05237
3.63816	0.06257	3.41206	0.10035	3.29363	1.2864	2.91681	5.54054
3.64892	0.08074	3.42283	0.0936	3.3044	0.8195	2.92758	6.1113
3.65969	0.09947	3.43359	0.08336	3.31516	0.50399	2.93834	6.80107
3.67045	0.117	3.44436	0.07087	3.32593	0.30159	2.94911	7.66745
3.68122	0.13138	3.45513	0.05752	3.3367	0.17848	2.95988	8.71895
3.69199	0.14084	3.46589	0.04458	3.34746	0.10769	2.97064	9.91207
3.70275	0.14415	3.47666	0.033	3.35823	0.06945	2.98141	11.2181
3.71352	0.14415	3.48743	0.02335	3.369	0.04997	2.99217	12.6142
3.72429	0.14084	3.49819	0.01585	3.37976	0.04042	3.00294	14.0595
3.73505	0.13138	3.50896	0.01044	3.39053	0.03545	3.01371	15.5647
3.74582	0.117	3.51973	0.00696	3.4013	0.03278	3.02447	17.0669
3.75658	0.09947	3.53049	0.00526	3.41206	0.0309	3.03524	18.4593
3.76735	0.08074	3.54126	0.00535	3.42283	0.02829	3.04601	19.7452
3.77812	0.06257	3.55202	0.00758	3.43359	0.02504	3.05677	20.841
3.78888	0.04629	3.56279	0.01269	3.44436	0.02126	3.06754	21.6517
3.79965	0.03269	3.57356	0.02194	3.45513	0.01723	3.07831	22.2694
3.81042	0.02204	3.58432	0.03705	3.46589	0.01335	3.08907	22.7022
3.82118	0.01419	3.59509	0.06014	3.47666	0.00989	3.09984	22.8867
3.83195	0.00872	3.60586	0.09336	3.48743	0.007	3.1106	22.9417
3.84272	0.00512	3.61662	0.13843	3.49819	0.00477	3.12137	22.88
3.85348	0.00288	3.62739	0.19599	3.50896	0.00318	3.13214	22.62
3.86425	0.00156	3.63816	0.26491	3.51973	0.00221	3.1429	22.1443
3.87501	0.000850833	3.64892	0.34186	3.53049	0.00184	3.15367	21.4224
3.88578	0.000534154	3.65969	0.42118	3.54126	0.00214	3.16444	20.4298
3.89655	0.000504351	3.67045	0.49538	3.55202	0.00332	3.1752	19.1109
3.90731	0.000748621	3.68122	0.55627	3.56279	0.00576	3.18597	17.6087
3.91808	0.00135	3.69199	0.59633	3.57356	0.01007	3.19674	16.0139
3.92885	0.00248	3.70275	0.61032	3.58432	0.01706	3.2075	14.2069
3.93961	0.00446	3.71352	0.61032	3.59509	0.02771	3.21827	12.2305
3.95038	0.00768	3.72429	0.59633	3.60586	0.04303	3.22903	10.1964
3.96115	0.0127	3.73505	0.55627	3.61662	0.06381	3.2398	8.20261
3.97191	0.02012	3.74582	0.49538	3.62739	0.09034	3.25057	6.35724
3.98268	0.03055	3.75658	0.42118	3.63816	0.12211	3.26133	4.74185
3.99344	0.04447	3.76735	0.34186	3.64892	0.15758	3.2721	3.40245
4.00421	0.06202	3.77812	0.26491	3.65969	0.19415	3.28287	2.3497
4.01498	0.0829	3.78888	0.19598	3.67045	0.22835	3.29363	1.56528
4.02574	0.10618	3.79965	0.13842	3.68122	0.25642	3.3044	1.01165
4.03651	0.13031	3.81042	0.09333	3.69199	0.27488	3.31516	0.64261
4.04728	0.15323	3.82118	0.06008	3.70275	0.28133	3.32593	0.41184
4.05804	0.17261	3.83195	0.03693	3.71352	0.28133	3.3367	0.27798
4.06881	0.18695	3.84272	0.02167	3.72429	0.27488	3.34746	0.20752
4.07958	0.19521	3.85348	0.01216	3.73505	0.25642	3.35823	0.17527
4.09034	0.19557	3.86425	0.00657	3.74582	0.22835	3.369	0.16312
4.10111	0.19041	3.87501	0.00351	3.75658	0.19415	3.37976	0.15906
4.11187	0.18037	3.88578	0.00206	3.76735	0.15758	3.39053	0.15567
4.12264	0.16355	3.89655	0.00172	3.77812	0.12211	3.4013	0.15246
4.13341	0.14194	3.90731	0.00236	3.78888	0.09034	3.41206	0.14761
4.14417	0.11786	3.91808	0.00419	3.79965	0.06381	3.42283	0.13705
4.15494	0.09364	3.92885	0.00781	3.81042	0.04302	3.43359	0.12186
4.16571	0.07116	3.93961	0.01426	3.82118	0.02769	3.44436	0.10357
4.17647	0.05172	3.95038	0.02506	3.83195	0.01702	3.45513	0.08404
4.18724	0.03595	3.96115	0.04229	3.84272	0.00999	3.46589	0.06512
4.198	0.02389	3.97191	0.06838	3.85348	0.00561	3.47666	0.04821
4.20877	0.01518	3.98268	0.10597	3.86425	0.00304	3.48743	0.03411
4.21954	0.00922	3.99344	0.15735	3.87501	0.00163	3.49819	0.02315
4.2303	0.00535	4.00421	0.22384	3.88578	0.000977942	3.50896	0.01526
4.24107	0.00298	4.01498	0.30501	3.89655	0.00084689	3.51973	0.01019
4.25184	0.00159	4.02574	0.39805	3.90731	0.00118	3.53049	0.00771
4.2626	0.000842519	4.03651	0.49742	3.91808	0.00208	3.54126	0.00787
4.27337	0.000492453	4.04728	0.59509	3.92885	0.00383	3.55202	0.01117
4.28414	0.000419432	4.05804	0.68148	3.93961	0.00687	3.56279	0.01871
4.2949	0.000598352	4.06881	0.74862	3.95038	0.01185	3.57356	0.03235
4.30567	0.0011	4.07958	0.78992	3.96115	0.01964	3.58432	0.05465
4.31643	0.00211	4.09034	0.79824	3.97191	0.03117	3.59509	0.0887
4.3272	0.00394	4.10111	0.78573	3.98268	0.04742	3.60586	0.1377
4.33797	0.00706	4.11187	0.75399	3.99344	0.06915	3.61662	0.20418
4.34873	0.0121	4.12264	0.69196	4.00421	0.09662	3.62739	0.28907
4.3595	0.01983	4.13341	0.60723	4.01498	0.12938	3.63816	0.39074
4.37027	0.03107	4.14417	0.50947	4.02574	0.16601	3.64892	0.50424
4.38103	0.0466	4.15494	0.40862	4.03651	0.2041	3.65969	0.62122
4.3918	0.06694	4.16571	0.31326	4.04728	0.2404	3.67045	0.73067
4.40257	0.09218	4.17647	0.22952	4.05804	0.27124	3.68122	0.82047
4.41333	0.12184	4.18724	0.16071	4.06881	0.2942	3.69199	0.87957
4.4241	0.15483	4.198	0.10752	4.07958	0.30752	3.70275	0.9002
4.43486	0.18951	4.20877	0.06873	4.09034	0.30837	3.71352	0.9002
4.44563	0.22395	4.21954	0.04197	4.10111	0.30057	3.72429	0.87957
4.4564	0.2562	4.2303	0.02449	4.11187	0.2851	3.73505	0.82047
4.46716	0.28459	4.24107	0.01366	4.12264	0.25884	3.74582	0.73067
4.47793	0.31233	4.25184	0.00731	4.13341	0.22489	3.75658	0.62122
4.4887	0.33803	4.2626	0.0038	4.14417	0.18695	3.76735	0.50424
4.49946	0.35571	4.27337	0.00204	4.15494	0.14868	3.77812	0.39074
4.51023	0.36435	4.28414	0.00139	4.16571	0.1131	3.78888	0.28907
4.521	0.36416	4.2949	0.00158	4.17647	0.08227	3.79965	0.20416
4.53176	0.35578	4.30567	0.00264	4.18724	0.05723	3.81042	0.13766
4.54253	0.33876	4.31643	0.00495	4.198	0.03806	3.82118	0.08862
4.55329	0.31476	4.3272	0.00921	4.20877	0.0242	3.83195	0.05447
4.56406	0.28812	4.33797	0.01648	4.21954	0.01471	3.84272	0.03197
4.57483	0.25868	4.34873	0.02825	4.2303	0.00854	3.85348	0.01795
4.58559	0.225	4.3595	0.04632	4.24107	0.00475	3.86425	0.00972
4.59636	0.1892	4.37027	0.07263	4.25184	0.00254	3.87501	0.00524
4.60713	0.15367	4.38103	0.10902	4.2626	0.00134	3.88578	0.00317
4.61789	0.12074	4.3918	0.15675	4.27337	0.000767155	3.89655	0.00281
4.62866	0.09236	4.40257	0.21611	4.28414	0.000625002	3.90731	0.00401
4.63943	0.06999	4.41333	0.28601	4.2949	0.000858113	3.91808	0.00717
4.65019	0.05447	4.4241	0.36396	4.30567	0.00156	3.92885	0.01328
4.66096	0.0462	4.43486	0.44617	4.31643	0.00298	3.93961	0.02401
4.67172	0.04516	4.44563	0.5281	4.3272	0.00556	3.95038	0.04174
4.68249	0.05099	4.4564	0.60509	4.33797	0.00996	3.96115	0.06967
4.69326	0.06301	4.46716	0.67308	4.34873	0.01708	3.97191	0.11143
4.70402	0.08014	4.47793	0.73932	4.3595	0.02799	3.98268	0.17082
4.71479	0.1008	4.4887	0.80036	4.37027	0.0439	3.99344	0.25096
4.72556	0.12294	4.49946	0.84204	4.38103	0.06593	4.00421	0.35332
4.73632	0.14415	4.51023	0.8619	4.3918	0.09488	4.01498	0.47664
4.74709	0.16197	4.521	0.86074	4.40257	0.13101	4.02574	0.61605
4.75785	0.1743	4.53176	0.84022	4.41333	0.17385	4.03651	0.76276
4.76862	0.17982	4.54253	0.79923	4.4241	0.22212	4.04728	0.90456
4.77939	0.18242	4.55329	0.74152	4.43486	0.27389	4.05804	1.0273
4.79015	0.18261	4.56406	0.67735	4.44563	0.32686	4.06881	1.12054
4.80092	0.17754	4.57483	0.60666	4.4564	0.37871	4.07958	1.1762
4.81169	0.16945	4.58559	0.52647	4.46716	0.42739	4.09034	1.18354
4.82245	0.16111	4.59636	0.44191	4.47793	0.47753	4.10111	1.15872
4.83322	0.15525	4.60713	0.35871	4.4887	0.5269	4.11187	1.10488
4.84399	0.15392	4.61789	0.28242	4.49946	0.56635	4.12264	1.00805
4.85475	0.15807	4.62866	0.21783	4.51023	0.59331	4.13341	0.87984
4.86552	0.16731	4.63943	0.16859	4.521	0.60654	4.14417	0.73452
4.87628	0.18014	4.65019	0.1372	4.53176	0.60529	4.15494	0.58644
4.88705	0.19436	4.66096	0.12511	4.54253	0.58774	4.16571	0.44771
4.89782	0.2078	4.67172	0.13287	4.55329	0.55631	4.17647	0.32678
4.90858	0.2189	4.68249	0.16019	4.56406	0.51864	4.18724	0.22801
4.91935	0.23023	4.69326	0.20566	4.57483	0.47363	4.198	0.15206
4.93012	0.2438	4.70402	0.26641	4.58559	0.41793	4.20877	0.09693
4.94088	0.25764	4.71479	0.33778	4.59636	0.3556	4.21954	0.05904
4.95165	0.27183	4.72556	0.41331	4.60713	0.29148	4.2303	0.03436
4.96242	0.28795	4.73632	0.48514	4.61789	0.23037	4.24107	0.01914
4.97318	0.30691	4.74709	0.54507	4.62866	0.17636	4.25184	0.01024
4.98395	0.32842	4.75785	0.58599	4.63943	0.13244	4.2626	0.00536
4.99471	0.35083	4.76862	0.6033	4.65019	0.10036	4.27337	0.00299
5.00548	0.37151	4.77939	0.60972	4.66096	0.08077	4.28414	0.00227
5.01625	0.38761	4.79015	0.60656	4.67172	0.07347	4.2949	0.00291
5.02701	0.39862	4.80092	0.58363	4.68249	0.07762	4.30567	0.00515
5.03778	0.40704	4.81169	0.5478	4.69326	0.09183	4.31643	0.00978
5.04855	0.4161	4.82245	0.50787	4.70402	0.11419	4.3272	0.01825
5.05931	0.42525	4.83322	0.47273	4.71479	0.14214	4.33797	0.03266
5.07008	0.43464	4.84399	0.44938	4.72556	0.17258	4.34873	0.05598
5.08085	0.44903	4.85475	0.44154	4.73632	0.20194	4.3595	0.09172
5.09161	0.47277	4.86552	0.44906	4.74709	0.22664	4.37027	0.14377
5.10238	0.50848	4.87628	0.46831	4.75785	0.24361	4.38103	0.21569
5.11314	0.556	4.88705	0.49345	4.76862	0.25094	4.3918	0.30992
5.12391	0.61201	4.89782	0.51817	4.77939	0.25392	4.40257	0.42693
5.13468	0.6703	4.90858	0.53748	4.79015	0.25314	4.41333	0.56453
5.14544	0.72417	4.91935	0.55637	4.80092	0.24446	4.4241	0.71765
5.15621	0.76771	4.93012	0.57834	4.81169	0.23083	4.43486	0.87873
5.16698	0.79558	4.94088	0.59724	4.82245	0.21599	4.44563	1.03874
5.17774	0.79919	4.95165	0.61223	4.83322	0.20372	4.4564	1.18856
5.18851	0.77425	4.96242	0.62685	4.84399	0.19699	4.46716	1.32024
5.19927	0.73129	4.97318	0.64383	4.85475	0.19741	4.47793	1.44847
5.21004	0.67231	4.98395	0.66401	4.86552	0.20501	4.4887	1.56666
5.22081	0.59433	4.99471	0.68602	4.87628	0.21852	4.49946	1.64705
5.23157	0.50527	5.00548	0.70697	4.88705	0.23598	4.51023	1.68501
5.24234	0.41365	5.01625	0.72398	4.89782	0.25566	4.521	1.6819
5.25311	0.32734	5.02701	0.73971	4.90858	0.27687	4.53176	1.64104
5.26387	0.25263	5.03778	0.76328	4.91935	0.30397	4.54253	1.56055
5.27464	0.19376	5.04855	0.79773	4.93012	0.34085	4.55329	1.44787
5.28541	0.1528	5.05931	0.84158	4.94088	0.3868	4.56406	1.32301
5.29617	0.12995	5.07008	0.89971	4.95165	0.44287	4.57483	1.1856
5.30694	0.12387	5.08085	0.97962	4.96242	0.51086	4.58559	1.02943
5.3177	0.13208	5.09161	1.08574	4.97318	0.59031	4.59636	0.86433
5.32847	0.15122	5.10238	1.21709	4.98395	0.67764	4.60713	0.70127
5.33924	0.17737	5.11314	1.36596	4.99471	0.76613	4.61789	0.55084
5.35	0.20638	5.12391	1.5184	5.00548	0.84689	4.62866	0.42203
5.36077	0.23422	5.13468	1.65616	5.01625	0.91081	4.63943	0.32145
5.37154	0.25748	5.14544	1.76447	5.02701	0.95378	4.65019	0.25324
5.3823	0.27385	5.15621	1.83506	5.03778	0.97851	4.66096	0.21935
5.39307	0.28684	5.16698	1.86554	5.04855	0.99697	4.67172	0.21997
5.40384	0.2976	5.17774	1.83948	5.05931	1.00961	4.68249	0.25376
5.4146	0.30211	5.18851	1.74365	5.07008	1.01354	4.69326	0.3177
5.42537	0.3006	5.19927	1.60221	5.08085	1.02204	4.70402	0.40664
5.43613	0.29519	5.21004	1.42853	5.09161	1.04891	4.71479	0.51291
5.4469	0.28819	5.22081	1.2253	5.10238	1.10486	4.72556	0.62629
5.45767	0.28158	5.23157	1.01116	5.11314	1.1944	4.73632	0.73464
5.46843	0.27676	5.24234	0.80336	5.12391	1.31389	4.74709	0.82545
5.4792	0.27688	5.25311	0.61562	5.13468	1.45136	4.75785	0.88798
5.48997	0.28181	5.26387	0.4571	5.14544	1.59001	4.76862	0.91549
5.50073	0.28853	5.27464	0.33228	5.15621	1.71135	4.77939	0.92753
5.5115	0.29695	5.28541	0.24162	5.16698	1.79613	4.79015	0.92656
5.52227	0.30784	5.29617	0.1826	5.17774	1.8235	4.80092	0.89776
5.53303	0.3242	5.30694	0.15079	5.18851	1.79428	4.81169	0.85215
5.5438	0.35076	5.3177	0.14075	5.19927	1.72703	4.82245	0.80361
5.55456	0.38797	5.32847	0.14671	5.21004	1.61351	4.83322	0.76591
5.56533	0.43399	5.33924	0.16294	5.22081	1.44734	4.84399	0.74961
5.5761	0.48827	5.35	0.18409	5.23157	1.2476	4.85475	0.75979
5.58686	0.54863	5.36077	0.20549	5.24234	1.03665	4.86552	0.79522
5.59763	0.61117	5.37154	0.22358	5.25311	0.83653	4.87628	0.84909
5.6084	0.67077	5.3823	0.23626	5.26387	0.66617	4.88705	0.91131
5.61916	0.72191	5.39307	0.24725	5.27464	0.53961	4.89782	0.97169
5.62993	0.75967	5.40384	0.25876	5.28541	0.46534	4.90858	1.02309
5.64069	0.79365	5.4146	0.26904	5.29617	0.44643	4.91935	1.07757
5.65146	0.82035	5.42537	0.28049	5.30694	0.48089	4.93012	1.14462
5.66223	0.82349	5.43613	0.29733	5.3177	0.56224	4.94088	1.21557
5.67299	0.80244	5.4469	0.32356	5.32847	0.67996	4.95165	1.29105
5.68376	0.75893	5.45767	0.36178	5.33924	0.8203	4.96242	1.37862
5.69453	0.6966	5.46843	0.41242	5.35	0.9674	4.97318	1.48239
5.70529	0.62649	5.4792	0.47409	5.36077	1.10523	4.98395	1.60046
5.71606	0.55608	5.48997	0.54209	5.37154	1.21976	4.99471	1.7242
5.72683	0.4834	5.50073	0.60937	5.3823	1.30111	5.00548	1.8401
5.73759	0.4099	5.5115	0.66967	5.39307	1.36725	5.01625	1.93375
5.74836	0.3397	5.52227	0.71829	5.40384	1.42066	5.02701	2.00188
5.75912	0.27677	5.53303	0.75806	5.4146	1.43877	5.03778	2.05583
5.76989	0.22453	5.5438	0.79911	5.42537	1.42101	5.04855	2.11572
5.78066	0.18546	5.55456	0.83803	5.43613	1.37369	5.05931	2.18119
5.79142	0.16074	5.56533	0.86717	5.4469	1.30412	5.07008	2.25167
5.80219	0.15009	5.5761	0.889	5.45767	1.21933	5.08085	2.35188
5.81296	0.1518	5.58686	0.9052	5.46843	1.12555	5.09161	2.50429
5.82372	0.16294	5.59763	0.91561	5.4792	1.04318	5.10238	2.72195
5.83449	0.17982	5.6084	0.91801	5.48997	0.97592	5.11314	3.0029
5.84526	0.1985	5.61916	0.90882	5.50073	0.91206	5.12391	3.32792
5.85602	0.21546	5.62993	0.88436	5.5115	0.85716	5.13468	3.66221
5.86679	0.22816	5.64069	0.85842	5.52227	0.81953	5.14544	3.96783
5.87755	0.23796	5.65146	0.82878	5.53303	0.81066	5.15621	4.21098
5.88832	0.24749	5.66223	0.778	5.5438	0.84332	5.16698	4.36247
5.89909	0.25516	5.67299	0.70815	5.55456	0.9238	5.17774	4.3769
5.90985	0.26011	5.68376	0.6241	5.56533	1.05264	5.18851	4.24206
5.92062	0.26445	5.69453	0.53241	5.5761	1.22744	5.19927	4.0085
5.93139	0.2701	5.70529	0.44229	5.58686	1.43985	5.21004	3.67842
5.94215	0.27818	5.71606	0.36023	5.59763	1.67636	5.22081	3.24493
5.95292	0.28881	5.72683	0.28786	5.6084	1.92012	5.23157	2.75316
5.96369	0.30121	5.73759	0.22699	5.61916	2.15322	5.24234	2.25145
5.97445	0.31414	5.74836	0.17901	5.62993	2.35904	5.25311	1.78427
5.98522	0.32661	5.75912	0.14457	5.64069	2.56083	5.26387	1.38717
5.99598	0.34228	5.76989	0.12382	5.65146	2.74313	5.27464	1.08425
6.00675	0.36329	5.78066	0.11654	5.66223	2.85281	5.28541	0.8878
6.01752	0.38592	5.79142	0.12208	5.67299	2.87962	5.29617	0.79957
6.02828	0.40863	5.80219	0.13907	5.68376	2.8201	5.30694	0.81237
6.03905	0.43181	5.81296	0.1653	5.69453	2.67798	5.3177	0.91178
6.04982	0.45528	5.82372	0.19759	5.70529	2.49027	5.32847	1.07749
6.06058	0.4781	5.83449	0.23196	5.71606	2.28525	5.33924	1.28475
6.07135	0.49874	5.84526	0.26402	5.72683	2.05036	5.35	1.50639
6.08212	0.51604	5.85602	0.28961	5.73759	1.78762	5.36077	1.71566
6.09288	0.53211	5.86679	0.30552	5.74836	1.51761	5.37154	1.8897
6.10365	0.54927	5.87755	0.31334	5.75912	1.26238	5.3823	2.01284
6.11441	0.56996	5.88832	0.31662	5.76989	1.0424	5.39307	2.11327
6.12518	0.59331	5.89909	0.31292	5.78066	0.87376	5.40384	2.19681
6.13595	0.61699	5.90985	0.30051	5.79142	0.76587	5.4146	2.23118
6.14671	0.6427	5.92062	0.28251	5.80219	0.72036	5.42537	2.21816
6.15748	0.67103	5.93139	0.26243	5.81296	0.73114	5.43613	2.17091
6.16825	0.70091	5.94215	0.24347	5.82372	0.78553	5.4469	2.10373
6.17901	0.72954	5.95292	0.22799	5.83449	0.86647	5.45767	2.02897
6.18978	0.75297	5.96369	0.21731	5.84526	0.9553	5.46843	1.95551
6.20054	0.76988	5.97445	0.2119	5.85602	1.035	5.4792	1.90897
6.21131	0.78577	5.98522	0.21167	5.86679	1.09312	5.48997	1.88896
6.22208	0.79407	5.99598	0.21861	5.87755	1.1358	5.50073	1.87172
6.23284	0.78287	6.00675	0.23342	5.88832	1.17514	5.5115	1.85725
6.24361	0.75229	6.01752	0.25345	5.89909	1.20317	5.52227	1.8508
6.25438	0.70492	6.02828	0.27719	5.90985	1.21559	5.53303	1.87006
6.26514	0.65182	6.03905	0.30416	5.92062	1.22278	5.5438	1.94249
6.27591	0.59723	6.04982	0.33405	5.93139	1.23473	5.55456	2.07284
6.28668	0.53784	6.06058	0.36688	5.94215	1.25838	5.56533	2.25432
6.29744	0.47686	6.07135	0.40353	5.95292	1.29626	5.5761	2.48808
6.30821	0.41719	6.08212	0.4463	5.96369	1.34692	5.58686	2.7674
6.31897	0.36149	6.09288	0.50225	5.97445	1.40684	5.59763	3.07734
6.32974	0.31535	6.10365	0.57963	5.98522	1.4731	5.6084	3.39642
6.34051	0.2807	6.11441	0.67884	5.99598	1.5625	5.61916	3.69974
6.35127	0.25591	6.12518	0.79787	6.00675	1.68408	5.62993	3.96271
6.36204	0.24238	6.13595	0.93529	6.01752	1.82055	5.64069	4.22603
6.37281	0.2414	6.14671	1.08495	6.02828	1.96278	5.65146	4.46512
6.38357	0.25394	6.15748	1.23546	6.03905	2.1078	5.66223	4.59236
6.39434	0.28051	6.16825	1.37114	6.04982	2.24846	5.67299	4.59211
6.40511	0.32103	6.17901	1.47446	6.06058	2.37264	5.68376	4.46021
6.41587	0.37489	6.18978	1.52956	6.07135	2.46478	5.69453	4.20425
6.42664	0.4418	6.20054	1.53479	6.08212	2.51337	5.70529	3.88415
6.4374	0.52028	6.21131	1.51138	6.09288	2.52276	5.71606	3.54295
6.44817	0.60891	6.22208	1.45056	6.10365	2.49561	5.72683	3.16138
6.45894	0.70782	6.23284	1.33276	6.11441	2.43985	5.73759	2.74506
6.4697	0.81197	6.24361	1.17133	6.12518	2.35396	5.74836	2.32555
6.48047	0.91707	6.25438	0.98431	6.13595	2.23481	5.75912	1.93627
6.49124	1.01724	6.26514	0.79087	6.14671	2.10665	5.76989	1.608
6.502	1.10285	6.27591	0.60797	6.15748	1.99502	5.78066	1.36472
6.51277	1.16796	6.28668	0.44814	6.16825	1.92132	5.79142	1.22013
6.52354	1.21481	6.29744	0.31862	6.17901	1.8986	5.80219	1.17575
6.5343	1.24598	6.30821	0.22191	6.18978	1.92946	5.81296	1.22093
6.54507	1.25295	6.31897	0.15713	6.20054	2.00844	5.82372	1.33443
6.55583	1.23889	6.32974	0.12153	6.21131	2.13144	5.83449	1.48776
6.5666	1.20712	6.34051	0.11198	6.22208	2.27266	5.84526	1.64978
6.57737	1.15466	6.35127	0.12583	6.23284	2.39407	5.85602	1.79193
6.58813	1.09483	6.36204	0.16131	6.24361	2.47402	5.86679	1.89329
6.5989	1.03328	6.37281	0.21745	6.25438	2.49795	5.87755	1.96495
6.60967	0.96684	6.38357	0.29387	6.26514	2.49919	5.88832	2.02804
6.62043	0.89755	6.39434	0.39048	6.27591	2.47507	5.89909	2.06852
6.6312	0.82596	6.40511	0.50747	6.28668	2.3864	5.90985	2.07878
6.64196	0.75165	6.41587	0.64536	6.29744	2.24046	5.92062	2.07675
6.65273	0.68175	6.42664	0.80529	6.30821	2.05047	5.93139	2.07983
6.6635	0.61555	6.4374	0.98825	6.31897	1.8335	5.94215	2.10012
6.67426	0.54864	6.44817	1.19791	6.32974	1.62564	5.95292	2.14201
6.68503	0.48242	6.45894	1.43932	6.34051	1.44264	5.96369	2.20249
6.6958	0.41649	6.4697	1.70121	6.35127	1.27873	5.97445	2.27444
6.70656	0.35531	6.48047	1.96384	6.36204	1.14343	5.98522	2.35097
6.71733	0.30409	6.49124	2.20951	6.37281	1.04393	5.99598	2.45694
6.7281	0.26786	6.502	2.41664	6.38357	0.9849	6.00675	2.60538
6.73886	0.25062	6.51277	2.56439	6.39434	0.9682	6.01752	2.7675
6.74963	0.25471	6.52354	2.65146	6.40511	0.99292	6.02828	2.92918
6.76039	0.28045	6.5343	2.67832	6.41587	1.05557	6.03905	3.08933
6.77116	0.32598	6.54507	2.62394	6.42664	1.15749	6.04982	3.24307
6.78193	0.38731	6.55583	2.5111	6.4374	1.2908	6.06058	3.38039
6.79269	0.45861	6.5666	2.35275	6.44817	1.43956	6.07135	3.48794
6.80346	0.53283	6.57737	2.13702	6.45894	1.59594	6.08212	3.55685
6.81423	0.60376	6.58813	1.88696	6.4697	1.75266	6.09288	3.6049
6.82499	0.66694	6.5989	1.62619	6.48047	1.92017	6.10365	3.6499
6.83576	0.71552	6.60967	1.3748	6.49124	2.09311	6.11441	3.69559
6.84653	0.74732	6.62043	1.14656	6.502	2.24977	6.12518	3.73432
6.85729	0.76581	6.6312	0.94826	6.51277	2.3868	6.13595	3.76302
6.86806	0.77382	6.64196	0.78077	6.52354	2.51423	6.14671	3.8003
6.87882	0.77622	6.65273	0.64986	6.5343	2.64074	6.15748	3.85924
6.88959	0.77594	6.6635	0.55019	6.54507	2.75224	6.16825	3.94246
6.90036	0.77632	6.67426	0.46786	6.55583	2.84104	6.17901	4.04085
6.91112	0.78282	6.68503	0.39979	6.5666	2.90649	6.18978	4.13589
6.92189	0.79877	6.6958	0.34551	6.57737	2.94489	6.20054	4.21845
6.93266	0.82456	6.70656	0.3073	6.58813	2.98936	6.21131	4.31338
6.94342	0.85762	6.71733	0.2888	6.5989	3.03663	6.22208	4.38198
6.95419	0.89588	6.7281	0.29377	6.60967	3.04655	6.23284	4.35608
6.96496	0.93849	6.73886	0.3248	6.62043	3.01058	6.24361	4.23022
6.97572	0.97563	6.74963	0.38247	6.6312	2.9216	6.25438	4.01278
6.98649	0.99736	6.76039	0.46472	6.64196	2.77564	6.26514	3.76402
6.99725	1.00055	6.77116	0.56683	6.65273	2.60241	6.27591	3.5031
7.00802	0.99058	6.78193	0.68156	6.6635	2.40484	6.28668	3.20458
7.01879	0.9752	6.79269	0.79992	6.67426	2.17574	6.29744	2.8849
7.02955	0.95038	6.80346	0.91231	6.68503	1.9261	6.30821	2.56058
7.04032	0.9135	6.81423	1.01356	6.6958	1.6553	6.31897	2.24816
7.05109	0.86752	6.82499	1.10385	6.70656	1.38276	6.32974	1.98464
7.06185	0.81527	6.83576	1.17313	6.71733	1.1293	6.34051	1.78336
7.07262	0.76	6.84653	1.21309	6.7281	0.91413	6.35127	1.63385
7.08338	0.70531	6.85729	1.22804	6.73886	0.75225	6.36204	1.5456
7.09415	0.65409	6.86806	1.22411	6.74963	0.65289	6.37281	1.52691
7.10492	0.60431	6.87882	1.21733	6.76039	0.6188	6.38357	1.58362
7.11568	0.55723	6.88959	1.21433	6.77116	0.64624	6.39434	1.71808
7.12645	0.51399	6.90036	1.21322	6.78193	0.72553	6.40511	1.92865
7.13722	0.47219	6.91112	1.21943	6.79269	0.84203	6.41587	2.2101
7.14798	0.4343	6.92189	1.2351	6.80346	0.97783	6.42664	2.56117
7.15875	0.40307	6.93266	1.25843	6.81423	1.11409	6.4374	2.97124
7.16952	0.38099	6.94342	1.28413	6.82499	1.23377	6.44817	3.42779
7.18028	0.36978	6.95419	1.30879	6.83576	1.32395	6.45894	3.93043
7.19105	0.37284	6.96496	1.33214	6.84653	1.39279	6.4697	4.45376
7.20181	0.38879	6.97572	1.34146	6.85729	1.44828	6.48047	4.98232
7.21258	0.41142	6.98649	1.3283	6.86806	1.48965	6.49124	5.48897
7.22335	0.4363	6.99725	1.29064	6.87882	1.52118	6.502	5.92261
7.23411	0.45836	7.00802	1.23089	6.88959	1.5507	6.51277	6.25563
7.24488	0.47257	7.01879	1.16036	6.90036	1.59455	6.52354	6.50128
7.25565	0.47637	7.02955	1.08044	6.91112	1.66626	6.5343	6.67173
7.26641	0.46701	7.04032	0.99321	6.92189	1.77337	6.54507	6.72272
7.27718	0.45016	7.05109	0.90559	6.93266	1.91526	6.55583	6.67111
7.28795	0.4262	7.06185	0.82358	6.94342	2.08299	6.5666	6.53103
7.29871	0.38851	7.07262	0.75214	6.95419	2.26738	6.57737	6.28349
7.30948	0.3405	7.08338	0.69516	6.96496	2.46064	6.58813	6.00039
7.32024	0.28679	7.09415	0.65477	6.97572	2.6326	6.5989	5.70802
7.33101	0.2323	7.10492	0.62855	6.98649	2.74939	6.60967	5.38136
7.34178	0.18154	7.11568	0.61661	6.99725	2.79822	6.62043	5.02957
7.35254	0.13812	7.12645	0.61671	7.00802	2.79969	6.6312	4.65509
7.36331	0.10425	7.13722	0.62191	7.01879	2.77527	6.64196	4.25644
7.37408	0.08081	7.14798	0.62937	7.02955	2.71059	6.65273	3.87376
7.38484	0.06809	7.15875	0.63625	7.04032	2.59721	6.6635	3.50495
7.39561	0.0659	7.16952	0.63984	7.05109	2.44411	6.67426	3.13022
7.40638	0.07389	7.18028	0.63777	7.06185	2.26348	6.68503	2.75869
7.41714	0.09163	7.19105	0.63751	7.07262	2.06822	6.6958	2.38711
7.42791	0.1186	7.20181	0.63672	7.08338	1.87074	6.70656	2.04154
7.43867	0.15407	7.21258	0.62359	7.09415	1.68036	6.71733	1.75241
7.44944	0.19707	7.22335	0.59707	7.10492	1.49448	6.7281	1.54943
7.46021	0.24627	7.23411	0.55777	7.11568	1.32021	6.73886	1.45674
7.47097	0.30017	7.24488	0.50777	7.12645	1.16084	6.74963	1.48943
7.48174	0.35714	7.25565	0.45626	7.13722	1.00949	6.76039	1.65084
7.49251	0.41793	7.26641	0.4062	7.14798	0.87444	6.77116	1.93163
7.50327	0.48079	7.27718	0.35404	7.15875	0.76592	6.78193	2.30949
7.51404	0.54286	7.28795	0.30218	7.16952	0.69409	6.79269	2.75058
7.5248	0.60505	7.29871	0.25273	7.18028	0.66679	6.80346	3.21277
7.53557	0.66394	7.30948	0.20746	7.19105	0.68803	6.81423	3.65713
7.54634	0.71482	7.32024	0.16759	7.20181	0.75533	6.82499	4.05361
7.5571	0.75625	7.33101	0.13365	7.21258	0.85923	6.83576	4.359
7.56787	0.79036	7.34178	0.10557	7.22335	0.98491	6.84653	4.55914
7.57864	0.82255	7.35254	0.08374	7.23411	1.11351	6.85729	4.67293
7.5894	0.84981	7.36331	0.06734	7.24488	1.22484	6.86806	4.71597
7.60017	0.86676	7.37408	0.05452	7.25565	1.30131	6.87882	4.71846
7.61094	0.87658	7.38484	0.04464	7.26641	1.32991	6.88959	4.69792
7.6217	0.88512	7.39561	0.03743	7.27718	1.33359	6.90036	4.67414
7.63247	0.89531	7.40638	0.03301	7.28795	1.31099	6.91112	4.68292
7.64323	0.90633	7.41714	0.03189	7.29871	1.23584	6.92189	4.7473
7.654	0.91661	7.42791	0.03489	7.30948	1.11799	6.93266	4.87221
7.66477	0.92502	7.43867	0.04309	7.32024	0.97219	6.94342	5.04394
7.67553	0.93236	7.44944	0.05768	7.33101	0.8152	6.95419	5.24786
7.6863	0.94147	7.46021	0.07985	7.34178	0.66315	6.96496	5.47377
7.69707	0.95125	7.47097	0.11056	7.35254	0.53163	6.97572	5.66648
7.70783	0.9542	7.48174	0.15019	7.36331	0.4305	6.98649	5.78503
7.7186	0.94459	7.49251	0.19821	7.37408	0.36392	6.99725	5.81047
7.72937	0.92708	7.50327	0.25287	7.38484	0.33567	7.00802	5.75501
7.74013	0.90101	7.51404	0.31131	7.39561	0.34779	7.01879	5.65791
7.7509	0.86054	7.5248	0.3697	7.40638	0.40088	7.02955	5.50394
7.76166	0.81317	7.53557	0.4224	7.41714	0.49402	7.04032	5.28379
7.77243	0.76426	7.54634	0.46348	7.42791	0.62434	7.05109	5.01299
7.7832	0.71062	7.5571	0.48868	7.43867	0.78663	7.06185	4.70818
7.79396	0.65167	7.56787	0.49909	7.44944	0.97342	7.07262	4.38895
7.80473	0.58952	7.57864	0.5011	7.46021	1.17577	7.08338	4.07746
7.8155	0.52606	7.5894	0.49215	7.47097	1.38465	7.09415	3.79222
7.82626	0.46522	7.60017	0.46772	7.48174	1.59273	7.10492	3.52161
7.83703	0.40821	7.61094	0.43184	7.49251	1.8114	7.11568	3.26995
7.8478	0.35703	7.6217	0.38952	7.50327	2.03813	7.12645	3.04485
7.85856	0.31255	7.63247	0.34564	7.51404	2.26155	7.13722	2.83601
7.86933	0.27232	7.64323	0.3037	7.5248	2.49322	7.14798	2.6573
7.88009	0.23778	7.654	0.26534	7.53557	2.72833	7.15875	2.5231
7.89086	0.21066	7.66477	0.23103	7.54634	2.9548	7.16952	2.44499
7.90163	0.19266	7.67553	0.2008	7.5571	3.16864	7.18028	2.42899
7.91239	0.18505	7.6863	0.17508	7.56787	3.37086	7.19105	2.49421
7.92316	0.18838	7.69707	0.15329	7.57864	3.56736	7.20181	2.62776
7.93393	0.20237	7.70783	0.13312	7.5894	3.73843	7.21258	2.78556
7.94469	0.22593	7.7186	0.11314	7.60017	3.85823	7.22335	2.93887
7.95546	0.25732	7.72937	0.09349	7.61094	3.94146	7.23411	3.05748
7.96623	0.29606	7.74013	0.07473	7.6217	4.00746	7.24488	3.11396
7.97699	0.33963	7.7509	0.05758	7.63247	4.05406	7.25565	3.10888
7.98776	0.38376	7.76166	0.04266	7.64323	4.07651	7.26641	3.03015
7.99852	0.42639	7.77243	0.03037	7.654	4.07182	7.27718	2.89677
8.00929	0.46897	7.7832	0.02078	7.66477	4.04352	7.28795	2.7151
8.02006	0.51215	7.79396	0.01374	7.67553	4.00466	7.29871	2.45694
8.03082	0.5529	7.80473	0.00893	7.6863	3.97416	7.30948	2.14511
8.04159	0.59039	7.8155	0.00595	7.69707	3.9545	7.32024	1.80771
8.05236	0.62885	7.82626	0.00449	7.70783	3.92245	7.33101	1.47324
8.06312	0.67134	7.83703	0.00428	7.7186	3.85856	7.34178	1.16649
8.07389	0.71583	7.8478	0.00517	7.72937	3.78433	7.35254	0.90937
8.08465	0.75911	7.85856	0.00712	7.74013	3.69503	7.36331	0.71333
8.09542	0.79784	7.86933	0.01012	7.7509	3.5609	7.37408	0.58027
8.10619	0.82999	7.88009	0.01413	7.76166	3.40682	7.38484	0.51176
8.11695	0.8541	7.89086	0.01905	7.77243	3.2495	7.39561	0.50732
8.12772	0.86541	7.90163	0.02468	7.7832	3.07339	7.40638	0.5653
8.13849	0.86552	7.91239	0.03066	7.79396	2.87273	7.41714	0.68287
8.14925	0.85436	7.92316	0.03655	7.80473	2.65218	7.42791	0.85546
8.16002	0.82845	7.93393	0.0419	7.8155	2.41654	7.43867	1.07618
8.17079	0.79152	7.94469	0.04631	7.82626	2.18706	7.44944	1.33561
8.18155	0.74684	7.95546	0.04955	7.83703	1.96868	7.46021	1.62253
8.19232	0.69977	7.96623	0.05258	7.8478	1.76578	7.47097	1.92537
8.20308	0.65605	7.97699	0.05544	7.85856	1.58534	7.48174	2.23405
8.21385	0.61898	7.98776	0.05723	7.86933	1.42108	7.49251	2.56208
8.22462	0.59084	7.99852	0.05816	7.88009	1.28353	7.50327	2.90297
8.23538	0.57243	8.00929	0.05846	7.89086	1.18336	7.51404	3.23709
8.24615	0.56219	8.02006	0.0584	7.90163	1.12912	7.5248	3.57417
8.25692	0.55661	8.03082	0.05819	7.91239	1.12523	7.53557	3.90157
8.26768	0.55576	8.04159	0.05803	7.92316	1.17128	7.54634	4.19808
8.27845	0.55426	8.05236	0.05843	7.93393	1.26235	7.5571	4.45603
8.28922	0.54245	8.06312	0.06007	7.94469	1.39041	7.56787	4.68176
8.29998	0.5186	8.07389	0.06321	7.95546	1.54607	7.57864	4.89509
8.31075	0.48592	8.08465	0.06772	7.96623	1.73654	7.5894	5.07282
8.32151	0.4469	8.09542	0.07369	7.97699	1.95184	7.60017	5.18122
8.33228	0.40033	8.10619	0.0814	7.98776	2.16558	7.61094	5.24435
8.34305	0.34751	8.11695	0.09099	7.99852	2.37068	7.6217	5.29305
8.35381	0.29321	8.12772	0.10243	8.00929	2.5739	7.63247	5.33267
8.36458	0.24228	8.13849	0.1155	8.02006	2.77835	7.64323	5.3616
8.37535	0.19896	8.14925	0.1302	8.03082	2.97216	7.654	5.37663
8.38611	0.16637	8.16002	0.14679	8.04159	3.15108	7.66477	5.37859
8.39688	0.14626	8.17079	0.16475	8.05236	3.33638	7.67553	5.37782
8.40765	0.13902	8.18155	0.18345	8.06312	3.54174	7.6863	5.39213
8.41841	0.14392	8.19232	0.20433	8.07389	3.7519	7.69707	5.41719
8.42918	0.15944	8.20308	0.22801	8.08465	3.94685	7.70783	5.41488
8.43994	0.18371	8.21385	0.2527	8.09542	4.10926	7.7186	5.35505
8.45071	0.2149	8.22462	0.27687	8.10619	4.23152	7.72937	5.2698
8.46148	0.25148	8.23538	0.29924	8.11695	4.31055	7.74013	5.15387
8.47224	0.29411	8.24615	0.31815	8.12772	4.32521	7.7509	4.96558
8.48301	0.34274	8.25692	0.33175	8.13849	4.28434	7.76166	4.74188
8.49378	0.39455	8.26768	0.342	8.14925	4.18611	7.77243	4.50902
8.50454	0.44788	8.27845	0.34704	8.16002	4.00829	7.7832	4.24943
8.51531	0.50137	8.28922	0.34155	8.17079	3.76671	7.79396	3.95806
8.52607	0.5538	8.29998	0.32593	8.18155	3.47619	7.80473	3.64281
8.53684	0.60079	8.31075	0.30326	8.19232	3.16333	7.8155	3.31075
8.54761	0.6359	8.32151	0.27623	8.20308	2.85721	7.82626	2.98963
8.55837	0.65543	8.33228	0.24524	8.21385	2.57418	7.83703	2.68526
8.56914	0.65963	8.34305	0.21184	8.22462	2.32971	7.8478	2.40403
8.57991	0.65139	8.35381	0.17936	8.23538	2.13584	7.85856	2.15416
8.59067	0.63653	8.36458	0.15102	8.24615	1.99448	7.86933	1.92502
8.60144	0.61447	8.37535	0.12966	8.25692	1.89789	7.88009	1.72997
8.61221	0.58216	8.38611	0.11738	8.26768	1.83985	7.89086	1.58293
8.62297	0.54441	8.39688	0.11545	8.27845	1.80006	7.90163	1.49529
8.63374	0.5061	8.40765	0.12417	8.28922	1.74866	7.91239	1.47307
8.6445	0.47119	8.41841	0.14291	8.29998	1.67446	7.92316	1.5158
8.65527	0.44202	8.42918	0.17019	8.31075	1.58307	7.93393	1.61688
8.66604	0.41917	8.43994	0.20385	8.32151	1.47738	7.94469	1.76526
8.6768	0.40183	8.45071	0.24135	8.33228	1.3472	7.95546	1.94793
8.68757	0.39268	8.46148	0.28009	8.34305	1.19337	7.96623	2.17277
8.69834	0.39006	8.47224	0.31931	8.35381	1.03153	7.97699	2.42627
8.7091	0.38736	8.48301	0.35792	8.36458	0.8795	7.98776	2.67476
8.71987	0.38368	8.49378	0.39316	8.37535	0.75413	7.99852	2.90977
8.73064	0.37897	8.50454	0.42597	8.38611	0.66894	8.00929	3.14162
8.7414	0.37334	8.51531	0.4584	8.39688	0.63235	8.02006	3.37655
8.75217	0.37127	8.52607	0.48737	8.40765	0.64736	8.03082	3.60177
8.76293	0.37444	8.53684	0.50917	8.41841	0.71191	8.04159	3.81434
8.7737	0.38127	8.54761	0.52239	8.42918	0.81992	8.05236	4.04153
8.78447	0.39253	8.55837	0.5258	8.43994	0.96271	8.06312	4.30116
8.79523	0.4083	8.56914	0.51933	8.45071	1.13034	8.07389	4.57657
8.806	0.4306	8.57991	0.50426	8.46148	1.31268	8.08465	4.84409
8.81677	0.45733	8.59067	0.4884	8.47224	1.51007	8.09542	5.08143
8.82753	0.48245	8.60144	0.4722	8.48301	1.71731	8.10619	5.27626
8.8383	0.5025	8.61221	0.45041	8.49378	1.91324	8.11695	5.42077
8.84907	0.51443	8.62297	0.42592	8.50454	2.08214	8.12772	5.4861
8.85983	0.51946	8.63374	0.40199	8.51531	2.21462	8.13849	5.48323
8.8706	0.51857	8.6445	0.38139	8.52607	2.32223	8.14925	5.40882
8.88136	0.51266	8.65527	0.36585	8.53684	2.39638	8.16002	5.23424
8.89213	0.50204	8.66604	0.35572	8.54761	2.40979	8.17079	4.97998
8.9029	0.48675	8.6768	0.35011	8.55837	2.36037	8.18155	4.66507
8.91366	0.47374	8.68757	0.34926	8.56914	2.26938	8.19232	4.32426
8.92443	0.468	8.69834	0.35305	8.57991	2.15376	8.20308	3.99463
8.9352	0.47146	8.7091	0.35727	8.59067	2.02033	8.21385	3.69478
8.94596	0.48656	8.71987	0.3593	8.60144	1.87656	8.22462	3.44129
8.95673	0.5136	8.73064	0.35835	8.61221	1.7273	8.23538	3.24572
8.96749	0.55064	8.7414	0.35334	8.62297	1.58728	8.24615	3.10616
8.97826	0.59388	8.75217	0.3478	8.63374	1.46785	8.25692	3.0086
8.98903	0.64121	8.76293	0.34279	8.6445	1.3752	8.26768	2.95124
8.99979	0.68813	8.7737	0.3366	8.65527	1.3099	8.27845	2.90567
9.01056	0.72683	8.78447	0.33014	8.66604	1.26788	8.28922	2.82322
9.02133	0.75699	8.79523	0.32413	8.6768	1.24247	8.29998	2.6918
9.03209	0.78138	8.806	0.32193	8.68757	1.2431	8.31075	2.52483
9.04286	0.79386	8.81677	0.32305	8.69834	1.26242	8.32151	2.33186
9.05363	0.78834	8.82753	0.32311	8.7091	1.27696	8.33228	2.10281
9.06439	0.76537	8.8383	0.32056	8.71987	1.28466	8.34305	1.84256
9.07516	0.7297	8.84907	0.3139	8.73064	1.28672	8.35381	1.57613
9.08592	0.68369	8.85983	0.30209	8.7414	1.28637	8.36458	1.33038
9.09669	0.63091	8.8706	0.2865	8.75217	1.30057	8.37535	1.12978
9.10746	0.57556	8.88136	0.27084	8.76293	1.33448	8.38611	0.99326
9.11822	0.51926	8.89213	0.25423	8.7737	1.38054	8.39688	0.93204
9.12899	0.46348	8.9029	0.23463	8.78447	1.44054	8.40765	0.94934
9.13976	0.40823	8.91366	0.21403	8.79523	1.51447	8.41841	1.04106
9.15052	0.35577	8.92443	0.19473	8.806	1.61041	8.42918	1.19739
9.16129	0.30777	8.9352	0.17884	8.81677	1.72224	8.43994	1.40501
9.17206	0.26509	8.94596	0.168	8.82753	1.83004	8.45071	1.64925
9.18282	0.22789	8.95673	0.16306	8.8383	1.92366	8.46148	1.91596
9.19359	0.1958	8.96749	0.16413	8.84907	1.99393	8.47224	2.20657
9.20435	0.17096	8.97826	0.17066	8.85983	2.05248	8.48301	2.51589
9.21512	0.15291	8.98903	0.18246	8.8706	2.09767	8.49378	2.81722
9.22589	0.13899	8.99979	0.19927	8.88136	2.11586	8.50454	3.09469
9.23665	0.13004	9.01056	0.21896	8.89213	2.10905	8.51531	3.33967
9.24742	0.12781	9.02133	0.23952	8.9029	2.08291	8.52607	3.55639
9.25819	0.13467	9.03209	0.26013	8.91366	2.07282	8.53684	3.72572
9.26895	0.15318	9.04286	0.2786	8.92443	2.09559	8.54761	3.81112
9.27972	0.18551	9.05363	0.29224	8.9352	2.14591	8.55837	3.80282
9.29049	0.2329	9.06439	0.29935	8.94596	2.23271	8.56914	3.72116
9.30125	0.29517	9.07516	0.3007	8.95673	2.35802	8.57991	3.58814
9.31202	0.37041	9.08592	0.29533	8.96749	2.51567	8.59067	3.42589
9.32278	0.45488	9.09669	0.28271	8.97826	2.69167	8.60144	3.24034
9.33355	0.54316	9.10746	0.26399	8.98903	2.87886	8.61221	3.02681
9.34432	0.62864	9.11822	0.23976	8.99979	3.05549	8.62297	2.81077
9.35508	0.708	9.12899	0.21121	9.01056	3.18669	8.63374	2.61523
9.36585	0.77542	9.13976	0.17928	9.02133	3.27479	8.6445	2.45646
9.37662	0.82357	9.15052	0.14647	9.03209	3.3332	8.65527	2.34164
9.38738	0.84732	9.16129	0.11509	9.04286	3.3343	8.66604	2.26907
9.39815	0.8484	9.17206	0.087	9.05363	3.25274	8.6768	2.23061
9.40891	0.83277	9.18282	0.06337	9.06439	3.09617	8.68757	2.23905
9.41968	0.80252	9.19359	0.04478	9.07516	2.89413	8.69834	2.28379
9.43045	0.76277	9.20435	0.03128	9.08592	2.66395	8.7091	2.32658
9.44121	0.71819	9.21512	0.02264	9.09669	2.41925	8.71987	2.35883
9.45198	0.67315	9.22589	0.01854	9.10746	2.18056	8.73064	2.37822
9.46275	0.63313	9.23665	0.01878	9.11822	1.9585	8.7414	2.38444
9.47351	0.60167	9.24742	0.02337	9.12899	1.76003	8.75217	2.40545
9.48428	0.58006	9.25819	0.0325	9.13976	1.5844	8.76293	2.44767
9.49505	0.56766	9.26895	0.04649	9.15052	1.43386	8.7737	2.49444
9.50581	0.56564	9.27972	0.06556	9.16129	1.30661	8.78447	2.54911
9.51658	0.57257	9.29049	0.08966	9.17206	1.19725	8.79523	2.61346
9.52734	0.58495	9.30125	0.11824	9.18282	1.09856	8.806	2.70734
9.53811	0.59877	9.31202	0.15011	9.19359	1.00364	8.81677	2.824
9.54888	0.60955	9.32278	0.18343	9.20435	0.92515	8.82753	2.93045
9.55964	0.6197	9.33355	0.21587	9.21512	0.86065	8.8383	3.01352
9.57041	0.62881	9.34432	0.24484	9.22589	0.79374	8.84907	3.06162
9.58118	0.63329	9.35508	0.26975	9.23665	0.73117	8.85983	3.08823
9.59194	0.6348	9.36585	0.28923	9.24742	0.685	8.8706	3.09702
9.60271	0.63356	9.37662	0.30154	9.25819	0.67104	8.88136	3.0831
9.61348	0.63186	9.38738	0.30627	9.26895	0.70672	8.89213	3.04887
9.62424	0.63157	9.39815	0.30581	9.27972	0.80856	8.9029	2.99783
9.63501	0.63242	9.40891	0.30449	9.29049	0.9898	8.91366	2.97507
9.64577	0.63451	9.41968	0.30383	9.30125	1.25805	8.92443	3.00474
9.65654	0.63703	9.43045	0.30546	9.31202	1.61302	8.9352	3.08471
9.66731	0.64305	9.44121	0.3118	9.32278	2.04463	8.94596	3.22586
9.67807	0.65645	9.45198	0.32398	9.33355	2.53177	8.95673	3.42814
9.68884	0.67543	9.46275	0.34135	9.34432	3.04267	8.96749	3.67956
9.69961	0.69552	9.47351	0.36134	9.35508	3.54765	8.97826	3.95764
9.71037	0.71454	9.48428	0.38	9.36585	4.00449	8.98903	4.25413
9.72114	0.73027	9.49505	0.39285	9.37662	4.36456	8.99979	4.53968
9.73191	0.74315	9.50581	0.39745	9.38738	4.58813	9.01056	4.76223
9.74267	0.75815	9.51658	0.39347	9.39815	4.68243	9.02133	4.92353
9.75344	0.77327	9.52734	0.38308	9.40891	4.66772	9.03209	5.04373
9.7642	0.78013	9.53811	0.36424	9.41968	4.53758	9.04286	5.08464
9.77497	0.77548	9.54888	0.33418	9.43045	4.31155	9.05363	5.00819
9.78574	0.75916	9.55964	0.29661	9.44121	4.01135	9.06439	4.82129
9.7965	0.73327	9.57041	0.25614	9.45198	3.66486	9.07516	4.56023
9.80727	0.70191	9.58118	0.21725	9.46275	3.31654	9.08592	4.2442
9.81804	0.6668	9.59194	0.18356	9.47351	3.00443	9.09669	3.89416
9.8288	0.63081	9.60271	0.1572	9.48428	2.7555	9.10746	3.53834
9.83957	0.59622	9.61348	0.13885	9.49505	2.58391	9.11822	3.18918
9.85034	0.56114	9.62424	0.12772	9.50581	2.50678	9.12899	2.85651
9.8611	0.52569	9.63501	0.12205	9.51658	2.51687	9.13976	2.53989
9.87187	0.49191	9.64577	0.11965	9.52734	2.58594	9.15052	2.24919
9.88263	0.46165	9.65654	0.11856	9.53811	2.69229	9.16129	1.9896
9.8934	0.43634	9.66731	0.11831	9.54888	2.81284	9.17206	1.76103
9.90417	0.41958	9.67807	0.12021	9.55964	2.94815	9.18282	1.55942
9.91493	0.41269	9.68884	0.12422	9.57041	3.0832	9.19359	1.3791
9.9257	0.412	9.69961	0.13019	9.58118	3.18838	9.20435	1.23638
9.93647	0.41479	9.71037	0.14014	9.59194	3.27369	9.21512	1.1282
9.94723	0.42067	9.72114	0.15623	9.60271	3.33692	9.22589	1.03435
9.958	0.42863	9.73191	0.1802	9.61348	3.37977	9.23665	0.96292
9.96876	0.4358	9.74267	0.21265	9.62424	3.41448	9.24742	0.92912
9.97953	0.44094	9.75344	0.25246	9.63501	3.44531	9.25819	0.95338
9.9903	0.44454	9.7642	0.29686	9.64577	3.47811	9.26895	1.05835
10.0011	0.44412	9.77497	0.34163	9.65654	3.51281	9.27972	1.26513
10.0118	0.43693	9.78574	0.38167	9.66731	3.5657	9.29049	1.58947
10.0226	0.4258	9.7965	0.41253	9.67807	3.6547	9.30125	2.03811
10.0334	0.41481	9.80727	0.43135	9.68884	3.76315	9.31202	2.60545
10.0441	0.40691	9.81804	0.43775	9.69961	3.85836	9.32278	3.27127
10.0549	0.40358	9.8288	0.43514	9.71037	3.92139	9.33355	3.9997
10.0657	0.40613	9.83957	0.42154	9.72114	3.93511	9.34432	4.741
10.0764	0.41704	9.85034	0.39368	9.73191	3.90524	9.35508	5.45633
10.0872	0.43717	9.8611	0.3551	9.74267	3.86393	9.36585	6.08783
10.098	0.46525	9.87187	0.31007	9.75344	3.80264	9.37662	6.56753
10.1087	0.49783	9.88263	0.26282	9.7642	3.6869	9.38738	6.84276
10.1195	0.52988	9.8934	0.21687	9.77497	3.51716	9.39815	6.92754
10.1303	0.55714	9.90417	0.17567	9.78574	3.31094	9.40891	6.86108
10.141	0.57556	9.91493	0.14101	9.7965	3.09395	9.41968	6.64098
10.1518	0.5849	9.9257	0.11206	9.80727	2.8959	9.43045	6.29796
10.1626	0.58503	9.93647	0.08792	9.81804	2.73072	9.44121	5.86859
10.1733	0.57639	9.94723	0.06799	9.8288	2.60915	9.45198	5.39394
10.1841	0.5596	9.958	0.05171	9.83957	2.54399	9.46275	4.9321
10.1949	0.53446	9.96876	0.0386	9.85034	2.52488	9.47351	4.52851
10.2056	0.50536	9.97953	0.02832	9.8611	2.53554	9.48428	4.211
10.2164	0.47615	9.9903	0.02066	9.87187	2.56698	9.49505	3.98945
10.2272	0.44941	10.0011	0.01539	9.88263	2.60936	9.50581	3.87978
10.2379	0.42624	10.0118	0.01237	9.8934	2.6534	9.51658	3.87203
10.2487	0.40662	10.0226	0.01146	9.90417	2.71277	9.52734	3.9356
10.2595	0.3923	10.0334	0.01262	9.91493	2.79056	9.53811	4.0391
10.2702	0.3851	10.0441	0.01578	9.9257	2.85756	9.54888	4.14784
10.281	0.38499	10.0549	0.02088	9.93647	2.89805	9.55964	4.26833
10.2918	0.39042	10.0657	0.02775	9.94723	2.92208	9.57041	4.38993
10.3025	0.40052	10.0764	0.03608	9.958	2.93542	9.58118	4.48409
10.3133	0.41714	10.0872	0.04535	9.96876	2.92587	9.59194	4.56876
10.324	0.44189	10.098	0.05483	9.97953	2.89182	9.60271	4.64337
10.3348	0.47546	10.1087	0.06361	9.9903	2.84242	9.61348	4.70953
10.3456	0.51713	10.1195	0.07077	10.0011	2.76917	9.62424	4.77825
10.3564	0.56594	10.1303	0.0759	10.0118	2.66011	9.63501	4.84796
10.3671	0.61816	10.141	0.07835	10.0226	2.53185	9.64577	4.91858
10.3779	0.67157	10.1518	0.0783	10.0334	2.40641	9.65654	4.9835
10.3887	0.72067	10.1626	0.07592	10.0441	2.29797	9.66731	5.06347
10.3994	0.75878	10.1733	0.07098	10.0549	2.21135	9.67807	5.18779
10.4102	0.78215	10.1841	0.06393	10.0657	2.15146	9.68884	5.33368
10.4209	0.785	10.1949	0.05529	10.0764	2.13205	9.69961	5.45651
10.4317	0.77031	10.2056	0.04605	10.0872	2.1601	9.71037	5.53818
10.4425	0.74031	10.2164	0.03719	10.098	2.23275	9.72114	5.56363
10.4533	0.69708	10.2272	0.02955	10.1087	2.33673	9.73191	5.54523
10.464	0.6423	10.2379	0.02379	10.1195	2.4506	9.74267	5.52886
10.4748	0.57537	10.2487	0.0204	10.1303	2.55385	9.75344	5.50515
10.4855	0.50222	10.2595	0.01969	10.141	2.62867	9.7642	5.42394
10.4963	0.42824	10.2702	0.02187	10.1518	2.67345	9.77497	5.27633
10.5071	0.35954	10.281	0.02705	10.1626	2.68568	9.78574	5.0742
10.5178	0.30065	10.2918	0.03532	10.1733	2.668	9.7965	4.84106
10.5286	0.25329	10.3025	0.04666	10.1841	2.62122	9.80727	4.60864
10.5394	0.22029	10.3133	0.06103	10.1949	2.54186	9.81804	4.3925
10.5502	0.20366	10.324	0.07826	10.2056	2.44754	9.8288	4.21179
10.5609	0.20441	10.3348	0.0981	10.2164	2.35339	9.83957	4.08098
10.5717	0.2224	10.3456	0.12014	10.2272	2.26865	9.85034	3.98112
10.5824	0.25609	10.3564	0.14423	10.2379	2.19623	9.8611	3.89729
10.5932	0.30236	10.3671	0.16938	10.2487	2.13475	9.87187	3.82729
10.604	0.35663	10.3779	0.19495	10.2595	2.09415	9.88263	3.76795
10.6148	0.41321	10.3887	0.21909	10.2702	2.08598	9.8934	3.71542
10.6255	0.46596	10.3994	0.2385	10.281	2.11245	9.90417	3.6934
10.6363	0.51144	10.4102	0.25118	10.2918	2.16733	9.91493	3.70922
10.647	0.54523	10.4209	0.2556	10.3025	2.24795	9.9257	3.72571
10.6578	0.56785	10.4317	0.25263	10.3133	2.36558	9.93647	3.72166
10.6686	0.58056	10.4425	0.2447	10.324	2.52923	9.94723	3.70781
10.6793	0.58238	10.4533	0.23156	10.3348	2.74178	9.958	3.68955
10.6901	0.57797	10.464	0.21184	10.3456	2.99746	9.96876	3.65052
10.7009	0.5704	10.4748	0.18651	10.3564	3.28848	9.97953	3.58799
10.7116	0.56289	10.4855	0.15801	10.3671	3.5916	9.9903	3.51298
10.7224	0.56	10.4963	0.1288	10.3779	3.89402	10.0011	3.41521
10.7332	0.56471	10.5071	0.10109	10.3887	4.16398	10.0118	3.28056
10.7439	0.57789	10.5178	0.0765	10.3994	4.36611	10.0226	3.13008
10.7547	0.59973	10.5286	0.05583	10.4102	4.48095	10.0334	2.99192
10.7655	0.62854	10.5394	0.03936	10.4209	4.47518	10.0441	2.885
10.7762	0.65881	10.5502	0.02689	10.4317	4.36747	10.0549	2.81635
10.787	0.68846	10.5609	0.0179	10.4425	4.17311	10.0657	2.79239
10.7978	0.71515	10.5717	0.01172	10.4533	3.90526	10.0764	2.82902
10.8085	0.73334	10.5824	0.00767	10.464	3.57602	10.0872	2.9322
10.8193	0.73923	10.5932	0.00517	10.4748	3.1846	10.098	3.09404
10.8301	0.72971	10.604	0.00375	10.4855	2.76444	10.1087	3.29227
10.8408	0.70694	10.6148	0.00307	10.4963	2.34501	10.1195	3.4936
10.8516	0.67453	10.6255	0.00295	10.5071	1.95912	10.1303	3.66742
10.8624	0.63725	10.6363	0.00336	10.5178	1.63038	10.141	3.78665
10.8731	0.59696	10.647	0.00439	10.5286	1.3672	10.1518	3.84853
10.8839	0.55503	10.6578	0.0063	10.5394	1.1838	10.1626	3.84999
10.8947	0.51503	10.6686	0.0095	10.5502	1.09004	10.1733	3.7951
10.9054	0.47822	10.6793	0.01454	10.5609	1.09073	10.1841	3.6862
10.9162	0.44689	10.6901	0.02215	10.5717	1.18464	10.1949	3.52039
10.927	0.42265	10.7009	0.03314	10.5824	1.36328	10.2056	3.32729
10.9377	0.40629	10.7116	0.04833	10.5932	1.61018	10.2164	3.13449
10.9485	0.39586	10.7224	0.06846	10.604	1.90123	10.2272	2.96237
10.9593	0.38872	10.7332	0.09398	10.6148	2.20659	10.2379	2.82277
10.97	0.38402	10.7439	0.12497	10.6255	2.49451	10.2487	2.72094
10.9808	0.37876	10.7547	0.16095	10.6363	2.74726	10.2595	2.67362
10.9916	0.37219	10.7655	0.20078	10.647	2.94286	10.2702	2.69792
11.0023	0.36337	10.7762	0.2427	10.6578	3.08762	10.281	2.79858
11.0131	0.3496	10.787	0.28518	10.6686	3.18725	10.2918	2.96872
11.0239	0.33305	10.7978	0.32618	10.6793	3.23597	10.3025	3.20352
11.0346	0.31719	10.8085	0.36309	10.6901	3.2611	10.3133	3.51173
11.0454	0.30367	10.8193	0.39289	10.7009	3.27685	10.324	3.89678
11.0562	0.29297	10.8301	0.41314	10.7116	3.29658	10.3348	4.35237
11.0669	0.28618	10.8408	0.42601	10.7224	3.33954	10.3456	4.8602
11.0777	0.28427	10.8516	0.43538	10.7332	3.41516	10.3564	5.40419
11.0885	0.28809	10.8624	0.4431	10.7439	3.52122	10.3671	5.944
11.0992	0.29669	10.8731	0.44884	10.7547	3.65577	10.3779	6.46127
11.11	0.30741	10.8839	0.45255	10.7655	3.80662	10.3887	6.90662
11.1208	0.31927	10.8947	0.45568	10.7762	3.9383	10.3994	7.22016
11.1315	0.32939	10.9054	0.45859	10.787	4.04395	10.4102	7.37376
11.1423	0.33347	10.9162	0.46036	10.7978	4.11745	10.4209	7.32006
11.1531	0.3317	10.927	0.45982	10.8085	4.13372	10.4317	7.09472
11.1638	0.32336	10.9377	0.45581	10.8193	4.08048	10.4425	6.73553
11.1746	0.30853	10.9485	0.44489	10.8301	3.94942	10.4533	6.26299
11.1854	0.28738	10.9593	0.4279	10.8408	3.75749	10.464	5.69121
11.1961	0.25886	10.97	0.40644	10.8516	3.52965	10.4748	5.02664
11.2069	0.22606	10.9808	0.37676	10.8624	3.29141	10.4855	4.32319
11.2177	0.19205	10.9916	0.33885	10.8731	3.05239	10.4963	3.62815
11.2284	0.1586	11.0023	0.29576	10.8839	2.82185	10.5071	2.99141
11.2392	0.12758	11.0131	0.25072	10.8947	2.6138	10.5178	2.44773
11.25	0.10078	11.0239	0.20773	10.9054	2.42991	10.5286	2.00842
11.2607	0.07942	11.0346	0.17047	10.9162	2.27948	10.5394	1.69085
11.2715	0.06415	11.0454	0.14134	10.927	2.17309	10.5502	1.50519
11.2823	0.05514	11.0562	0.12151	10.9377	2.12152	10.5609	1.45431
11.293	0.05209	11.0669	0.11139	10.9485	2.1167	10.5717	1.53341
11.3038	0.05442	11.0777	0.11073	10.9593	2.14256	10.5824	1.72898
11.3146	0.06131	11.0885	0.11847	10.97	2.19254	10.5932	2.01836
11.3253	0.07179	11.0992	0.13281	10.9808	2.25118	10.604	2.37042
11.3361	0.08481	11.11	0.15127	10.9916	2.30783	10.6148	2.74798
11.3469	0.09936	11.1208	0.17095	11.0023	2.34962	10.6255	3.11274
11.3576	0.11448	11.1315	0.18871	11.0131	2.35851	10.6363	3.44488
11.3684	0.13046	11.1423	0.20159	11.0239	2.34319	10.647	3.7204
11.3792	0.14643	11.1531	0.20894	11.0346	2.32367	10.6578	3.95052
11.3899	0.16034	11.1638	0.20935	11.0454	2.30043	10.6686	4.14712
11.4007	0.17187	11.1746	0.20411	11.0562	2.26478	10.6793	4.30733
11.4115	0.1812	11.1854	0.19376	11.0669	2.22119	10.6901	4.46698
11.4222	0.18714	11.1961	0.17651	11.0777	2.17961	10.7009	4.64426
11.433	0.18814	11.2069	0.15473	11.0885	2.15261	10.7116	4.8535
11.4437	0.18394	11.2177	0.13135	11.0992	2.14155	10.7224	5.11304
11.4545	0.17574	11.2284	0.10951	11.11	2.13611	10.7332	5.42605
11.4653	0.16568	11.2392	0.09208	11.1208	2.13801	10.7439	5.77899
11.4761	0.15421	11.25	0.0815	11.1315	2.13453	10.7547	6.16504
11.4868	0.14108	11.2607	0.0795	11.1423	2.10144	10.7655	6.55943
11.4976	0.12724	11.2715	0.08711	11.1531	2.04469	10.7762	6.89795
11.5084	0.11426	11.2823	0.10448	11.1638	1.96471	10.787	7.17028
11.5191	0.10353	11.293	0.13084	11.1746	1.851	10.7978	7.36703
11.5299	0.09597	11.3038	0.16439	11.1854	1.70089	10.8085	7.4462
11.5406	0.0919	11.3146	0.20237	11.1961	1.51615	10.8193	7.38612
11.5514	0.09091	11.3253	0.24116	11.2069	1.31537	10.8301	7.17358
11.5622	0.09205	11.3361	0.27676	11.2177	1.11524	10.8408	6.84606
11.573	0.09422	11.3469	0.30522	11.2284	0.92194	10.8516	6.45849
11.5837	0.09596	11.3576	0.32335	11.2392	0.74294	10.8624	6.05496
11.5945	0.09625	11.3684	0.33502	11.25	0.58667	10.8731	5.64939
11.6052	0.09422	11.3792	0.33902	11.2607	0.45919	10.8839	5.25886
11.616	0.09043	11.3899	0.32927	11.2715	0.36433	10.8947	4.90891
11.6268	0.08497	11.4007	0.30794	11.2823	0.30403	10.9054	4.6034
11.6375	0.07687	11.4115	0.27907	11.293	0.27875	10.9162	4.35213
11.6483	0.067	11.4222	0.24521	11.3038	0.28794	10.927	4.16354
11.6591	0.05648	11.433	0.20833	11.3146	0.33027	10.9377	4.04465
11.6699	0.04641	11.4437	0.17141	11.3253	0.40379	10.9485	3.97375
11.6806	0.03777	11.4545	0.13697	11.3361	0.50587	10.9593	3.93205
11.6914	0.03122	11.4653	0.1068	11.3469	0.63306	10.97	3.91386
11.7021	0.0271	11.4761	0.0816	11.3576	0.7809	10.9808	3.88625
11.7129	0.02541	11.4868	0.06119	11.3684	0.94667	10.9916	3.83467
11.7237	0.02586	11.4976	0.04514	11.3792	1.12264	11.0023	3.75095
11.7345	0.02798	11.5084	0.03286	11.3899	1.29591	11.0131	3.62032
11.7452	0.03118	11.5191	0.02373	11.4007	1.45975	11.0239	3.46459
11.756	0.0349	11.5299	0.01713	11.4115	1.61069	11.0346	3.31843
11.7667	0.03865	11.5406	0.01249	11.4222	1.73124	11.0454	3.18984
11.7775	0.04237	11.5514	0.00933	11.433	1.8011	11.0562	3.07255
11.7883	0.04588	11.5622	0.00724	11.4437	1.81384	11.0669	2.97378
11.799	0.0494	11.573	0.0059	11.4545	1.78034	11.0777	2.90537
11.8098	0.05294	11.5837	0.00504	11.4653	1.72297	11.0885	2.88085
11.8206	0.05593	11.5945	0.00446	11.4761	1.64745	11.0992	2.89862
11.8313	0.05834	11.6052	0.00402	11.4868	1.55254	11.11	2.94154
11.8421	0.06005	11.616	0.00365	11.4976	1.45044	11.1208	3.00677
11.8529	0.06086	11.6268	0.0033	11.5084	1.35913	11.1315	3.07248
11.8636	0.06052	11.6375	0.0029	11.5191	1.2936	11.1423	3.10161
11.8744	0.05921	11.6483	0.00247	11.5299	1.26256	11.1531	3.09613
11.8852	0.05673	11.6591	0.00204	11.5406	1.26654	11.1638	3.04908
11.8959	0.05344	11.6699	0.00164	11.5514	1.29769	11.1746	2.94557
11.9067	0.04942	11.6806	0.0013	11.5622	1.34161	11.1854	2.7785
11.9175	0.0441	11.6914	0.00104	11.573	1.38571	11.1961	2.54235
11.9282	0.0379	11.7021	0.000859621	11.5837	1.41195	11.2069	2.26796
11.939	0.03134	11.7129	0.000768288	11.5945	1.4111	11.2177	1.98354
11.9498	0.02498	11.7237	0.000753558	11.6052	1.37441	11.2284	1.69695
11.9605	0.0193	11.7345	0.000801957	11.616	1.3061	11.2392	1.42269
11.9713	0.0147	11.7452	0.000898982	11.6268	1.21088	11.25	1.18077
11.9821	0.01139	11.756	0.00103	11.6375	1.08208	11.2607	0.98818
11.9928	0.00949	11.7667	0.00119	11.6483	0.93431	11.2715	0.85758
12.0036	0.00902	11.7775	0.00138	11.6591	0.78442	11.2823	0.79649
12.0144	0.00991	11.7883	0.0016	11.6699	0.64857	11.293	0.80674
12.0251	0.01204	11.799	0.00186	11.6806	0.54004	11.3038	0.88463
12.0359	0.01521	11.8098	0.00216	11.6914	0.46776	11.3146	1.02139
12.0467	0.01914	11.8206	0.00246	11.7021	0.43566	11.3253	1.20424
12.0574	0.02345	11.8313	0.00277	11.7129	0.44286	11.3361	1.41792
12.0682	0.02771	11.8421	0.00304	11.7237	0.48437	11.3469	1.64643
12.079	0.03145	11.8529	0.00326	11.7345	0.55229	11.3576	1.87476
12.0897	0.03424	11.8636	0.0034	11.7452	0.63726	11.3684	2.11072
12.1005	0.03605	11.8744	0.00345	11.756	0.7301	11.3792	2.34131
12.1113	0.03672	11.8852	0.0034	11.7667	0.82337	11.3899	2.53297
12.122	0.03652	11.8959	0.00327	11.7775	0.91814	11.4007	2.6828
12.1328	0.03561	11.9067	0.00307	11.7883	1.0124	11.4115	2.79653
12.1436	0.03372	11.9175	0.00277	11.799	1.11179	11.4222	2.8593
12.1543	0.03123	11.9282	0.00239	11.8098	1.21637	11.433	2.85115
12.1651	0.02856	11.939	0.00198	11.8206	1.31336	11.4437	2.77143
12.1759	0.02607	11.9498	0.00158	11.8313	1.39972	11.4545	2.64032
12.1866	0.02399	11.9605	0.0012	11.8421	1.4701	11.4653	2.4908
12.1974	0.02239	11.9713	0.000886926	11.8529	1.51686	11.4761	2.33117
12.2082	0.02118	11.9821	0.000638481	11.8636	1.53146	11.4868	2.1586
12.2189	0.02018	11.9928	0.00046097	11.8744	1.51674	11.4976	1.98723
12.2297	0.01929	12.0036	0.000350265	11.8852	1.46744	11.5084	1.8386
12.2405	0.01831	12.0144	0.000298195	11.8959	1.39264	11.5191	1.73033
12.2512	0.01722	12.0251	0.000294568	11.9067	1.29487	11.5299	1.67215
12.262	0.01595	12.0359	0.000328512	11.9175	1.15973	11.5406	1.66346
12.2728	0.01428	12.0467	0.000389002	11.9282	0.99868	11.5514	1.69309
12.2835	0.01229	12.0574	0.000464976	11.939	0.82625	11.5622	1.74166
12.2943	0.01016	12.0682	0.000545672	11.9498	0.65738	11.573	1.79241
12.3051	0.00805	12.079	0.000621302	11.9605	0.50503	11.5837	1.82165
12.3158	0.00611	12.0897	0.000684186	11.9713	0.37871	11.5945	1.81729
12.3266	0.00444	12.1005	0.000735356	11.9821	0.28399	11.6052	1.76783
12.3374	0.0031	12.1113	0.000774324	11.9928	0.22296	11.616	1.678
12.3481	0.00208	12.122	0.000810289	12.0036	0.195	11.6268	1.55372
12.3589	0.00136	12.1328	0.000849937	12.0144	0.19769	11.6375	1.38669
12.3697	0.000880329	12.1436	0.000890936	12.0251	0.22731	11.6483	1.19556
12.3804	0.000580572	12.1543	0.000942211	12.0359	0.27905	11.6591	1.00179
12.3912	0.000408661	12.1651	0.00101	12.0467	0.34699	11.6699	0.8259
12.402	0.000319552	12.1759	0.0011	12.0574	0.42408	11.6806	0.68471
12.4127	0.000278963	12.1866	0.0012	12.0682	0.5025	11.6914	0.58943
12.4235	0.000262741	12.1974	0.00131	12.079	0.57444	11.7021	0.54499
12.4343	0.000257075	12.2082	0.0014	12.0897	0.6333	11.7129	0.55028
12.445	0.000254668	12.2189	0.00147	12.1005	0.67985	11.7237	0.59912
12.4558	0.000248376	12.2297	0.0015	12.1113	0.7128	11.7345	0.6818
12.4666	0.000233899	12.2405	0.00149	12.122	0.73904	11.7452	0.78694
12.4773	0.000213645	12.2512	0.00144	12.1328	0.76276	11.756	0.90351
12.4881	0.000189053	12.262	0.00136	12.1436	0.7795	11.7667	1.02276
12.4989	0.000161032	12.2728	0.00124	12.1543	0.7955	11.7775	1.1464
12.5096	0.000131794	12.2835	0.00107	12.1651	0.81589	11.7883	1.27232
12.5204	0.000103643	12.2943	0.000888821	12.1759	0.84297	11.799	1.40759
12.5312	7.83092e-05	12.3051	0.00070562	12.1866	0.87512	11.8098	1.55206
14.4691	0	12.3158	0.000535743	12.1974	0.90691	11.8206	1.68942
--	--	12.3266	0.000388948	12.2082	0.93232	11.8313	1.81471
--	--	12.3374	0.000269966	12.2189	0.94445	11.8421	1.91971
--	--	12.3481	0.000179133	12.2297	0.93862	11.8529	1.99312
--	--	12.3589	0.000113611	12.2405	0.90986	11.8636	2.02265
--	--	12.3697	6.88775e-05	12.2512	0.86212	11.8744	2.01152
--	--	14.4691	0	12.262	0.79587	11.8852	1.95238
--	--	--	--	12.2728	0.70659	11.8959	1.8574
--	--	--	--	12.2835	0.60286	11.9067	1.73011
--	--	--	--	12.2943	0.49461	11.9175	1.55151
--	--	--	--	12.3051	0.39131	11.9282	1.33725
--	--	--	--	12.3158	0.30062	11.939	1.10713
--	--	--	--	12.3266	0.22764	11.9498	0.88142
--	--	--	--	12.3374	0.17472	11.9605	0.67775
--	--	--	--	12.3481	0.14186	11.9713	0.50904
--	--	--	--	12.3589	0.12721	11.9821	0.38296
--	--	--	--	12.3697	0.12768	11.9928	0.30247
--	--	--	--	12.3804	0.13945	12.0036	0.26689
--	--	--	--	12.3912	0.15833	12.0144	0.27311
--	--	--	--	12.402	0.18008	12.0251	0.3162
--	--	--	--	12.4127	0.20072	12.0359	0.38971
--	--	--	--	12.4235	0.21684	12.0467	0.48563
--	--	--	--	12.4343	0.22773	12.0574	0.59431
--	--	--	--	12.445	0.23355	12.0682	0.70504
--	--	--	--	12.4558	0.23152	12.079	0.80714
--	--	--	--	12.4666	0.21993	12.0897	0.89162
--	--	--	--	12.4773	0.20201	12.1005	0.95987
--	--	--	--	12.4881	0.17981	12.1113	1.01032
--	--	--	--	12.4989	0.15382	12.122	1.05284
--	--	--	--	12.5096	0.12646	12.1328	1.09331
--	--	--	--	12.5204	0.09991	12.1436	1.12538
--	--	--	--	12.5312	0.07584	12.1543	1.1573
--	--	--	--	12.5419	0.0553	12.1651	1.19562
--	--	--	--	12.5527	0.03873	12.1759	1.24264
--	--	--	--	12.5634	0.02604	12.1866	1.29514
--	--	--	--	12.5742	0.0168	12.1974	1.34465
--	--	--	--	12.585	0.0104	12.2082	1.38278
--	--	--	--	12.5958	0.00617	12.2189	1.40025
--	--	--	--	12.6065	0.00351	12.2297	1.38966
--	--	--	--	12.6173	0.00192	12.2405	1.34442
--	--	--	--	12.628	0.001	12.2512	1.27062
--	--	--	--	12.6388	0.000500452	12.262	1.16907
--	--	--	--	12.6496	0.000239576	12.2728	1.03466
--	--	--	--	12.6603	0.000109748	12.2835	0.88042
--	--	--	--	12.6711	4.70125e-05	12.2943	0.72109
--	--	--	--	14.4691	0	12.3051	0.57063
--	--	--	--	--	--	12.3158	0.44023
--	--	--	--	--	--	12.3266	0.33732
--	--	--	--	--	--	12.3374	0.26535
--	--	--	--	--	--	12.3481	0.22431
--	--	--	--	--	--	12.3589	0.21145
--	--	--	--	--	--	12.3697	0.22211
--	--	--	--	--	--	12.3804	0.25029
--	--	--	--	--	--	12.3912	0.28923
--	--	--	--	--	--	12.402	0.3319
--	--	--	--	--	--	12.4127	0.37152
--	--	--	--	--	--	12.4235	0.40215
--	--	--	--	--	--	12.4343	0.42275
--	--	--	--	--	--	12.445	0.43377
--	--	--	--	--	--	12.4558	0.4301
--	--	--	--	--	--	12.4666	0.40862
--	--	--	--	--	--	12.4773	0.37537
--	--	--	--	--	--	12.4881	0.33417
--	--	--	--	--	--	12.4989	0.28591
--	--	--	--	--	--	12.5096	0.23508
--	--	--	--	--	--	12.5204	0.18574
--	--	--	--	--	--	12.5312	0.14101
--	--	--	--	--	--	12.5419	0.10284
--	--	--	--	--	--	12.5527	0.07202
--	--	--	--	--	--	12.5634	0.04843
--	--	--	--	--	--	12.5742	0.03125
--	--	--	--	--	--	12.585	0.01935
--	--	--	--	--	--	12.5958	0.01149
--	--	--	--	--	--	12.6065	0.00654
--	--	--	--	--	--	12.6173	0.00356
--	--	--	--	--	--	12.628	0.00186
--	--	--	--	--	--	12.6388	0.000931271
--	--	--	--	--	--	12.6496	0.000445838
--	--	--	--	--	--	12.6603	0.000204244
--	--	--	--	--	--	12.6711	8.75002e-05
--	--	--	--	--	--	14.4691	0
--	--	--	--	--	--	-43.3354	0.000337667
--	--	--	--	--	--	-43.3354	0.000337667
--	--	--	--	--	--	-43.3354	0.000337667
--	--	--	--	--	--	-43.3354	0.000337667
--	--	--	--	--	--	-43.3354	0.000337667
--	--	--	--	--	--	-43.3354	0.000337667
--	--	--	--	--	--	-43.3354	0.000337667
--	--	--	--	--	--	-43.3354	0.000337667
--	--	--	--	--	--	-43.3354	0.000337667
--	--	--	--	--	--	-43.3354	0.000337667
--	--	--	--	--	--	-43.3354	0.000337667
--	--	--	--	--	--	-43.3354	0.000337667
--	--	--	--	--	--	-43.3354	0.000337667
--	--	--	--	--	--	-43.3354	0.000337667
--	--	--	--	--	--	-43.3354	0.000337667
--	--	--	--	--	--	-43.3354	0.000337667
--	--	--	--	--	--	-43.3354	0.000337667
--	--	--	--	--	--	-43.3354	0.000337667
--	--	--	--	--	--	-43.3354	0.000337667
--	--	--	--	--	--	-43.3354	0.000337667
--	--	--	--	--	--	-43.3354	0.000337667
--	--	--	--	--	--	-43.3354	0.000337667
--	--	--	--	--	--	-43.3354	0.000337667
--	--	--	--	--	--	-43.3354	0.000337667
--	--	--	--	--	--	-43.3354	0.000337667
--	--	--	--	--	--	-43.3354	0.000337667
--	--	--	--	--	--	-43.3354	0.000337667
--	--	--	--	--	--	-43.3354	0.000337667
--	--	--	--	--	--	-43.3354	0.000337667
--	--	--	--	--	--	-43.3354	0.000337667
--	--	--	--	--	--	-43.3354	0.000337667
--	--	--	--	--	--	-43.3354	0.000337667
--	--	--	--	--	--	-43.3354	0.000337667
--	--	--	--	--	--	-43.3354	0.000337667
--	--	--	--	--	--	-43.3354	0.000337667
--	--	--	--	--	--	-43.3354	0.000337667
--	--	--	--	--	--	-43.3354	0.000337667
--	--	--	--	--	--	-43.3354	0.000337667
--	--	--	--	--	--	-43.3354	0.000337667
--	--	--	--	--	--	-43.3354	0.000337667
--	--	--	--	--	--	-43.3354	0.000337667
--	--	--	--	--	--	-43.3354	0.000337667
--	--	--	--	--	--	-43.3354	0.000337667
--	--	--	--	--	--	-43.3354	0.000337667
--	--	--	--	--	--	-43.3354	0.000337667
--	--	--	--	--	--	-43.3354	0.000337667
--	--	--	--	--	--	-43.3354	0.000337667
--	--	--	--	--	--	-43.3354	0.000337667
--	--	--	--	--	--	-43.3354	0.000337667
--	--	--	--	--	--	-43.3354	0.000337667
--	--	--	--	--	--	-43.3354	0.000337667
--	--	--	--	--	--	-43.3354	0.000337667
--	--	--	--	--	--	-43.3354	0.000337667
--	--	--	--	--	--	-43.3354	0.000337667
--	--	--	--	--	--	-43.3354	0.000337667
--	--	--	--	--	--	-43.3354	0.000337667
--	--	--	--	--	--	-43.3354	0.000337667
--	--	--	--	--	--	-43.3354	0.000337667
--	--	--	--	--	--	-43.3354	0.000337667
--	--	--	--	--	--	-43.3354	0.000337667
--	--	--	--	--	--	-43.3354	0.000337667
--	--	--	--	--	--	-43.3354	0.000337667
--	--	--	--	--	--	-43.3354	0.000337667
--	--	--	--	--	--	-43.3354	0.000337667
--	--	--	--	--	--	-43.3354	0.000337667
--	--	--	--	--	--	-43.3354	0.000337667
--	--	--	--	--	--	-43.3354	0.000337667
--	--	--	--	--	--	-43.3354	0.000337667
--	--	--	--	--	--	-43.3354	0.000337667
--	--	--	--	--	--	-43.3354	0.000337667
--	--	--	--	--	--	-43.3354	0.000337667
--	--	--	--	--	--	-43.3354	0.000337667
--	--	--	--	--	--	-43.3354	0.000337667
--	--	--	--	--	--	-43.3354	0.000337667
--	--	--	--	--	--	-43.3354	0.000337667
--	--	--	--	--	--	-43.3354	0.000337667
--	--	--	--	--	--	-43.3354	0.000337667
--	--	--	--	--	--	-43.3354	0.000337667
--	--	--	--	--	--	-43.3354	0.000337667
--	--	--	--	--	--	-43.3354	0.000337667
--	--	--	--	--	--	-43.3354	0.000337667
--	--	--	--	--	--	-43.3354	0.000337667
--	--	--	--	--	--	-43.3354	0.000337667
--	--	--	--	--	--	-43.3354	0.000337667
--	--	--	--	--	--	-43.3354	0.000337667
--	--	--	--	--	--	-43.3354	0.000337667
--	--	--	--	--	--	-43.3354	0.000337667
--	--	--	--	--	--	-43.3354	0.000337667
--	--	--	--	--	--	-43.3354	0.000337667
--	--	--	--	--	--	-43.3354	0.000337667
--	--	--	--	--	--	-43.3354	0.000337667
--	--	--	--	--	--	-43.3354	0.000337667
--	--	--	--	--	--	-43.3354	0.000337667
--	--	--	--	--	--	-43.3354	0.000337667
--	--	--	--	--	--	-43.3354	0.000337667
--	--	--	--	--	--	-43.3354	0.000337667
--	--	--	--	--	--	-43.3354	0.000337667
--	--	--	--	--	--	-43.3354	0.000337667
--	--	--	--	--	--	-43.3354	0.000337667
--	--	--	--	--	--	-43.3354	0.000337667
--	--	--	--	--	--	-43.3354	0.000337667
--	--	--	--	--	--	-43.3354	0.000337667
--	--	--	--	--	--	-43.3354	0.000337667
--	--	--	--	--	--	-43.3354	0.000337667
--	--	--	--	--	--	-43.3354	0.000337667
--	--	--	--	--	--	-43.3354	0.000337667
--	--	--	--	--	--	-43.3354	0.000337667
--	--	--	--	--	--	-43.3354	0.000337667
--	--	--	--	--	--	-43.3354	0.000337667
--	--	--	--	--	--	-43.3354	0.000337667
--	--	--	--	--	--	-43.3354	0.000337667
--	--	--	--	--	--	-43.3354	0.000337667
--	--	--	--	--	--	-43.3354	0.000337667
--	--	--	--	--	--	-43.3354	0.000337667
--	--	--	--	--	--	-43.3354	0.000337667
--	--	--	--	--	--	-43.3354	0.000337667
--	--	--	--	--	--	-43.3354	0.000337667
--	--	--	--	--	--	-43.3354	0.000337667
--	--	--	--	--	--	-43.3354	0.000337667
--	--	--	--	--	--	-43.3354	0.000337667
--	--	--	--	--	--	-43.3354	0.000337667
--	--	--	--	--	--	-43.3354	0.000337667
--	--	--	--	--	--	-43.3354	0.000337667
--	--	--	--	--	--	-43.3354	0.000337667
--	--	--	--	--	--	-43.3354	0.000337667
--	--	--	--	--	--	-43.3354	0.000337667
--	--	--	--	--	--	-43.3354	0.000337667
--	--	--	--	--	--	-43.3354	0.000337667
--	--	--	--	--	--	-43.3354	0.000337667
--	--	--	--	--	--	-43.3354	0.000337667
--	--	--	--	--	--	-43.3354	0.000337667
--	--	--	--	--	--	-43.3354	0.000337667
--	--	--	--	--	--	-43.3354	0.000337667
--	--	--	--	--	--	-43.3354	0.000337667
--	--	--	--	--	--	-43.3354	0.000337667
--	--	--	--	--	--	-43.3354	0.000337667
--	--	--	--	--	--	-43.3354	0.000337667
--	--	--	--	--	--	-43.3354	0.000337667
--	--	--	--	--	--	-43.3354	0.000337667
--	--	--	--	--	--	-43.3354	0.000337667
--	--	--	--	--	--	-43.3354	0.000337667
--	--	--	--	--	--	-43.3354	0.000337667
--	--	--	--	--	--	-43.3354	0.000337667
--	--	--	--	--	--	-43.3354	0.000337667
--	--	--	--	--	--	-43.3354	0.000337667
--	--	--	--	--	--	-43.3354	0.000337667
--	--	--	--	--	--	-43.3354	0.000337667
--	--	--	--	--	--	-43.3354	0.000337667
--	--	--	--	--	--	-43.3354	0.000337667
--	--	--	--	--	--	-43.3354	0.000337667
--	--	--	--	--	--	-43.3354	0.000337667
--	--	--	--	--	--	-43.3354	0.000337667
--	--	--	--	--	--	-43.3354	0.000337667
--	--	--	--	--	--	-43.3354	0.000337667
--	--	--	--	--	--	-43.3354	0.000337667
--	--	--	--	--	--	-43.3354	0.000337667
--	--	--	--	--	--	-43.3354	0.000337667
--	--	--	--	--	--	-43.3354	0.000337667
--	--	--	--	--	--	-43.3354	0.000337667
--	--	--	--	--	--	-43.3354	0.000337667
--	--	--	--	--	--	-43.3354	0.000337667
--	--	--	--	--	--	-43.3354	0.000337667
--	--	--	--	--	--	-43.3354	0.000337667
--	--	--	--	--	--	-43.3354	0.000337667
--	--	--	--	--	--	-43.3354	0.000337667
--	--	--	--	--	--	-43.3354	0.000337667
--	--	--	--	--	--	-43.3354	0.000337667
--	--	--	--	--	--	-43.3354	0.000337667
--	--	--	--	--	--	-43.3354	0.000337667
--	--	--	--	--	--	-43.3354	0.000337667
--	--	--	--	--	--	-43.3354	0.000337667
--	--	--	--	--	--	-43.3354	0.000337667
--	--	--	--	--	--	-43.3354	0.000337667
--	--	--	--	--	--	-43.3354	0.000337667
--	--	--	--	--	--	-43.3354	0.000337667
--	--	--	--	--	--	-43.3354	0.000337667
--	--	--	--	--	--	-43.3354	0.000337667
--	--	--	--	--	--	-43.3354	0.000337667
--	--	--	--	--	--	-43.3354	0.000337667
--	--	--	--	--	--	-43.3354	0.000337667
--	--	--	--	--	--	-43.3354	0.000337667
--	--	--	--	--	--	-43.3354	0.000337667
--	--	--	--	--	--	-43.3354	0.000337667
--	--	--	--	--	--	-43.3354	0.000337667
--	--	--	--	--	--	-43.3354	0.000337667
--	--	--	--	--	--	-43.3354	0.000337667
--	--	--	--	--	--	-43.3354	0.000337667
--	--	--	--	--	--	-43.3354	0.000337667
--	--	--	--	--	--	-43.3354	0.000337667
--	--	--	--	--	--	-43.3354	0.000337667
--	--	--	--	--	--	-43.3354	0.000337667
--	--	--	--	--	--	-43.3354	0.000337667
--	--	--	--	--	--	-43.3354	0.000337667
--	--	--	--	--	--	-43.3354	0.000337667
[truncated: 408 more rows]

## Sheet: 4f
	blue		red		magenta
3.155	0.01189	3.155	0.01189	3.155	0.01189
2.84895	0.24316	2.84895	0.24316	2.84895	0.24316
2.5523	0.64679	2.5523	0.64679	2.5523	0.64679
2.27312	1.0223	2.27312	1.0223	2.27312	1.0223
2.01859	1.28919	2.01859	1.28919	2.01859	1.28919
1.78324	1.43034	1.78324	1.43034	1.78324	1.43034
1.55662	1.5348	1.55662	1.5348	1.55662	1.5348
1.33568	1.42033	1.33568	1.42033	1.33568	1.42033
1.10694	1.27404	1.10694	1.27404	1.10694	1.27404
0.85798	1.01186	0.85798	1.01186	0.85798	1.01186
0.58584	0.63332	0.58584	0.63332	0.58584	0.63332
0.2976	0.22403	0.2976	0.22403	0.2976	0.22403
0	0	0	0	0	0
--	--	--	--	--	--
--	--	--	--	--	--
